# Supplementary material for: An Advanced Systems Pharmacology Strategy Reveals AKR1B1, MMP2, PTGER3 as Key Genes in the Competing Endogenous RNA Network of Compound Kushen Injection Treating Gastric Carcinoma by Integrated Bioinformatics and Experimental Verification
Source: Front Cell Dev Biol. 2021 Sep 27;9:742421. doi: 10.3389/fcell.2021.742421 (PMC8502965; doi:10.3389/fcell.2021.742421)
Supplement: Supplementary Table 1 — mRNA targets predicted by miRNA. [file Table_1.xlsx]

## Sheet: Sheet1
miRNA	MIMATid	Gene	EntrezID	RefseqID	miRWalk	Microt4	miRanda	mirbridge	miRDB	miRMap	miRNAMap	Pictar2	PITA	RNA22	RNAhybrid	Targetscan	SUM
hsa-miR-20a-3p	MIMAT0004493	ATP1B1	481	NM_001677	1	1	1	0	1	1	0	1	0	1	1	1	9
hsa-miR-20a-3p	MIMAT0004493	EZH2	2146	NM_004456	1	1	1	0	1	1	0	1	0	1	1	1	9
hsa-miR-20a-3p	MIMAT0004493	RBPJ	3516	NM_203284	1	1	1	0	1	1	0	1	0	1	1	1	9
hsa-miR-20a-3p	MIMAT0004493	MAP1B	4131	NM_005909	1	1	1	0	1	1	0	1	0	1	1	1	9
hsa-miR-20a-3p	MIMAT0004493	PCNA	5111	NM_002592	1	1	1	0	1	1	0	1	0	1	1	1	9
hsa-miR-20a-3p	MIMAT0004493	ONECUT2	9480	NM_004852	1	1	1	0	1	1	0	1	0	1	1	1	9
hsa-miR-20a-3p	MIMAT0004493	RBM39	9584	NM_184234	1	1	1	0	1	1	0	1	0	1	1	1	9
hsa-miR-20a-3p	MIMAT0004493	PDCD6IP	10015	NM_001162429	1	1	1	0	1	1	0	1	0	1	1	1	9
hsa-miR-20a-3p	MIMAT0004493	STX6	10228	NM_005819	1	1	1	0	1	1	0	1	0	1	1	1	9
hsa-miR-20a-3p	MIMAT0004493	AKAP11	11215	NM_016248	1	1	1	0	1	1	0	1	0	1	1	1	9
hsa-miR-20a-3p	MIMAT0004493	LUC7L3	51747	NM_016424	1	1	1	0	1	1	0	1	0	1	1	1	9
hsa-miR-20a-3p	MIMAT0004493	SLC38A2	54407	NM_018976	1	1	1	0	1	1	0	1	0	1	1	1	9
hsa-miR-20a-3p	MIMAT0004493	CPEB2	132864	NM_001177382	1	1	1	0	1	1	0	1	0	1	1	1	9
hsa-miR-20a-3p	MIMAT0004493	DCP2	167227	NM_152624	1	1	1	0	1	1	0	1	0	1	1	1	9
hsa-miR-20a-3p	MIMAT0004493	SPOPL	339745	NM_001001664	1	1	1	0	1	1	0	1	0	1	1	1	9
hsa-miR-20a-3p	MIMAT0004493	ADSS	159	NM_001126	1	1	1	0	1	1	0	0	0	1	1	1	8
hsa-miR-20a-3p	MIMAT0004493	KLF9	687	NM_001206	1	1	1	0	1	1	0	1	0	0	1	1	8
hsa-miR-20a-3p	MIMAT0004493	CACNB4	785	NM_001005747	1	1	1	0	1	1	0	1	0	0	1	1	8
hsa-miR-20a-3p	MIMAT0004493	RUNX2	860	NM_001024630	1	1	1	0	1	1	0	0	0	1	1	1	8
hsa-miR-20a-3p	MIMAT0004493	ENTPD1	953	NM_001776	1	1	1	0	1	1	0	0	0	1	1	1	8
hsa-miR-20a-3p	MIMAT0004493	DYRK1A	1859	NM_130436	1	1	1	0	1	1	0	1	0	0	1	1	8
hsa-miR-20a-3p	MIMAT0004493	FBN2	2201	NM_001999	1	1	1	0	1	1	0	1	0	0	1	1	8
hsa-miR-20a-3p	MIMAT0004493	FGFR2	2263	NM_022970	1	1	1	0	1	1	0	0	0	1	1	1	8
hsa-miR-20a-3p	MIMAT0004493	GABRA4	2557	NM_000809	1	1	1	0	1	1	0	0	0	1	1	1	8
hsa-miR-20a-3p	MIMAT0004493	GNAZ	2781	NM_002073	1	1	1	0	1	1	0	0	0	1	1	1	8
hsa-miR-20a-3p	MIMAT0004493	GRIN2A	2903	NM_001134407	1	1	1	0	0	1	0	1	0	1	1	1	8
hsa-miR-20a-3p	MIMAT0004493	HOXD10	3236	NM_002148	1	1	1	0	1	1	0	1	0	0	1	1	8
hsa-miR-20a-3p	MIMAT0004493	KIF3C	3797	NM_002254	1	1	1	0	1	1	0	0	0	1	1	1	8
hsa-miR-20a-3p	MIMAT0004493	KPNA4	3840	NM_002268	1	1	1	0	0	1	0	1	0	1	1	1	8
hsa-miR-20a-3p	MIMAT0004493	LMO7	4008	NM_005358	1	1	1	0	1	1	0	0	0	1	1	1	8
hsa-miR-20a-3p	MIMAT0004493	KMT2A	4297	NM_001197104	1	1	1	0	1	1	0	0	0	1	1	1	8
hsa-miR-20a-3p	MIMAT0004493	MYB	4602	NM_001130173	1	1	1	0	1	1	0	0	0	1	1	1	8
hsa-miR-20a-3p	MIMAT0004493	MYH11	4629	NM_001040113	1	1	1	0	1	1	0	0	0	1	1	1	8
hsa-miR-20a-3p	MIMAT0004493	NAP1L1	4673	NM_004537	1	1	1	0	1	1	0	0	0	1	1	1	8
hsa-miR-20a-3p	MIMAT0004493	NEUROD1	4760	NM_002500	1	1	1	0	0	1	0	1	0	1	1	1	8
hsa-miR-20a-3p	MIMAT0004493	NFIA	4774	NM_001134673	1	1	1	0	1	1	0	1	0	0	1	1	8
hsa-miR-20a-3p	MIMAT0004493	NFYB	4801	NM_006166	1	1	1	0	0	1	0	1	0	1	1	1	8
hsa-miR-20a-3p	MIMAT0004493	OAS3	4940	NM_006187	1	1	1	0	1	1	0	0	0	1	1	1	8
hsa-miR-20a-3p	MIMAT0004493	PBX2	5089	NM_002586	1	1	1	0	1	1	0	0	0	1	1	1	8
hsa-miR-20a-3p	MIMAT0004493	POU3F2	5454	NM_005604	1	1	1	0	1	1	0	1	0	0	1	1	8
hsa-miR-20a-3p	MIMAT0004493	PPARA	5465	NM_005036	1	1	1	0	1	1	0	0	0	1	1	1	8
hsa-miR-20a-3p	MIMAT0004493	PRKCB	5579	NM_002738	1	1	1	0	1	1	0	0	0	1	1	1	8
hsa-miR-20a-3p	MIMAT0004493	PTPRB	5787	NM_001109754	1	1	1	0	1	1	0	0	0	1	1	1	8
hsa-miR-20a-3p	MIMAT0004493	PTPRR	5801	NM_002849	1	1	1	0	1	1	0	1	0	0	1	1	8
hsa-miR-20a-3p	MIMAT0004493	RAB27B	5874	NM_004163	1	1	1	0	1	1	0	0	0	1	1	1	8
hsa-miR-20a-3p	MIMAT0004493	SATB1	6304	NM_001195470	1	1	1	0	1	1	0	1	0	0	1	1	8
hsa-miR-20a-3p	MIMAT0004493	SLC15A2	6565	NM_021082	1	1	1	0	1	1	0	0	0	1	1	1	8
hsa-miR-20a-3p	MIMAT0004493	SOX11	6664	NM_003108	1	1	1	0	0	1	0	1	0	1	1	1	8
hsa-miR-20a-3p	MIMAT0004493	TBL1X	6907	NM_005647	1	1	1	0	1	1	0	1	0	0	1	1	8
hsa-miR-20a-3p	MIMAT0004493	TBP	6908	NM_003194	1	1	1	0	1	1	0	0	0	1	1	1	8
hsa-miR-20a-3p	MIMAT0004493	TDG	6996	NM_003211	1	1	1	0	1	1	0	0	0	1	1	1	8
hsa-miR-20a-3p	MIMAT0004493	SEC62	7095	NM_003262	1	1	1	0	1	1	0	0	0	1	1	1	8
hsa-miR-20a-3p	MIMAT0004493	TRAF1	7185	NM_005658	1	1	1	0	1	1	0	0	0	1	1	1	8
hsa-miR-20a-3p	MIMAT0004493	VSNL1	7447	NM_003385	1	1	1	0	1	1	0	0	0	1	1	1	8
hsa-miR-20a-3p	MIMAT0004493	ZNF37A	7587	NM_001007094	1	1	1	0	1	1	0	1	0	0	1	1	8
hsa-miR-20a-3p	MIMAT0004493	PTP4A1	7803	NM_003463	1	1	1	0	1	1	0	0	0	1	1	1	8
hsa-miR-20a-3p	MIMAT0004493	DENR	8562	NM_003677	1	1	1	0	1	1	0	0	0	1	1	1	8
hsa-miR-20a-3p	MIMAT0004493	TOMM20	9804	NM_014765	1	1	1	0	1	1	0	0	0	1	1	1	8
hsa-miR-20a-3p	MIMAT0004493	SPATA2	9825	NM_001135773	1	1	1	0	1	1	0	0	0	1	1	1	8
hsa-miR-20a-3p	MIMAT0004493	ARHGEF17	9828	NM_014786	1	1	1	0	1	1	0	0	0	1	1	1	8
hsa-miR-20a-3p	MIMAT0004493	SV2A	9900	NM_014849	1	1	1	0	1	1	0	0	0	1	1	1	8
hsa-miR-20a-3p	MIMAT0004493	ABCF2	10061	NM_007189	1	1	1	0	1	1	0	0	0	1	1	1	8
hsa-miR-20a-3p	MIMAT0004493	STAM2	10254	NM_005843	1	1	1	0	1	1	0	0	0	1	1	1	8
hsa-miR-20a-3p	MIMAT0004493	DDX17	10521	NM_001098504	1	1	1	0	0	1	0	1	0	1	1	1	8
hsa-miR-20a-3p	MIMAT0004493	ATG7	10533	NM_006395	1	1	1	0	1	1	0	0	0	1	1	1	8
hsa-miR-20a-3p	MIMAT0004493	ZNF268	10795	NM_152943	1	1	1	0	1	1	0	1	0	0	1	1	8
hsa-miR-20a-3p	MIMAT0004493	ADAMTS5	11096	NM_007038	1	1	1	0	1	1	0	0	0	1	1	1	8
hsa-miR-20a-3p	MIMAT0004493	RASSF8	11228	NM_001164746	1	1	1	0	1	1	0	0	0	1	1	1	8
hsa-miR-20a-3p	MIMAT0004493	BTBD3	22903	NM_014962	1	1	1	0	1	1	0	0	0	1	1	1	8
hsa-miR-20a-3p	MIMAT0004493	ENDOD1	23052	NM_015036	1	1	1	0	1	1	0	0	0	1	1	1	8
hsa-miR-20a-3p	MIMAT0004493	WAPAL	23063	NM_015045	1	1	1	0	1	1	0	1	0	0	1	1	8
hsa-miR-20a-3p	MIMAT0004493	RTF1	23168	NM_015138	1	1	1	0	1	1	0	0	0	1	1	1	8
hsa-miR-20a-3p	MIMAT0004493	SLC35D1	23169	NM_015139	1	1	1	0	1	1	0	1	0	0	1	1	8
hsa-miR-20a-3p	MIMAT0004493	SIRT1	23411	NM_012238	1	1	1	0	1	1	0	1	0	0	1	1	8
hsa-miR-20a-3p	MIMAT0004493	LGALSL	29094	NM_014181	1	1	1	0	0	1	0	1	0	1	1	1	8
hsa-miR-20a-3p	MIMAT0004493	PI15	51050	NM_015886	1	1	1	0	1	1	0	0	0	1	1	1	8
hsa-miR-20a-3p	MIMAT0004493	CTDSPL2	51496	NM_016396	1	1	1	0	1	1	0	1	0	0	1	1	8
hsa-miR-20a-3p	MIMAT0004493	DTL	51514	NM_016448	1	1	1	0	1	1	0	0	0	1	1	1	8
hsa-miR-20a-3p	MIMAT0004493	GPR85	54329	NM_001146265	1	1	1	0	0	1	0	1	0	1	1	1	8
hsa-miR-20a-3p	MIMAT0004493	SIAE	54414	NM_001199922	1	1	1	0	1	1	0	0	0	1	1	1	8
hsa-miR-20a-3p	MIMAT0004493	SGTB	54557	NM_019072	1	1	1	0	1	1	0	0	0	1	1	1	8
hsa-miR-20a-3p	MIMAT0004493	TET2	54790	NM_001127208	1	1	1	0	1	1	0	1	0	0	1	1	8
hsa-miR-20a-3p	MIMAT0004493	SPTLC3	55304	NM_018327	1	1	1	0	1	1	0	0	0	1	1	1	8
hsa-miR-20a-3p	MIMAT0004493	LIN7C	55327	NM_018362	1	1	1	0	1	1	0	0	0	1	1	1	8
hsa-miR-20a-3p	MIMAT0004493	SOX6	55553	NM_017508	1	1	1	0	1	1	0	0	0	1	1	1	8
hsa-miR-20a-3p	MIMAT0004493	PNRC2	55629	NM_017761	1	1	1	0	1	1	0	0	0	1	1	1	8
hsa-miR-20a-3p	MIMAT0004493	TBC1D23	55773	NM_001199198	1	1	1	0	0	1	0	1	0	1	1	1	8
hsa-miR-20a-3p	MIMAT0004493	ACKR3	57007	NM_020311	1	1	1	0	1	1	0	0	0	1	1	1	8
hsa-miR-20a-3p	MIMAT0004493	ANKRD50	57182	NM_020337	0	1	1	0	1	1	0	1	0	1	1	1	8
hsa-miR-20a-3p	MIMAT0004493	GPR126	57211	NM_020455	1	1	1	0	1	1	0	0	0	1	1	1	8
hsa-miR-20a-3p	MIMAT0004493	INTS2	57508	NM_020748	1	1	1	0	1	1	0	0	0	1	1	1	8
hsa-miR-20a-3p	MIMAT0004493	NUFIP2	57532	NM_020772	1	1	1	0	1	1	0	0	0	1	1	1	8
hsa-miR-20a-3p	MIMAT0004493	PAPD5	64282	NM_001040284	1	1	1	0	0	1	0	1	0	1	1	1	8
hsa-miR-20a-3p	MIMAT0004493	NOM1	64434	NM_138400	1	1	1	0	1	1	0	0	0	1	1	1	8
hsa-miR-20a-3p	MIMAT0004493	RMND5A	64795	NM_022780	1	1	1	0	1	1	0	0	0	1	1	1	8
hsa-miR-20a-3p	MIMAT0004493	BCL11B	64919	NM_138576	1	1	1	0	0	1	0	1	0	1	1	1	8
hsa-miR-20a-3p	MIMAT0004493	SOWAHC	65124	NM_023016	1	1	1	0	1	1	0	0	0	1	1	1	8
hsa-miR-20a-3p	MIMAT0004493	NDFIP1	80762	NM_030571	1	1	1	0	1	1	0	0	0	1	1	1	8
hsa-miR-20a-3p	MIMAT0004493	CALN1	83698	NM_001017440	1	1	1	0	0	1	0	1	0	1	1	1	8
hsa-miR-20a-3p	MIMAT0004493	ANTXR1	84168	NM_032208	1	1	1	0	1	1	0	0	0	1	1	1	8
hsa-miR-20a-3p	MIMAT0004493	LCOR	84458	NM_032440	1	1	1	0	1	1	0	0	0	1	1	1	8
hsa-miR-20a-3p	MIMAT0004493	EPT1	85465	NM_033505	1	1	1	0	1	1	0	0	0	1	1	1	8
hsa-miR-20a-3p	MIMAT0004493	ERI1	90459	NM_153332	1	1	1	0	1	1	0	0	0	1	1	1	8
hsa-miR-20a-3p	MIMAT0004493	PLXNA4	91584	NM_020911	1	1	1	0	0	1	0	1	0	1	1	1	8
hsa-miR-20a-3p	MIMAT0004493	CHRDL1	91851	NM_001143981	1	1	1	0	1	1	0	0	0	1	1	1	8
hsa-miR-20a-3p	MIMAT0004493	MMGT1	93380	NM_173470	1	1	1	0	1	1	0	0	0	1	1	1	8
hsa-miR-20a-3p	MIMAT0004493	ESCO1	114799	NM_052911	1	1	1	0	1	1	0	1	0	0	1	1	8
hsa-miR-20a-3p	MIMAT0004493	UHMK1	127933	NM_175866	1	1	1	0	0	1	0	1	0	1	1	1	8
hsa-miR-20a-3p	MIMAT0004493	TMEM178A	130733	NM_152390	1	1	1	0	1	1	0	1	0	0	1	1	8
hsa-miR-20a-3p	MIMAT0004493	MTPN	136319	NM_145808	1	1	1	0	0	1	0	1	0	1	1	1	8
hsa-miR-20a-3p	MIMAT0004493	CHODL	140578	NM_024944	1	1	1	0	1	1	0	0	0	1	1	1	8
hsa-miR-20a-3p	MIMAT0004493	VTI1A	143187	NM_145206	1	1	1	0	1	1	0	1	0	0	1	1	8
hsa-miR-20a-3p	MIMAT0004493	SLFN13	146857	NM_144682	1	1	1	0	1	1	0	0	0	1	1	1	8
hsa-miR-20a-3p	MIMAT0004493	FAM91A1	157769	NM_144963	1	1	1	0	1	1	0	0	0	1	1	1	8
hsa-miR-20a-3p	MIMAT0004493	TSTD2	158427	NM_139246	1	1	1	0	0	1	0	1	0	1	1	1	8
hsa-miR-20a-3p	MIMAT0004493	DENND1B	163486	NM_001195215	1	1	1	0	1	1	0	0	0	1	1	1	8
hsa-miR-20a-3p	MIMAT0004493	HNRNPA3	220988	NM_194247	1	1	1	0	1	1	0	1	0	0	1	1	8
hsa-miR-20a-3p	MIMAT0004493	GXYLT1	283464	NM_173601	1	1	1	0	1	1	0	0	0	1	1	1	8
hsa-miR-20a-3p	MIMAT0004493	ZNF615	284370	NM_001199324	1	1	1	0	1	1	0	0	0	1	1	1	8
hsa-miR-20a-3p	MIMAT0004493	VGLL3	389136	NM_016206	1	1	1	0	0	1	0	1	0	1	1	1	8
hsa-miR-20a-3p	MIMAT0004493	ZNF559-ZNF177	100529215	NM_001202425	1	1	1	0	1	1	0	1	0	0	1	1	8
hsa-miR-20a-3p	MIMAT0004493	BCL11A	53335	NM_022893	1	0	1	0	1	1	0	1	0	1	1	1	8
hsa-miR-20a-3p	MIMAT0004493	KRBOX4	55634	NM_001129899	1	0	1	0	1	1	0	1	0	1	1	1	8
hsa-miR-20a-3p	MIMAT0004493	ABL2	27	NM_007314	1	1	1	0	0	1	0	0	0	1	1	1	7
hsa-miR-20a-3p	MIMAT0004493	ADK	132	NM_001123	1	1	1	0	1	1	0	0	0	0	1	1	7
hsa-miR-20a-3p	MIMAT0004493	ANK3	288	XM_005269710	1	1	1	0	0	1	0	0	0	1	1	1	7
hsa-miR-20a-3p	MIMAT0004493	BACH1	571	XM_005261014	1	1	1	0	0	1	0	0	0	1	1	1	7
hsa-miR-20a-3p	MIMAT0004493	BCL2	596	NM_000633	1	1	1	0	0	1	0	0	0	1	1	1	7
hsa-miR-20a-3p	MIMAT0004493	LDLRAD4	753	NM_001003674	1	1	1	0	0	1	0	0	0	1	1	1	7
hsa-miR-20a-3p	MIMAT0004493	CACNA1E	777	XM_005245477	1	1	1	0	0	1	0	0	0	1	1	1	7
hsa-miR-20a-3p	MIMAT0004493	RUNX1T1	862	NM_001198625	0	1	1	0	0	1	0	1	0	1	1	1	7
hsa-miR-20a-3p	MIMAT0004493	CDC25A	993	XM_005265629	1	1	1	0	0	1	0	0	0	1	1	1	7
hsa-miR-20a-3p	MIMAT0004493	CDK6	1021	NM_001145306	1	1	1	0	0	1	0	0	0	1	1	1	7
hsa-miR-20a-3p	MIMAT0004493	FOXN3	1112	XM_005267289	1	1	1	0	0	1	0	0	0	1	1	1	7
hsa-miR-20a-3p	MIMAT0004493	CHN2	1124	XM_005249597	1	1	1	0	0	1	0	0	0	1	1	1	7
hsa-miR-20a-3p	MIMAT0004493	COL4A4	1286	NM_000092	1	1	1	0	0	1	0	0	0	1	1	1	7
hsa-miR-20a-3p	MIMAT0004493	CR1	1378	NM_000651	0	1	1	0	1	1	0	0	0	1	1	1	7
hsa-miR-20a-3p	MIMAT0004493	CREM	1390	NM_183013	1	1	1	0	0	1	0	1	0	0	1	1	7
hsa-miR-20a-3p	MIMAT0004493	DDX5	1655	NM_004396	0	1	1	0	1	1	0	1	0	0	1	1	7
hsa-miR-20a-3p	MIMAT0004493	DNA2	1763	NM_001080449	1	1	1	0	1	1	0	0	0	0	1	1	7
hsa-miR-20a-3p	MIMAT0004493	DSC3	1825	NM_024423	1	1	1	0	0	1	0	0	0	1	1	1	7
hsa-miR-20a-3p	MIMAT0004493	EIF4EBP2	1979	NM_004096	1	1	1	0	0	1	0	0	0	1	1	1	7
hsa-miR-20a-3p	MIMAT0004493	EMP1	2012	NM_001423	1	1	1	0	0	1	0	0	0	1	1	1	7
hsa-miR-20a-3p	MIMAT0004493	EPHA5	2044	NM_004439	1	1	1	0	0	1	0	0	0	1	1	1	7
hsa-miR-20a-3p	MIMAT0004493	EPHA7	2045	NM_004440	1	1	1	0	0	1	0	0	0	1	1	1	7
hsa-miR-20a-3p	MIMAT0004493	ERBB4	2066	XM_005246375	1	1	1	0	0	1	0	0	0	1	1	1	7
hsa-miR-20a-3p	MIMAT0004493	ERG	2078	NM_001243428	1	1	1	0	0	1	0	1	0	0	1	1	7
hsa-miR-20a-3p	MIMAT0004493	EYA3	2140	NM_001990	1	1	1	0	1	1	0	0	0	0	1	1	7
hsa-miR-20a-3p	MIMAT0004493	F2R	2149	NM_001992	1	1	1	0	0	1	0	0	0	1	1	1	7
hsa-miR-20a-3p	MIMAT0004493	FKTN	2218	NM_001079802	0	1	1	0	1	1	0	0	0	1	1	1	7
hsa-miR-20a-3p	MIMAT0004493	AFF2	2334	NM_002025	1	1	1	0	0	1	0	0	0	1	1	1	7
hsa-miR-20a-3p	MIMAT0004493	GABRG1	2565	NM_173536	0	1	1	0	1	1	0	0	0	1	1	1	7
hsa-miR-20a-3p	MIMAT0004493	GALC	2581	NM_000153	0	1	1	0	1	1	0	0	0	1	1	1	7
hsa-miR-20a-3p	MIMAT0004493	NR6A1	2649	NM_033334	0	1	1	0	0	1	0	1	0	1	1	1	7
hsa-miR-20a-3p	MIMAT0004493	GDI2	2665	NM_001494	1	1	1	0	0	1	0	0	0	1	1	1	7
hsa-miR-20a-3p	MIMAT0004493	GFRA1	2674	NM_005264	1	1	1	0	0	1	0	0	0	1	1	1	7
hsa-miR-20a-3p	MIMAT0004493	GRIK2	2898	NM_001166247	1	1	1	0	0	1	0	1	0	0	1	1	7
hsa-miR-20a-3p	MIMAT0004493	HNRNPA2B1	3181	NM_031243	1	1	0	0	0	1	0	1	0	1	1	1	7
hsa-miR-20a-3p	MIMAT0004493	IDE	3416	NM_004969	1	1	1	0	0	1	0	0	0	1	1	1	7
hsa-miR-20a-3p	MIMAT0004493	IGF1R	3480	NM_000875	1	1	1	0	0	1	0	0	0	1	1	1	7
hsa-miR-20a-3p	MIMAT0004493	IL6ST	3572	NM_002184	1	1	1	0	0	1	0	0	0	1	1	1	7
hsa-miR-20a-3p	MIMAT0004493	KCND2	3751	NM_012281	1	1	1	0	1	1	0	0	0	0	1	1	7
hsa-miR-20a-3p	MIMAT0004493	KCNJ2	3759	XM_005257332	1	1	1	0	0	1	0	0	0	1	1	1	7
hsa-miR-20a-3p	MIMAT0004493	KRAS	3845	NM_033360	1	1	1	0	0	1	0	0	0	1	1	1	7
hsa-miR-20a-3p	MIMAT0004493	AFF3	3899	XM_005263941	1	1	1	0	0	1	0	0	0	1	1	1	7
hsa-miR-20a-3p	MIMAT0004493	ABLIM1	3983	XM_005269818	1	1	1	0	0	1	0	0	0	1	1	1	7
hsa-miR-20a-3p	MIMAT0004493	MAF	4094	NM_001031804	1	1	0	0	0	1	0	1	0	1	1	1	7
hsa-miR-20a-3p	MIMAT0004493	MATN2	4147	NM_002380	0	1	1	0	1	1	0	0	0	1	1	1	7
hsa-miR-20a-3p	MIMAT0004493	MEF2C	4208	NM_002397	1	1	1	0	0	1	0	0	0	1	1	1	7
hsa-miR-20a-3p	MIMAT0004493	MID1	4281	NM_000381	1	1	1	0	0	1	0	0	0	1	1	1	7
hsa-miR-20a-3p	MIMAT0004493	MKLN1	4289	NM_001145354	1	1	1	0	0	1	0	0	0	1	1	1	7
hsa-miR-20a-3p	MIMAT0004493	MYO9A	4649	XM_005254404	1	1	1	0	0	1	0	0	0	1	1	1	7
hsa-miR-20a-3p	MIMAT0004493	NAB1	4664	NM_005966	1	1	1	0	0	1	0	0	0	1	1	1	7
hsa-miR-20a-3p	MIMAT0004493	NAP1L2	4674	NM_021963	1	1	1	0	1	1	0	0	0	0	1	1	7
hsa-miR-20a-3p	MIMAT0004493	NFATC3	4775	XM_005255973	1	1	1	0	0	1	0	0	0	1	1	1	7
hsa-miR-20a-3p	MIMAT0004493	NOVA1	4857	XM_005267707	1	1	1	0	0	1	0	0	0	1	1	1	7
hsa-miR-20a-3p	MIMAT0004493	NR4A2	4929	NM_006186	1	1	1	0	0	1	0	1	0	0	1	1	7
hsa-miR-20a-3p	MIMAT0004493	CNTN3	5067	XM_005264757	1	1	1	0	0	1	0	0	0	1	1	1	7
hsa-miR-20a-3p	MIMAT0004493	PAPPA	5069	NM_002581	1	1	1	0	0	1	0	0	0	1	1	1	7
hsa-miR-20a-3p	MIMAT0004493	PBX1	5087	XM_005245228	1	1	1	0	0	1	0	0	0	1	1	1	7
hsa-miR-20a-3p	MIMAT0004493	SLC26A4	5172	NM_000441	1	1	1	0	0	1	0	0	0	1	1	1	7
hsa-miR-20a-3p	MIMAT0004493	CDK14	5218	XM_005250439	1	1	1	0	0	1	0	0	0	1	1	1	7
hsa-miR-20a-3p	MIMAT0004493	PHEX	5251	NM_000444	1	1	1	0	0	1	0	0	0	1	1	1	7
hsa-miR-20a-3p	MIMAT0004493	PIK3C2A	5286	XM_005252978	1	1	1	0	0	1	0	0	0	1	1	1	7
hsa-miR-20a-3p	MIMAT0004493	PIK3CD	5293	NM_005026	1	1	1	0	0	1	0	0	0	1	1	1	7
hsa-miR-20a-3p	MIMAT0004493	PPIA	5478	NM_021130	1	1	1	0	0	1	0	0	0	1	1	1	7
hsa-miR-20a-3p	MIMAT0004493	PPP1R1A	5502	XM_005268994	1	1	1	0	0	1	0	0	0	1	1	1	7
hsa-miR-20a-3p	MIMAT0004493	PPP1R3C	5507	NM_005398	1	1	1	0	0	1	0	0	0	1	1	1	7
hsa-miR-20a-3p	MIMAT0004493	MAPK1	5594	NM_002745	1	1	1	0	0	1	0	0	0	1	1	1	7
hsa-miR-20a-3p	MIMAT0004493	MAPK10	5602	XM_005263133	1	1	1	0	0	1	0	0	0	1	1	1	7
hsa-miR-20a-3p	MIMAT0004493	MAPK10	5602	XM_005263134	1	1	1	0	0	1	0	0	0	1	1	1	7
hsa-miR-20a-3p	MIMAT0004493	PROX1	5629	NM_001270616	1	1	1	0	0	1	0	0	0	1	1	1	7
hsa-miR-20a-3p	MIMAT0004493	PXMP2	5827	NM_018663	1	1	1	0	1	1	0	0	0	0	1	1	7
hsa-miR-20a-3p	MIMAT0004493	RAB4A	5867	NM_004578	1	1	1	0	1	1	0	0	0	0	1	1	7
hsa-miR-20a-3p	MIMAT0004493	RAC1	5879	NM_018890	1	1	1	0	0	1	0	0	0	1	1	1	7
hsa-miR-20a-3p	MIMAT0004493	RAP1GDS1	5910	NM_001100426	1	1	1	0	0	1	0	0	0	1	1	1	7
hsa-miR-20a-3p	MIMAT0004493	RET	5979	NM_020975	1	1	1	0	1	1	0	0	0	0	1	1	7
hsa-miR-20a-3p	MIMAT0004493	RGS7	6000	NM_002924	1	1	1	0	0	1	0	1	0	0	1	1	7
hsa-miR-20a-3p	MIMAT0004493	ROBO1	6091	NM_133631	1	1	1	0	1	1	0	0	0	0	1	1	7
hsa-miR-20a-3p	MIMAT0004493	ROBO2	6092	NM_002942	1	1	1	0	0	1	0	0	0	1	1	1	7
hsa-miR-20a-3p	MIMAT0004493	RS1	6247	NM_000330	1	1	1	0	0	1	0	0	0	1	1	1	7
hsa-miR-20a-3p	MIMAT0004493	SORT1	6272	XM_005271102	1	1	1	0	0	1	0	0	0	1	1	1	7
hsa-miR-20a-3p	MIMAT0004493	SCN2B	6327	NM_004588	1	1	1	0	0	1	0	0	0	1	1	1	7
hsa-miR-20a-3p	MIMAT0004493	SGCB	6443	XM_005265763	1	1	1	0	0	1	0	0	0	1	1	1	7
hsa-miR-20a-3p	MIMAT0004493	ST8SIA1	6489	NM_003034	1	1	1	0	1	1	0	0	0	0	1	1	7
hsa-miR-20a-3p	MIMAT0004493	SLC1A2	6506	NM_004171	1	1	1	0	0	1	0	0	0	1	1	1	7
hsa-miR-20a-3p	MIMAT0004493	SLC1A4	6509	NM_003038	1	1	1	0	1	1	0	0	0	0	1	1	7
hsa-miR-20a-3p	MIMAT0004493	SLC6A1	6529	XM_005265410	1	1	1	0	0	1	0	0	0	1	1	1	7
hsa-miR-20a-3p	MIMAT0004493	SOX12	6666	NM_006943	1	1	1	0	0	1	0	0	0	1	1	1	7
hsa-miR-20a-3p	MIMAT0004493	SP3	6670	NM_003111	1	1	1	0	0	1	0	0	0	1	1	1	7
hsa-miR-20a-3p	MIMAT0004493	SPTBN2	6712	XM_005274192	1	1	1	0	0	1	0	0	0	1	1	1	7
hsa-miR-20a-3p	MIMAT0004493	STAT5B	6777	NM_012448	1	1	1	0	0	1	0	1	0	0	1	1	7
hsa-miR-20a-3p	MIMAT0004493	STYX	6815	NM_145251	1	1	1	0	0	1	0	0	0	1	1	1	7
hsa-miR-20a-3p	MIMAT0004493	SURF4	6836	NM_001280790	1	1	1	0	0	1	0	0	0	1	1	1	7
hsa-miR-20a-3p	MIMAT0004493	SYT1	6857	NM_001135805	1	1	1	0	0	1	0	1	0	0	1	1	7
hsa-miR-20a-3p	MIMAT0004493	T	6862	NM_003181	1	1	1	0	0	1	0	0	0	1	1	1	7
hsa-miR-20a-3p	MIMAT0004493	TCF7L2	6934	XM_005270071	1	1	1	0	0	1	0	0	0	1	1	1	7
hsa-miR-20a-3p	MIMAT0004493	TCF7L2	6934	XM_005270072	1	1	1	0	0	1	0	0	0	1	1	1	7
hsa-miR-20a-3p	MIMAT0004493	DYNLT3	6990	NM_006520	1	1	1	0	0	1	0	0	0	1	1	1	7
hsa-miR-20a-3p	MIMAT0004493	TGFB2	7042	NM_001135599	1	1	1	0	1	1	0	0	0	0	1	1	7
hsa-miR-20a-3p	MIMAT0004493	TMSB4X	7114	NM_021109	1	1	1	0	0	1	0	1	0	0	1	1	7
hsa-miR-20a-3p	MIMAT0004493	TSC1	7248	XM_005272211	1	1	1	0	0	1	0	0	0	1	1	1	7
hsa-miR-20a-3p	MIMAT0004493	TULP3	7289	NM_003324	1	1	1	0	0	1	0	0	0	1	1	1	7
hsa-miR-20a-3p	MIMAT0004493	UBE2G1	7326	NM_003342	1	1	1	0	0	1	0	0	0	1	1	1	7
hsa-miR-20a-3p	MIMAT0004493	YWHAB	7529	NM_003404	1	1	1	0	0	1	0	0	0	1	1	1	7
hsa-miR-20a-3p	MIMAT0004493	ZNF33A	7581	NM_001278171	1	1	1	0	0	1	0	0	0	1	1	1	7
hsa-miR-20a-3p	MIMAT0004493	LUZP1	7798	XM_005245991	1	1	1	0	0	1	0	0	0	1	1	1	7
hsa-miR-20a-3p	MIMAT0004493	REEP5	7905	NM_005669	1	1	1	0	0	1	0	0	0	1	1	1	7
hsa-miR-20a-3p	MIMAT0004493	EPM2A	7957	NM_005670	1	1	1	0	0	1	0	0	0	1	1	1	7
hsa-miR-20a-3p	MIMAT0004493	CCDC6	8030	NM_005436	1	1	1	0	0	1	0	0	0	1	1	1	7
hsa-miR-20a-3p	MIMAT0004493	FXR1	8087	NM_001013439	1	1	1	0	1	1	0	0	0	0	1	1	7
hsa-miR-20a-3p	MIMAT0004493	ST8SIA2	8128	NM_006011	1	1	1	0	0	1	0	0	0	1	1	1	7
hsa-miR-20a-3p	MIMAT0004493	NRIP1	8204	XM_005261066	1	1	1	0	0	1	0	0	0	1	1	1	7
hsa-miR-20a-3p	MIMAT0004493	PICALM	8301	NM_007166	0	1	1	0	1	1	0	1	0	0	1	1	7
hsa-miR-20a-3p	MIMAT0004493	FZD4	8322	NM_012193	1	1	1	0	0	1	0	0	0	1	1	1	7
hsa-miR-20a-3p	MIMAT0004493	CUL4B	8450	NM_003588	1	1	1	0	0	1	0	0	0	1	1	1	7
hsa-miR-20a-3p	MIMAT0004493	BARX2	8538	NM_003658	1	1	1	0	1	1	0	0	0	0	1	1	7
hsa-miR-20a-3p	MIMAT0004493	AGPS	8540	NM_003659	1	1	1	0	0	1	0	0	0	1	1	1	7
hsa-miR-20a-3p	MIMAT0004493	PDE8B	8622	XM_005248621	1	1	1	0	0	1	0	0	0	1	1	1	7
hsa-miR-20a-3p	MIMAT0004493	LAMTOR3	8649	NM_021970	1	1	1	0	0	1	0	0	0	1	1	1	7
hsa-miR-20a-3p	MIMAT0004493	DDX3Y	8653	NM_001122665	1	1	1	0	0	1	0	0	0	1	1	1	7
hsa-miR-20a-3p	MIMAT0004493	TNKS	8658	XM_005272399	1	1	1	0	0	1	0	0	0	1	1	1	7
hsa-miR-20a-3p	MIMAT0004493	B3GALT2	8707	NM_003783	1	1	1	0	0	1	0	0	0	1	1	1	7
hsa-miR-20a-3p	MIMAT0004493	MBTPS1	8720	NM_003791	1	1	1	0	0	1	0	0	0	1	1	1	7
hsa-miR-20a-3p	MIMAT0004493	ASAP2	8853	NM_003887	1	1	1	0	0	1	0	0	0	1	1	1	7
hsa-miR-20a-3p	MIMAT0004493	SPAG9	9043	NM_001130528	1	1	1	0	1	1	0	0	0	0	1	1	7
hsa-miR-20a-3p	MIMAT0004493	DLGAP2	9228	XM_005266038	1	1	1	0	0	1	0	0	0	1	1	1	7
hsa-miR-20a-3p	MIMAT0004493	PTER	9317	NM_001001484	1	1	1	0	0	1	0	0	0	1	1	1	7
hsa-miR-20a-3p	MIMAT0004493	B4GALT5	9334	NM_004776	1	1	1	0	0	1	0	0	0	1	1	1	7
hsa-miR-20a-3p	MIMAT0004493	NRXN2	9379	NM_015080	0	1	1	0	1	1	0	1	0	0	1	1	7
hsa-miR-20a-3p	MIMAT0004493	RASAL2	9462	NM_170692	1	1	1	0	0	1	0	0	0	1	1	1	7
hsa-miR-20a-3p	MIMAT0004493	AKAP6	9472	NM_004274	1	1	1	0	1	1	0	0	0	0	1	1	7
hsa-miR-20a-3p	MIMAT0004493	PSMF1	9491	NM_006814	1	1	1	0	0	1	0	0	0	1	1	1	7
hsa-miR-20a-3p	MIMAT0004493	CLOCK	9575	NM_001267843	1	1	1	0	0	1	0	0	0	1	1	1	7
hsa-miR-20a-3p	MIMAT0004493	SH3PXD2A	9644	XM_005270294	1	1	1	0	0	1	0	0	0	1	1	1	7
hsa-miR-20a-3p	MIMAT0004493	RALGPS1	9649	XM_005252318	1	1	1	0	0	1	0	0	0	1	1	1	7
hsa-miR-20a-3p	MIMAT0004493	LPIN2	9663	NM_014646	1	1	1	0	0	1	0	0	0	1	1	1	7
hsa-miR-20a-3p	MIMAT0004493	CLINT1	9685	NM_001195555	1	1	1	0	0	1	0	0	0	1	1	1	7
hsa-miR-20a-3p	MIMAT0004493	ULK2	9706	NM_014683	1	1	1	0	0	1	0	1	0	0	1	1	7
hsa-miR-20a-3p	MIMAT0004493	HERPUD1	9709	NM_014685	1	1	1	0	0	1	0	0	0	1	1	1	7
hsa-miR-20a-3p	MIMAT0004493	TOX	9760	NM_014729	1	1	1	0	1	1	0	0	0	0	1	1	7
hsa-miR-20a-3p	MIMAT0004493	TRIM66	9866	XM_005253270	1	1	1	0	0	1	0	0	0	1	1	1	7
hsa-miR-20a-3p	MIMAT0004493	TLK1	9874	NM_012290	1	1	1	0	1	1	0	0	0	0	1	1	7
hsa-miR-20a-3p	MIMAT0004493	ZBTB5	9925	XM_005251634	1	1	1	0	0	1	0	0	0	1	1	1	7
hsa-miR-20a-3p	MIMAT0004493	ABCC9	10060	XM_005253286	1	1	1	0	0	1	0	0	0	1	1	1	7
hsa-miR-20a-3p	MIMAT0004493	ARL4A	10124	NM_005738	1	1	1	0	0	1	0	0	0	1	1	1	7
hsa-miR-20a-3p	MIMAT0004493	WASF2	10163	NM_006990	1	1	1	0	0	1	0	0	0	1	1	1	7
hsa-miR-20a-3p	MIMAT0004493	TENM1	10178	NM_001163278	1	1	1	0	0	1	0	0	0	1	1	1	7
hsa-miR-20a-3p	MIMAT0004493	NME6	10201	XM_005264789	1	1	1	0	0	1	0	0	0	1	1	1	7
hsa-miR-20a-3p	MIMAT0004493	ZMPSTE24	10269	NM_005857	1	1	1	0	1	1	0	0	0	0	1	1	7
hsa-miR-20a-3p	MIMAT0004493	IKZF1	10320	NM_006060	1	1	1	0	0	1	0	0	0	1	1	1	7
hsa-miR-20a-3p	MIMAT0004493	ATP8A1	10396	NM_006095	0	1	1	0	1	1	0	0	0	1	1	1	7
hsa-miR-20a-3p	MIMAT0004493	APPBP2	10513	NM_006380	1	1	1	0	0	1	0	0	0	1	1	1	7
hsa-miR-20a-3p	MIMAT0004493	IPO8	10526	NM_006390	0	1	1	0	1	1	0	1	0	0	1	1	7
hsa-miR-20a-3p	MIMAT0004493	NEBL	10529	NM_006393	1	1	1	0	1	1	0	0	0	0	1	1	7
hsa-miR-20a-3p	MIMAT0004493	IVNS1ABP	10625	XM_005244843	1	1	1	0	0	1	0	0	0	1	1	1	7
hsa-miR-20a-3p	MIMAT0004493	PDPN	10630	NM_006474	1	1	1	0	0	1	0	0	0	1	1	1	7
hsa-miR-20a-3p	MIMAT0004493	CCT6B	10693	NM_006584	1	1	1	0	1	1	0	0	0	0	1	1	7
hsa-miR-20a-3p	MIMAT0004493	NFAT5	10725	XM_005255777	1	1	1	0	0	1	0	0	0	1	1	1	7
hsa-miR-20a-3p	MIMAT0004493	MAP3K2	10746	NM_006609	1	1	1	0	0	1	0	0	0	1	1	1	7
hsa-miR-20a-3p	MIMAT0004493	TOB2	10766	XM_005261315	1	1	1	0	0	1	0	0	0	1	1	1	7
hsa-miR-20a-3p	MIMAT0004493	HBS1L	10767	NM_006620	1	1	1	0	0	1	0	0	0	1	1	1	7
hsa-miR-20a-3p	MIMAT0004493	PLK2	10769	NM_006622	1	1	1	0	0	1	0	0	0	1	1	1	7
hsa-miR-20a-3p	MIMAT0004493	PDE10A	10846	NM_001130690	1	1	1	0	0	1	0	0	0	1	1	1	7
hsa-miR-20a-3p	MIMAT0004493	WDHD1	11169	NM_007086	1	1	1	0	1	1	0	0	0	0	1	1	7
hsa-miR-20a-3p	MIMAT0004493	CPEB3	22849	XM_005269630	1	1	1	0	0	1	0	0	0	1	1	1	7
hsa-miR-20a-3p	MIMAT0004493	CHSY1	22856	NM_014918	1	1	1	0	0	1	0	0	0	1	1	1	7
hsa-miR-20a-3p	MIMAT0004493	ICK	22858	XM_005248953	1	1	1	0	0	1	0	0	0	1	1	1	7
hsa-miR-20a-3p	MIMAT0004493	FOXJ3	22887	NM_001198851	1	1	1	0	1	1	0	0	0	0	1	1	7
hsa-miR-20a-3p	MIMAT0004493	WDR47	22911	NM_001142550	1	1	1	0	1	1	0	0	0	0	1	1	7
hsa-miR-20a-3p	MIMAT0004493	SAMD4A	23034	XM_005267432	1	1	1	0	0	1	0	0	0	1	1	1	7
hsa-miR-20a-3p	MIMAT0004493	GGA2	23062	NM_015044	1	1	1	0	0	1	0	0	0	1	1	1	7
hsa-miR-20a-3p	MIMAT0004493	GPD1L	23171	NM_015141	1	1	1	0	0	1	0	0	0	1	1	1	7
hsa-miR-20a-3p	MIMAT0004493	RCOR1	23186	NM_015156	1	1	1	0	1	1	0	0	0	0	1	1	7
hsa-miR-20a-3p	MIMAT0004493	ATMIN	23300	NM_015251	1	1	1	0	1	1	0	0	0	0	1	1	7
hsa-miR-20a-3p	MIMAT0004493	CLASP1	23332	NM_015282	1	1	1	0	0	1	0	0	0	1	1	1	7
hsa-miR-20a-3p	MIMAT0004493	ZDHHC17	23390	NM_015336	1	1	1	0	0	1	0	0	0	1	1	1	7
hsa-miR-20a-3p	MIMAT0004493	CBX5	23468	NM_001127322	1	1	1	0	0	1	0	0	0	1	1	1	7
hsa-miR-20a-3p	MIMAT0004493	R3HDM1	23518	NM_015361	0	1	1	0	1	1	0	1	0	0	1	1	7
hsa-miR-20a-3p	MIMAT0004493	CD2AP	23607	NM_012120	1	1	1	0	0	1	0	0	0	1	1	1	7
hsa-miR-20a-3p	MIMAT0004493	PRKD3	23683	XM_005264237	1	1	1	0	0	1	0	0	0	1	1	1	7
hsa-miR-20a-3p	MIMAT0004493	IL17RA	23765	NM_014339	1	1	1	0	0	1	0	0	0	1	1	1	7
hsa-miR-20a-3p	MIMAT0004493	FLRT2	23768	XM_005267490	1	1	1	0	0	1	0	0	0	1	1	1	7
hsa-miR-20a-3p	MIMAT0004493	KIAA1549L	25758	NM_012194	1	1	1	0	0	1	0	0	0	1	1	1	7
hsa-miR-20a-3p	MIMAT0004493	FBXL2	25827	XM_005265015	1	1	1	0	0	1	0	0	0	1	1	1	7
hsa-miR-20a-3p	MIMAT0004493	RNF19A	25897	NM_183419	1	1	1	0	1	1	0	0	0	0	1	1	7
hsa-miR-20a-3p	MIMAT0004493	RCHY1	25898	NM_001278539	1	1	1	0	0	1	0	0	0	1	1	1	7
hsa-miR-20a-3p	MIMAT0004493	GHITM	27069	NM_014394	1	1	1	0	1	1	0	0	0	0	1	1	7
hsa-miR-20a-3p	MIMAT0004493	VPS41	27072	NM_014396	1	1	1	0	0	1	0	0	0	1	1	1	7
hsa-miR-20a-3p	MIMAT0004493	DKK2	27123	NM_014421	1	1	1	0	0	1	0	0	0	1	1	1	7
hsa-miR-20a-3p	MIMAT0004493	RBMS3	27303	XM_005265060	1	1	1	0	0	1	0	0	0	1	1	1	7
hsa-miR-20a-3p	MIMAT0004493	ATAD2	29028	NM_014109	1	1	1	0	1	1	0	0	0	0	1	1	7
hsa-miR-20a-3p	MIMAT0004493	TMOD2	29767	NM_014548	1	1	1	0	0	1	0	0	0	1	1	1	7
hsa-miR-20a-3p	MIMAT0004493	OLA1	29789	NM_013341	1	1	1	0	1	1	0	0	0	0	1	1	7
hsa-miR-20a-3p	MIMAT0004493	ASAP1	50807	NM_001247996	1	1	1	0	0	1	0	0	0	1	1	1	7
hsa-miR-20a-3p	MIMAT0004493	DYNC1LI1	51143	NM_016141	1	1	1	0	1	1	0	0	0	0	1	1	7
hsa-miR-20a-3p	MIMAT0004493	DCTN4	51164	NM_001135644	1	1	1	0	0	1	0	0	0	1	1	1	7
hsa-miR-20a-3p	MIMAT0004493	RNF138	51444	NM_016271	1	1	1	0	1	1	0	0	0	0	1	1	7
hsa-miR-20a-3p	MIMAT0004493	FAM49B	51571	NM_001256763	1	1	1	0	0	1	0	1	0	0	1	1	7
hsa-miR-20a-3p	MIMAT0004493	ZFR	51663	NM_016107	0	1	1	0	1	1	0	1	0	0	1	1	7
hsa-miR-20a-3p	MIMAT0004493	C21orf91	54149	NM_001100420	1	1	1	0	0	1	0	0	0	1	1	1	7
hsa-miR-20a-3p	MIMAT0004493	GPR173	54328	NM_018969	0	1	1	0	0	1	0	1	0	1	1	1	7
hsa-miR-20a-3p	MIMAT0004493	PARP14	54625	NM_017554	1	1	1	0	0	1	0	0	0	1	1	1	7
hsa-miR-20a-3p	MIMAT0004493	PRPF39	55015	XM_005267787	1	1	1	0	0	1	0	0	0	1	1	1	7
hsa-miR-20a-3p	MIMAT0004493	PLEKHB2	55041	NM_001267062	1	1	1	0	0	1	0	1	0	0	1	1	7
hsa-miR-20a-3p	MIMAT0004493	UBE2W	55284	NM_001001481	1	1	1	0	0	1	0	1	0	0	1	1	7
hsa-miR-20a-3p	MIMAT0004493	GALNT10	55568	NM_198321	1	1	1	0	0	1	0	0	0	1	1	1	7
hsa-miR-20a-3p	MIMAT0004493	SLC30A6	55676	NM_001193513	1	1	1	0	0	1	0	0	0	1	1	1	7
hsa-miR-20a-3p	MIMAT0004493	ENAH	55740	NM_001008493	1	1	1	0	1	1	0	0	0	0	1	1	7
hsa-miR-20a-3p	MIMAT0004493	MBNL3	55796	XM_005262434	1	1	1	0	0	1	0	0	0	1	1	1	7
hsa-miR-20a-3p	MIMAT0004493	AGPAT4	56895	NM_020133	1	1	1	0	0	1	0	0	0	1	1	1	7
hsa-miR-20a-3p	MIMAT0004493	DPYSL5	56896	NM_020134	0	1	1	0	0	1	0	1	0	1	1	1	7
hsa-miR-20a-3p	MIMAT0004493	OTUD7B	56957	NM_020205	1	1	1	0	1	0	0	0	0	1	1	1	7
hsa-miR-20a-3p	MIMAT0004493	PDSS2	57107	NM_020381	1	1	1	0	0	1	0	0	0	1	1	1	7
hsa-miR-20a-3p	MIMAT0004493	GOPC	57120	NM_020399	1	1	1	0	1	1	0	0	0	0	1	1	7
hsa-miR-20a-3p	MIMAT0004493	KIAA1244	57221	NM_020340	1	1	1	0	0	1	0	0	0	1	1	1	7
hsa-miR-20a-3p	MIMAT0004493	ZNF286A	57335	XM_005256740	1	1	1	0	0	1	0	0	0	1	1	1	7
hsa-miR-20a-3p	MIMAT0004493	KIAA1210	57481	NM_020721	1	1	1	0	0	1	0	0	0	1	1	1	7
hsa-miR-20a-3p	MIMAT0004493	MIB1	57534	NM_020774	1	1	1	0	0	1	0	0	0	1	1	1	7
hsa-miR-20a-3p	MIMAT0004493	TAOK1	57551	NM_020791	1	1	1	0	1	1	0	0	0	0	1	1	7
hsa-miR-20a-3p	MIMAT0004493	SEMA6A	57556	XM_005272041	1	1	1	0	0	1	0	0	0	1	1	1	7
hsa-miR-20a-3p	MIMAT0004493	KIAA1430	57587	XM_005263154	1	1	1	0	0	1	0	0	0	1	1	1	7
hsa-miR-20a-3p	MIMAT0004493	TSHZ3	57616	NM_020856	1	1	1	0	0	1	0	0	0	1	1	1	7
hsa-miR-20a-3p	MIMAT0004493	BEND3	57673	NM_001080450	1	1	1	0	0	1	0	1	0	0	1	1	7
hsa-miR-20a-3p	MIMAT0004493	GPAM	57678	XM_005269998	1	1	1	0	0	1	0	0	0	1	1	1	7
hsa-miR-20a-3p	MIMAT0004493	CACHD1	57685	NM_020925	1	1	1	0	0	1	0	0	0	1	1	1	7
hsa-miR-20a-3p	MIMAT0004493	MIER1	57708	NM_001146110	1	1	1	0	0	1	0	0	0	1	1	1	7
hsa-miR-20a-3p	MIMAT0004493	SLC7A14	57709	NM_020949	1	1	1	0	1	1	0	0	0	0	1	1	7
hsa-miR-20a-3p	MIMAT0004493	SLC4A5	57835	XM_005264466	1	1	1	0	0	1	0	0	0	1	1	1	7
hsa-miR-20a-3p	MIMAT0004493	SELK	58515	NM_021237	1	1	1	0	1	1	0	0	0	0	1	1	7
hsa-miR-20a-3p	MIMAT0004493	PLEKHA2	59339	NM_021623	1	1	1	0	0	1	0	0	0	1	1	1	7
hsa-miR-20a-3p	MIMAT0004493	NPAS3	64067	NM_001164749	1	1	1	0	0	1	0	1	0	0	1	1	7
hsa-miR-20a-3p	MIMAT0004493	ZFYVE20	64145	NM_022340	1	1	1	0	0	1	0	0	0	1	1	1	7
hsa-miR-20a-3p	MIMAT0004493	LMBR1	64327	XM_005249554	1	1	1	0	0	1	0	0	0	1	1	1	7
hsa-miR-20a-3p	MIMAT0004493	ZMAT3	64393	NM_152240	1	1	1	0	1	1	0	0	0	0	1	1	7
hsa-miR-20a-3p	MIMAT0004493	C6orf106	64771	NM_024294	1	1	1	0	0	1	0	0	0	1	1	1	7
hsa-miR-20a-3p	MIMAT0004493	AIDA	64853	XM_005273232	1	1	1	0	0	1	0	0	0	1	1	1	7
hsa-miR-20a-3p	MIMAT0004493	ZNF655	79027	XM_005250577	1	1	1	0	0	1	0	0	0	1	1	1	7
hsa-miR-20a-3p	MIMAT0004493	DHDDS	79947	NM_024887	1	1	1	0	0	1	0	0	0	1	1	1	7
hsa-miR-20a-3p	MIMAT0004493	GRHL2	79977	NM_024915	1	1	1	0	1	1	0	0	0	0	1	1	7
hsa-miR-20a-3p	MIMAT0004493	CCDC170	80129	NM_025059	1	1	1	0	0	1	0	0	0	1	1	1	7
hsa-miR-20a-3p	MIMAT0004493	KIAA0226L	80183	NM_025113	0	1	1	0	1	1	0	0	0	1	1	1	7
hsa-miR-20a-3p	MIMAT0004493	OPA3	80207	NM_025136	1	1	1	0	0	1	0	0	0	1	1	1	7
hsa-miR-20a-3p	MIMAT0004493	TUBB1	81027	NM_030773	1	1	1	0	0	1	0	0	0	1	1	1	7
hsa-miR-20a-3p	MIMAT0004493	RNF170	81790	NM_001160223	1	1	1	0	1	1	0	0	0	0	1	1	7
hsa-miR-20a-3p	MIMAT0004493	SPACA1	81833	NM_030960	1	1	1	0	0	1	0	0	0	1	1	1	7
hsa-miR-20a-3p	MIMAT0004493	VANGL1	81839	NM_138959	0	1	1	0	1	1	0	0	0	1	1	1	7
hsa-miR-20a-3p	MIMAT0004493	FYTTD1	84248	NM_032288	1	1	1	0	0	0	0	1	0	1	1	1	7
hsa-miR-20a-3p	MIMAT0004493	PCGF5	84333	NM_032373	1	1	1	0	0	1	0	0	0	1	1	1	7
hsa-miR-20a-3p	MIMAT0004493	PRRC2B	84726	XM_005272227	1	1	1	0	0	1	0	0	0	1	1	1	7
hsa-miR-20a-3p	MIMAT0004493	ABHD13	84945	NM_032859	1	1	1	0	0	1	0	0	0	1	1	1	7
hsa-miR-20a-3p	MIMAT0004493	PAQR8	85315	NM_133367	1	1	1	0	1	1	0	0	0	0	1	1	7
hsa-miR-20a-3p	MIMAT0004493	ZNF502	91392	NM_033210	0	1	1	0	0	1	0	1	0	1	1	1	7
hsa-miR-20a-3p	MIMAT0004493	DSEL	92126	NM_032160	1	1	1	0	0	1	0	0	0	1	1	1	7
hsa-miR-20a-3p	MIMAT0004493	MTDH	92140	NM_178812	1	1	1	0	0	1	0	0	0	1	1	1	7
hsa-miR-20a-3p	MIMAT0004493	CCDC102A	92922	NM_033212	1	1	1	0	0	1	0	0	0	1	1	1	7
hsa-miR-20a-3p	MIMAT0004493	CADPS2	93664	NM_001167940	1	1	1	0	1	1	0	0	0	0	1	1	7
hsa-miR-20a-3p	MIMAT0004493	FOXP2	93986	NM_148898	0	1	1	0	0	1	0	1	0	1	1	1	7
hsa-miR-20a-3p	MIMAT0004493	LARP4	113251	XM_005268613	1	1	1	0	0	1	0	0	0	1	1	1	7
hsa-miR-20a-3p	MIMAT0004493	FBXO32	114907	NM_058229	1	1	1	0	0	1	0	0	0	1	1	1	7
hsa-miR-20a-3p	MIMAT0004493	NUS1	116150	NM_138459	0	1	1	0	1	1	0	0	0	1	1	1	7
hsa-miR-20a-3p	MIMAT0004493	MED12L	116931	NM_053002	1	1	1	0	1	1	0	0	0	0	1	1	7
hsa-miR-20a-3p	MIMAT0004493	DACH2	117154	NM_001139514	1	1	1	0	1	1	0	0	0	0	1	1	7
hsa-miR-20a-3p	MIMAT0004493	RAB3IP	117177	NM_175623	1	1	1	0	0	1	0	0	0	1	1	1	7
hsa-miR-20a-3p	MIMAT0004493	PARD3B	117583	XM_005246273	1	1	1	0	0	1	0	0	0	1	1	1	7
hsa-miR-20a-3p	MIMAT0004493	C15orf40	123207	NM_144597	1	1	1	0	1	1	0	0	0	0	1	1	7
hsa-miR-20a-3p	MIMAT0004493	NIPA1	123606	NM_144599	1	1	1	0	0	1	0	0	0	1	1	1	7
hsa-miR-20a-3p	MIMAT0004493	FOPNL	123811	XM_005255090	1	1	1	0	0	1	0	0	0	1	1	1	7
hsa-miR-20a-3p	MIMAT0004493	TSHZ2	128553	NM_173485	1	1	1	0	1	1	0	0	0	0	1	1	7
hsa-miR-20a-3p	MIMAT0004493	CPNE4	131034	XM_005247106	1	1	1	0	0	1	0	0	0	1	1	1	7
hsa-miR-20a-3p	MIMAT0004493	DCBLD2	131566	XM_005247118	1	1	1	0	0	1	0	0	0	1	1	1	7
hsa-miR-20a-3p	MIMAT0004493	SLC9B2	133308	NM_178833	1	1	1	0	1	1	0	0	0	0	1	1	7
hsa-miR-20a-3p	MIMAT0004493	HECTD2	143279	NM_182765	1	1	1	0	0	1	0	0	0	1	1	1	7
hsa-miR-20a-3p	MIMAT0004493	SPTY2D1	144108	NM_194285	1	1	1	0	1	1	0	0	0	0	1	1	7
hsa-miR-20a-3p	MIMAT0004493	E2F7	144455	NM_203394	1	1	1	0	1	1	0	0	0	0	1	1	7
hsa-miR-20a-3p	MIMAT0004493	MFSD4	148808	NM_181644	1	1	1	0	1	1	0	0	0	0	1	1	7
hsa-miR-20a-3p	MIMAT0004493	PDIK1L	149420	XM_005245743	1	1	1	0	0	1	0	0	0	1	1	1	7
hsa-miR-20a-3p	MIMAT0004493	METTL21A	151194	NM_001127395	1	1	1	0	0	1	0	0	0	1	1	1	7
hsa-miR-20a-3p	MIMAT0004493	CCNYL1	151195	NM_001142300	1	1	1	0	0	1	0	0	0	1	1	1	7
hsa-miR-20a-3p	MIMAT0004493	GPR155	151556	NM_001033045	1	1	1	0	1	1	0	0	0	0	1	1	7
hsa-miR-20a-3p	MIMAT0004493	TDRP	157695	NM_175075	1	1	1	0	0	1	0	0	0	1	1	1	7
hsa-miR-20a-3p	MIMAT0004493	MIER3	166968	NM_152622	1	1	1	0	0	1	0	0	0	1	1	1	7
hsa-miR-20a-3p	MIMAT0004493	LCA5	167691	NM_181714	1	1	1	0	1	1	0	0	0	0	1	1	7
hsa-miR-20a-3p	MIMAT0004493	ASXL1	171023	NM_015338	1	1	1	0	0	1	0	0	0	1	1	1	7
hsa-miR-20a-3p	MIMAT0004493	AGO4	192670	NM_017629	1	1	1	0	0	1	0	0	0	1	1	1	7
hsa-miR-20a-3p	MIMAT0004493	ARID2	196528	NM_152641	1	1	1	0	0	1	0	0	0	1	1	1	7
hsa-miR-20a-3p	MIMAT0004493	APLF	200558	NM_173545	1	1	1	0	0	1	0	1	0	0	1	1	7
hsa-miR-20a-3p	MIMAT0004493	C4orf46	201725	NM_001008393	1	1	1	0	0	1	0	0	0	1	1	1	7
hsa-miR-20a-3p	MIMAT0004493	NRK	203447	NM_198465	1	1	1	0	1	1	0	0	0	0	1	1	7
hsa-miR-20a-3p	MIMAT0004493	SLC44A5	204962	XM_005270614	1	1	1	0	0	1	0	0	0	1	1	1	7
hsa-miR-20a-3p	MIMAT0004493	SENP5	205564	NM_152699	1	1	1	0	0	1	0	0	0	1	1	1	7
hsa-miR-20a-3p	MIMAT0004493	RASGEF1A	221002	XM_005271808	1	1	1	0	0	1	0	0	0	1	1	1	7
hsa-miR-20a-3p	MIMAT0004493	C7orf41	222166	NM_152793	1	1	1	0	0	1	0	0	0	1	1	1	7
hsa-miR-20a-3p	MIMAT0004493	KCTD20	222658	XM_005248940	1	1	1	0	0	1	0	0	0	1	1	1	7
hsa-miR-20a-3p	MIMAT0004493	RICTOR	253260	XM_005248277	1	1	1	0	0	1	0	0	0	1	1	1	7
hsa-miR-20a-3p	MIMAT0004493	ZBTB38	253461	NM_001080412	1	1	1	0	1	0	0	1	0	0	1	1	7
hsa-miR-20a-3p	MIMAT0004493	CADM2	253559	NM_001167674	1	1	1	0	0	1	0	1	0	0	1	1	7
hsa-miR-20a-3p	MIMAT0004493	MAMDC2	256691	NM_153267	1	1	1	0	0	1	0	0	0	1	1	1	7
hsa-miR-20a-3p	MIMAT0004493	RBM20	282996	NM_001134363	1	1	1	0	0	1	0	0	0	1	1	1	7
hsa-miR-20a-3p	MIMAT0004493	COX18	285521	NM_173827	1	1	1	0	1	1	0	0	0	0	1	1	7
hsa-miR-20a-3p	MIMAT0004493	DPY19L4	286148	NM_181787	1	1	1	0	1	1	0	0	0	0	1	1	7
hsa-miR-20a-3p	MIMAT0004493	ATP11C	286410	NM_173694	1	1	1	0	0	1	0	0	0	1	1	1	7
hsa-miR-20a-3p	MIMAT0004493	LIN9	286826	XM_005273102	1	1	1	0	0	1	0	0	0	1	1	1	7
hsa-miR-20a-3p	MIMAT0004493	ZDHHC21	340481	NM_178566	1	1	1	0	1	1	0	0	0	0	1	1	7
hsa-miR-20a-3p	MIMAT0004493	FREM2	341640	NM_207361	1	1	1	0	1	1	0	0	0	0	1	1	7
hsa-miR-20a-3p	MIMAT0004493	PLCXD3	345557	NM_001005473	1	1	1	0	1	1	0	0	0	0	1	1	7
hsa-miR-20a-3p	MIMAT0004493	KBTBD13	390594	NM_001101362	1	1	1	0	0	1	0	0	0	1	1	1	7
hsa-miR-20a-3p	MIMAT0004493	TMEM41B	440026	NM_015012	1	1	1	0	0	1	0	0	0	1	1	1	7
hsa-miR-20a-3p	MIMAT0004493	UNC13C	440279	XM_005254394	1	1	1	0	0	1	0	0	0	1	1	1	7
hsa-miR-20a-3p	MIMAT0004493	ATXN7L3B	552889	NM_001136262	1	1	1	0	0	1	0	0	0	1	1	1	7
hsa-miR-20a-3p	MIMAT0004493	ZNF704	619279	XM_005251279	1	1	1	0	0	1	0	0	0	1	1	1	7
hsa-miR-20a-3p	MIMAT0004493	TMEM170B	100113407	NM_001100829	1	1	1	0	0	1	0	0	0	1	1	1	7
hsa-miR-20a-3p	MIMAT0004493	ZNF605	100289635	NM_183238	1	1	1	0	0	1	0	0	0	1	1	1	7
hsa-miR-20a-3p	MIMAT0004493	OCLN	100506658	NM_002538	1	1	1	0	1	1	0	0	0	0	1	1	7
hsa-miR-20a-3p	MIMAT0004493	ATP2B1	490	NM_001682	1	0	1	0	1	1	0	1	0	0	1	1	7
hsa-miR-20a-3p	MIMAT0004493	BMP3	651	NM_001201	1	0	1	0	1	1	0	0	0	1	1	1	7
hsa-miR-20a-3p	MIMAT0004493	CACNB4	785	NM_001145798	1	0	1	0	1	1	0	1	0	0	1	1	7
hsa-miR-20a-3p	MIMAT0004493	CACNB4	785	NM_001005746	1	0	1	0	1	1	0	1	0	0	1	1	7
hsa-miR-20a-3p	MIMAT0004493	CACNB4	785	NM_000726	1	0	1	0	1	1	0	1	0	0	1	1	7
hsa-miR-20a-3p	MIMAT0004493	CDH13	1012	NM_001220488	1	0	1	0	1	1	0	1	0	0	1	1	7
hsa-miR-20a-3p	MIMAT0004493	CDH13	1012	NM_001220490	1	0	1	0	1	1	0	1	0	0	1	1	7
hsa-miR-20a-3p	MIMAT0004493	CDH13	1012	NM_001220489	1	0	1	0	1	1	0	1	0	0	1	1	7
hsa-miR-20a-3p	MIMAT0004493	CDH13	1012	NM_001257	1	0	1	0	1	1	0	1	0	0	1	1	7
hsa-miR-20a-3p	MIMAT0004493	CHN2	1124	NM_001039936	1	0	1	0	1	1	0	1	0	0	1	1	7
hsa-miR-20a-3p	MIMAT0004493	CHN2	1124	NM_004067	1	0	1	0	1	1	0	1	0	0	1	1	7
hsa-miR-20a-3p	MIMAT0004493	DYRK1A	1859	NM_130438	1	0	1	0	1	1	0	1	0	0	1	1	7
hsa-miR-20a-3p	MIMAT0004493	DYRK1A	1859	NM_001396	1	0	1	0	1	1	0	1	0	0	1	1	7
hsa-miR-20a-3p	MIMAT0004493	DYRK1A	1859	NM_101395	1	0	1	0	1	1	0	1	0	0	1	1	7
hsa-miR-20a-3p	MIMAT0004493	ERCC6	2074	NM_000124	1	0	1	0	1	1	0	0	0	1	1	1	7
hsa-miR-20a-3p	MIMAT0004493	EZH2	2146	NM_152998	1	0	1	0	1	1	0	1	0	0	1	1	7
hsa-miR-20a-3p	MIMAT0004493	EZH2	2146	NM_001203248	1	0	1	0	1	1	0	1	0	0	1	1	7
hsa-miR-20a-3p	MIMAT0004493	EZH2	2146	NM_001203249	1	0	1	0	1	1	0	1	0	0	1	1	7
hsa-miR-20a-3p	MIMAT0004493	EZH2	2146	NM_001203247	1	0	1	0	1	1	0	1	0	0	1	1	7
hsa-miR-20a-3p	MIMAT0004493	ACSL4	2182	NM_022977	1	0	1	0	1	1	0	0	0	1	1	1	7
hsa-miR-20a-3p	MIMAT0004493	RBPJ	3516	NM_203283	1	0	1	0	1	1	0	1	0	0	1	1	7
hsa-miR-20a-3p	MIMAT0004493	RBPJ	3516	NM_015874	1	0	1	0	1	1	0	1	0	0	1	1	7
hsa-miR-20a-3p	MIMAT0004493	RBPJ	3516	NM_005349	1	0	1	0	1	1	0	1	0	0	1	1	7
hsa-miR-20a-3p	MIMAT0004493	NF1	4763	NM_001042492	1	0	1	0	1	1	0	0	0	1	1	1	7
hsa-miR-20a-3p	MIMAT0004493	NFIA	4774	NM_001145512	1	0	1	0	1	1	0	1	0	0	1	1	7
hsa-miR-20a-3p	MIMAT0004493	NFIA	4774	NM_001145511	1	0	1	0	1	1	0	1	0	0	1	1	7
hsa-miR-20a-3p	MIMAT0004493	NFIA	4774	NM_005595	1	0	1	0	1	1	0	1	0	0	1	1	7
hsa-miR-20a-3p	MIMAT0004493	PCNA	5111	NM_182649	1	0	1	0	1	1	0	1	0	0	1	1	7
hsa-miR-20a-3p	MIMAT0004493	PTPRR	5801	NM_001207016	1	0	1	0	1	1	0	1	0	0	1	1	7
hsa-miR-20a-3p	MIMAT0004493	PTPRR	5801	NM_130846	1	0	1	0	1	1	0	1	0	0	1	1	7
hsa-miR-20a-3p	MIMAT0004493	PTPRR	5801	NM_001207015	1	0	1	0	1	1	0	1	0	0	1	1	7
hsa-miR-20a-3p	MIMAT0004493	RAD51	5888	NM_001164270	1	0	1	0	1	1	0	1	0	0	1	1	7
hsa-miR-20a-3p	MIMAT0004493	SATB1	6304	NM_001131010	1	0	1	0	1	1	0	1	0	0	1	1	7
hsa-miR-20a-3p	MIMAT0004493	SATB1	6304	NM_002971	1	0	1	0	1	1	0	1	0	0	1	1	7
hsa-miR-20a-3p	MIMAT0004493	SLC7A2	6542	NM_001008539	1	0	1	0	1	1	0	0	0	1	1	1	7
hsa-miR-20a-3p	MIMAT0004493	TBL1X	6907	NM_001139467	1	0	1	0	1	1	0	1	0	0	1	1	7
hsa-miR-20a-3p	MIMAT0004493	TBL1X	6907	NM_001139468	1	0	1	0	1	1	0	1	0	0	1	1	7
hsa-miR-20a-3p	MIMAT0004493	TBL1X	6907	NM_001139466	1	0	1	0	1	1	0	1	0	0	1	1	7
hsa-miR-20a-3p	MIMAT0004493	YES1	7525	NM_005433	1	0	1	0	1	1	0	0	0	1	1	1	7
hsa-miR-20a-3p	MIMAT0004493	ZNF37A	7587	NM_001178101	1	0	1	0	1	1	0	1	0	0	1	1	7
hsa-miR-20a-3p	MIMAT0004493	ZNF37A	7587	NM_003421	1	0	1	0	1	1	0	1	0	0	1	1	7
hsa-miR-20a-3p	MIMAT0004493	NRIP1	8204	NM_003489	1	0	1	0	1	1	0	1	0	0	1	1	7
hsa-miR-20a-3p	MIMAT0004493	EEA1	8411	NM_003566	1	0	1	0	1	1	0	0	0	1	1	1	7
hsa-miR-20a-3p	MIMAT0004493	PRSS12	8492	NM_003619	1	0	1	0	1	1	0	0	0	1	1	1	7
hsa-miR-20a-3p	MIMAT0004493	CNTNAP1	8506	NM_003632	1	0	1	0	1	1	0	1	0	0	1	1	7
hsa-miR-20a-3p	MIMAT0004493	IQGAP1	8826	NM_003870	1	0	1	0	1	1	0	0	0	1	1	1	7
hsa-miR-20a-3p	MIMAT0004493	KAT2B	8850	NM_003884	1	0	1	0	1	1	0	1	0	0	1	1	7
hsa-miR-20a-3p	MIMAT0004493	ALDH1A2	8854	NM_001206897	1	0	1	0	1	1	0	0	0	1	1	1	7
hsa-miR-20a-3p	MIMAT0004493	BTAF1	9044	NM_003972	1	0	1	0	1	1	0	1	0	0	1	1	7
hsa-miR-20a-3p	MIMAT0004493	QKI	9444	NM_206855	1	0	1	0	0	1	0	1	0	1	1	1	7
hsa-miR-20a-3p	MIMAT0004493	RBM39	9584	NM_001242600	1	0	1	0	1	1	0	1	0	0	1	1	7
hsa-miR-20a-3p	MIMAT0004493	RBM39	9584	NM_001242599	1	0	1	0	1	1	0	1	0	0	1	1	7
hsa-miR-20a-3p	MIMAT0004493	RBM39	9584	NM_004902	1	0	1	0	1	1	0	1	0	0	1	1	7
hsa-miR-20a-3p	MIMAT0004493	ST18	9705	NM_014682	1	0	1	0	1	1	0	1	0	0	1	1	7
hsa-miR-20a-3p	MIMAT0004493	PTBP3	9991	NM_001244898	1	0	1	0	1	1	0	0	0	1	1	1	7
hsa-miR-20a-3p	MIMAT0004493	PDCD6IP	10015	NM_013374	1	0	1	0	1	1	0	1	0	0	1	1	7
hsa-miR-20a-3p	MIMAT0004493	SPRY1	10252	NM_199327	1	0	1	0	1	1	0	1	0	0	1	1	7
hsa-miR-20a-3p	MIMAT0004493	SPRY1	10252	NM_005841	1	0	1	0	1	1	0	1	0	0	1	1	7
hsa-miR-20a-3p	MIMAT0004493	ZNF268	10795	NM_001165884	1	0	1	0	1	1	0	1	0	0	1	1	7
hsa-miR-20a-3p	MIMAT0004493	ZNF268	10795	NM_001165886	1	0	1	0	1	1	0	1	0	0	1	1	7
hsa-miR-20a-3p	MIMAT0004493	ZNF268	10795	NM_001165883	1	0	1	0	1	1	0	1	0	0	1	1	7
hsa-miR-20a-3p	MIMAT0004493	ZNF268	10795	NM_001165885	1	0	1	0	1	1	0	1	0	0	1	1	7
hsa-miR-20a-3p	MIMAT0004493	ZNF268	10795	NM_001165887	1	0	1	0	1	1	0	1	0	0	1	1	7
hsa-miR-20a-3p	MIMAT0004493	SDCCAG3	10807	NM_001039707	1	0	1	0	1	1	0	0	0	1	1	1	7
hsa-miR-20a-3p	MIMAT0004493	KATNA1	11104	NM_007044	1	0	1	0	1	1	0	0	0	1	1	1	7
hsa-miR-20a-3p	MIMAT0004493	SIRT1	23411	NM_001142498	1	0	1	0	1	1	0	1	0	0	1	1	7
hsa-miR-20a-3p	MIMAT0004493	TENM4	26011	NM_001098816	1	0	1	0	1	1	0	1	0	0	1	1	7
hsa-miR-20a-3p	MIMAT0004493	PDCD4	27250	NM_145341	1	0	1	0	1	1	0	0	0	1	1	1	7
hsa-miR-20a-3p	MIMAT0004493	ASB1	51665	NM_001040445	1	0	1	0	1	1	0	0	0	1	1	1	7
hsa-miR-20a-3p	MIMAT0004493	CHRAC1	54108	NM_017444	1	0	1	0	1	1	0	0	0	1	1	1	7
hsa-miR-20a-3p	MIMAT0004493	KRBOX4	55634	NM_017776	1	0	1	0	1	1	0	1	0	0	1	1	7
hsa-miR-20a-3p	MIMAT0004493	KRBOX4	55634	NM_001129898	1	0	1	0	1	1	0	1	0	0	1	1	7
hsa-miR-20a-3p	MIMAT0004493	KRBOX4	55634	NM_001129900	1	0	1	0	1	1	0	1	0	0	1	1	7
hsa-miR-20a-3p	MIMAT0004493	IPO9	55705	NM_018085	1	0	1	0	1	1	0	0	0	1	1	1	7
hsa-miR-20a-3p	MIMAT0004493	TWSG1	57045	NM_020648	1	0	1	0	1	1	0	0	0	1	1	1	7
hsa-miR-20a-3p	MIMAT0004493	ZNF695	57116	NM_020394	1	0	1	0	1	1	0	0	0	1	1	1	7
hsa-miR-20a-3p	MIMAT0004493	TXNDC16	57544	NM_020784	1	0	1	0	1	1	0	0	0	1	1	1	7
hsa-miR-20a-3p	MIMAT0004493	KIAA1468	57614	NM_020854	1	0	1	0	1	1	0	1	0	0	1	1	7
hsa-miR-20a-3p	MIMAT0004493	GPAM	57678	NM_020918	1	0	1	0	1	1	0	1	0	0	1	1	7
hsa-miR-20a-3p	MIMAT0004493	GPAM	57678	NM_001244949	1	0	1	0	1	1	0	1	0	0	1	1	7
hsa-miR-20a-3p	MIMAT0004493	WDR77	79084	NM_024102	1	0	1	0	1	1	0	0	0	1	1	1	7
hsa-miR-20a-3p	MIMAT0004493	ZNF557	79230	NM_024341	1	0	1	0	0	1	0	1	0	1	1	1	7
hsa-miR-20a-3p	MIMAT0004493	CYB5B	80777	NM_030579	1	0	1	0	1	1	0	0	0	1	1	1	7
hsa-miR-20a-3p	MIMAT0004493	TMEM67	91147	NM_153704	1	0	1	0	1	1	0	0	0	1	1	1	7
hsa-miR-20a-3p	MIMAT0004493	SLAMF6	114836	NM_001184714	1	0	1	0	1	1	0	0	0	1	1	1	7
hsa-miR-20a-3p	MIMAT0004493	TMEM178A	130733	NM_001167959	1	0	1	0	1	1	0	1	0	0	1	1	7
hsa-miR-20a-3p	MIMAT0004493	CPEB2	132864	NM_182646	1	0	1	0	1	1	0	1	0	0	1	1	7
hsa-miR-20a-3p	MIMAT0004493	CPEB2	132864	NM_001177384	1	0	1	0	1	1	0	1	0	0	1	1	7
hsa-miR-20a-3p	MIMAT0004493	CPEB2	132864	NM_001177383	1	0	1	0	1	1	0	1	0	0	1	1	7
hsa-miR-20a-3p	MIMAT0004493	CPEB2	132864	NM_001177381	1	0	1	0	1	1	0	1	0	0	1	1	7
hsa-miR-20a-3p	MIMAT0004493	CPEB2	132864	NM_182485	1	0	1	0	1	1	0	1	0	0	1	1	7
hsa-miR-20a-3p	MIMAT0004493	KIAA2026	158358	NM_001017969	1	0	1	0	1	1	0	1	0	0	1	1	7
hsa-miR-20a-3p	MIMAT0004493	DCP2	167227	NM_001242377	1	0	1	0	1	1	0	1	0	0	1	1	7
hsa-miR-20a-3p	MIMAT0004493	ZNF680	340252	NM_178558	1	0	1	0	1	1	0	0	0	1	1	1	7
hsa-miR-20a-3p	MIMAT0004493	ARHGAP40	343578	NM_001164431	1	0	1	0	1	1	0	0	0	1	1	1	7
hsa-miR-20a-3p	MIMAT0004493	SOGA3	387104	NM_001012279	1	0	1	0	0	1	0	1	0	1	1	1	7
hsa-miR-20a-3p	MIMAT0004493	C3orf72	401089	NM_001040061	1	0	1	0	1	1	0	0	0	1	1	1	7
hsa-miR-20a-3p	MIMAT0004493	UNC13C	440279	NM_001080534	1	0	1	0	1	1	0	1	0	0	1	1	7
hsa-miR-20a-5p	MIMAT0000075	HLF	3131	NM_002126	1	1	1	1	1	1	1	1	1	1	1	1	12
hsa-miR-20a-5p	MIMAT0000075	SORL1	6653	NM_003105	1	1	1	1	1	1	1	1	1	1	1	1	12
hsa-miR-20a-5p	MIMAT0000075	ZFYVE26	23503	NM_015346	1	1	1	1	1	1	1	1	1	1	1	1	12
hsa-miR-20a-5p	MIMAT0000075	APBB2	323	NM_004307	1	1	1	1	1	1	1	1	0	1	1	1	11
hsa-miR-20a-5p	MIMAT0000075	CCNG2	901	NM_004354	1	1	1	0	1	1	1	1	1	1	1	1	11
hsa-miR-20a-5p	MIMAT0000075	DYNC1LI2	1783	NM_006141	1	1	1	0	1	1	1	1	1	1	1	1	11
hsa-miR-20a-5p	MIMAT0000075	ITGB8	3696	NM_002214	1	1	1	1	1	1	1	1	1	0	1	1	11
hsa-miR-20a-5p	MIMAT0000075	JAK1	3716	NM_002227	1	1	1	0	1	1	1	1	1	1	1	1	11
hsa-miR-20a-5p	MIMAT0000075	NEUROG1	4762	NM_006161	1	1	1	1	1	1	0	1	1	1	1	1	11
hsa-miR-20a-5p	MIMAT0000075	NR4A2	4929	NM_006186	1	1	1	1	1	1	1	1	0	1	1	1	11
hsa-miR-20a-5p	MIMAT0000075	PDGFRA	5156	NM_006206	1	1	1	0	1	1	1	1	1	1	1	1	11
hsa-miR-20a-5p	MIMAT0000075	PFN2	5217	NM_053024	1	1	1	0	1	1	1	1	1	1	1	1	11
hsa-miR-20a-5p	MIMAT0000075	PKD2	5311	NM_000297	1	1	1	0	1	1	1	1	1	1	1	1	11
hsa-miR-20a-5p	MIMAT0000075	PPP3R1	5534	NM_000945	1	1	1	0	1	1	1	1	1	1	1	1	11
hsa-miR-20a-5p	MIMAT0000075	PKN2	5586	NM_006256	1	1	1	0	1	1	1	1	1	1	1	1	11
hsa-miR-20a-5p	MIMAT0000075	PTPN4	5775	NM_002830	1	1	1	0	1	1	1	1	1	1	1	1	11
hsa-miR-20a-5p	MIMAT0000075	RB1	5925	NM_000321	1	1	1	0	1	1	1	1	1	1	1	1	11
hsa-miR-20a-5p	MIMAT0000075	RBL2	5934	NM_005611	1	1	1	0	1	1	1	1	1	1	1	1	11
hsa-miR-20a-5p	MIMAT0000075	ATXN1	6310	NM_000332	1	1	1	1	0	1	1	1	1	1	1	1	11
hsa-miR-20a-5p	MIMAT0000075	SOX4	6659	NM_003107	1	1	1	1	1	1	0	1	1	1	1	1	11
hsa-miR-20a-5p	MIMAT0000075	STC1	6781	NM_003155	1	1	1	0	1	1	1	1	1	1	1	1	11
hsa-miR-20a-5p	MIMAT0000075	WEE1	7465	NM_003390	1	1	1	1	1	1	0	1	1	1	1	1	11
hsa-miR-20a-5p	MIMAT0000075	FZD3	7976	NM_017412	1	1	1	0	1	1	1	1	1	1	1	1	11
hsa-miR-20a-5p	MIMAT0000075	TRIP11	9321	NM_004239	1	1	1	0	1	1	1	1	1	1	1	1	11
hsa-miR-20a-5p	MIMAT0000075	UBE3C	9690	NM_014671	1	1	1	0	1	1	1	1	1	1	1	1	11
hsa-miR-20a-5p	MIMAT0000075	RAB10	10890	NM_016131	1	1	1	0	1	1	1	1	1	1	1	1	11
hsa-miR-20a-5p	MIMAT0000075	KLHL2	11275	NM_007246	1	1	1	0	1	1	1	1	1	1	1	1	11
hsa-miR-20a-5p	MIMAT0000075	RGL1	23179	NM_015149	1	1	1	0	1	1	1	1	1	1	1	1	11
hsa-miR-20a-5p	MIMAT0000075	USP24	23358	NM_015306	1	1	1	0	1	1	1	1	1	1	1	1	11
hsa-miR-20a-5p	MIMAT0000075	MKRN1	23608	NM_013446	1	1	1	0	1	1	1	1	1	1	1	1	11
hsa-miR-20a-5p	MIMAT0000075	TNFRSF21	27242	NM_014452	1	1	1	0	1	1	1	1	1	1	1	1	11
hsa-miR-20a-5p	MIMAT0000075	USP53	54532	NM_019050	1	1	1	1	1	1	0	1	1	1	1	1	11
hsa-miR-20a-5p	MIMAT0000075	C7orf43	55262	NM_018275	1	1	1	0	1	1	1	1	1	1	1	1	11
hsa-miR-20a-5p	MIMAT0000075	DPYSL5	56896	NM_020134	1	1	1	0	1	1	1	1	1	1	1	1	11
hsa-miR-20a-5p	MIMAT0000075	TSHZ3	57616	NM_020856	1	1	1	0	1	1	1	1	1	1	1	1	11
hsa-miR-20a-5p	MIMAT0000075	ZBTB4	57659	NM_020899	1	1	1	0	1	1	1	1	1	1	1	1	11
hsa-miR-20a-5p	MIMAT0000075	NTN4	59277	NM_021229	1	1	1	0	1	1	1	1	1	1	1	1	11
hsa-miR-20a-5p	MIMAT0000075	RASL11B	65997	NM_023940	1	1	1	1	1	1	0	1	1	1	1	1	11
hsa-miR-20a-5p	MIMAT0000075	TNKS2	80351	NM_025235	1	1	1	0	1	1	1	1	1	1	1	1	11
hsa-miR-20a-5p	MIMAT0000075	ZFP91	80829	NM_053023	1	1	1	0	1	1	1	1	1	1	1	1	11
hsa-miR-20a-5p	MIMAT0000075	VANGL1	81839	NM_138959	1	1	1	1	1	1	0	1	1	1	1	1	11
hsa-miR-20a-5p	MIMAT0000075	TANC1	85461	NM_033394	1	1	1	0	1	1	1	1	1	1	1	1	11
hsa-miR-20a-5p	MIMAT0000075	NEK9	91754	NM_033116	1	1	1	0	1	1	1	1	1	1	1	1	11
hsa-miR-20a-5p	MIMAT0000075	UBE2Q2	92912	NM_173469	1	1	1	0	1	1	1	1	1	1	1	1	11
hsa-miR-20a-5p	MIMAT0000075	C14orf28	122525	NM_001017923	1	1	1	0	1	1	1	1	1	1	1	1	11
hsa-miR-20a-5p	MIMAT0000075	CREBRF	153222	NM_153607	1	1	1	0	1	1	1	1	1	1	1	1	11
hsa-miR-20a-5p	MIMAT0000075	C7orf60	154743	NM_152556	1	1	1	0	1	1	1	1	1	1	1	1	11
hsa-miR-20a-5p	MIMAT0000075	ZNF367	195828	NM_153695	1	1	1	0	1	1	1	1	1	1	1	1	11
hsa-miR-20a-5p	MIMAT0000075	SLC16A9	220963	NM_194298	1	1	1	1	1	1	0	1	1	1	1	1	11
hsa-miR-20a-5p	MIMAT0000075	ANKRD52	283373	NM_173595	1	1	1	0	1	1	1	1	1	1	1	1	11
hsa-miR-20a-5p	MIMAT0000075	ABCA1	19	NM_005502	1	1	1	0	0	1	1	1	1	1	1	1	10
hsa-miR-20a-5p	MIMAT0000075	APP	351	NM_000484	1	1	1	1	0	1	1	1	0	1	1	1	10
hsa-miR-20a-5p	MIMAT0000075	ATP1A2	477	NM_000702	1	1	1	0	1	1	0	1	1	1	1	1	10
hsa-miR-20a-5p	MIMAT0000075	BMPR2	659	NM_001204	1	1	1	0	1	1	0	1	1	1	1	1	10
hsa-miR-20a-5p	MIMAT0000075	FOXL2	668	NM_023067	1	1	1	0	1	1	0	1	1	1	1	1	10
hsa-miR-20a-5p	MIMAT0000075	CD69	969	NM_001781	1	1	1	0	1	1	0	1	1	1	1	1	10
hsa-miR-20a-5p	MIMAT0000075	CFL2	1073	NM_138638	1	1	1	0	1	1	1	1	0	1	1	1	10
hsa-miR-20a-5p	MIMAT0000075	MAP3K8	1326	NM_005204	0	1	1	1	1	1	1	1	1	0	1	1	10
hsa-miR-20a-5p	MIMAT0000075	CRK	1398	NM_016823	1	1	1	0	1	1	1	1	0	1	1	1	10
hsa-miR-20a-5p	MIMAT0000075	CRY2	1408	NM_021117	1	1	1	0	1	1	0	1	1	1	1	1	10
hsa-miR-20a-5p	MIMAT0000075	DRD1	1812	NM_000794	1	1	1	1	1	1	0	0	1	1	1	1	10
hsa-miR-20a-5p	MIMAT0000075	EGR2	1959	NM_000399	1	1	1	0	0	1	1	1	1	1	1	1	10
hsa-miR-20a-5p	MIMAT0000075	EPAS1	2034	NM_001430	1	1	1	1	0	1	0	1	1	1	1	1	10
hsa-miR-20a-5p	MIMAT0000075	EPHA5	2044	NM_004439	1	1	1	0	1	1	1	1	0	1	1	1	10
hsa-miR-20a-5p	MIMAT0000075	EPHA7	2045	NM_004440	1	1	1	0	1	1	1	1	1	0	1	1	10
hsa-miR-20a-5p	MIMAT0000075	EREG	2069	NM_001432	1	1	1	0	1	1	0	1	1	1	1	1	10
hsa-miR-20a-5p	MIMAT0000075	ETV1	2115	NM_004956	1	1	1	0	1	1	0	1	1	1	1	1	10
hsa-miR-20a-5p	MIMAT0000075	EZH1	2145	NM_001991	1	1	1	0	1	1	0	1	1	1	1	1	10
hsa-miR-20a-5p	MIMAT0000075	F2RL2	2151	NM_004101	1	1	1	1	1	1	0	0	1	1	1	1	10
hsa-miR-20a-5p	MIMAT0000075	F3	2152	NM_001993	1	1	1	0	1	1	0	1	1	1	1	1	10
hsa-miR-20a-5p	MIMAT0000075	FOXA1	3169	NM_004496	0	1	1	1	0	1	1	1	1	1	1	1	10
hsa-miR-20a-5p	MIMAT0000075	IL8	3576	NM_000584	1	1	1	0	1	1	0	1	1	1	1	1	10
hsa-miR-20a-5p	MIMAT0000075	IRF1	3659	NM_002198	1	1	1	0	1	1	0	1	1	1	1	1	10
hsa-miR-20a-5p	MIMAT0000075	KPNA3	3839	NM_002267	1	1	1	0	1	1	0	1	1	1	1	1	10
hsa-miR-20a-5p	MIMAT0000075	MAP3K1	4214	NM_005921	1	1	1	0	1	1	0	1	1	1	1	1	10
hsa-miR-20a-5p	MIMAT0000075	MAP3K5	4217	NM_005923	1	1	1	0	1	1	1	1	1	0	1	1	10
hsa-miR-20a-5p	MIMAT0000075	MYCN	4613	NM_005378	1	1	1	0	1	1	0	1	1	1	1	1	10
hsa-miR-20a-5p	MIMAT0000075	MYO1D	4642	NM_015194	1	1	1	0	1	1	1	1	1	0	1	1	10
hsa-miR-20a-5p	MIMAT0000075	NPAT	4863	NM_002519	1	1	1	0	1	1	0	1	1	1	1	1	10
hsa-miR-20a-5p	MIMAT0000075	PAFAH1B2	5049	NM_002572	1	1	1	0	1	1	0	1	1	1	1	1	10
hsa-miR-20a-5p	MIMAT0000075	PKHD1	5314	NM_138694	1	1	1	1	1	1	0	0	1	1	1	1	10
hsa-miR-20a-5p	MIMAT0000075	PKNOX1	5316	NM_004571	1	1	1	0	1	1	0	1	1	1	1	1	10
hsa-miR-20a-5p	MIMAT0000075	PPP3CA	5530	NM_000944	1	1	1	0	1	1	0	1	1	1	1	1	10
hsa-miR-20a-5p	MIMAT0000075	PPP6C	5537	NM_001123355	1	1	1	0	1	1	1	1	0	1	1	1	10
hsa-miR-20a-5p	MIMAT0000075	PURB	5814	NM_033224	1	1	1	0	1	1	0	1	1	1	1	1	10
hsa-miR-20a-5p	MIMAT0000075	SCN1A	6323	NM_001202435	1	1	1	0	1	1	1	1	0	1	1	1	10
hsa-miR-20a-5p	MIMAT0000075	SRSF2	6427	NM_003016	1	1	1	0	0	1	1	1	1	1	1	1	10
hsa-miR-20a-5p	MIMAT0000075	TAL1	6886	NM_003189	1	1	1	1	0	1	0	1	1	1	1	1	10
hsa-miR-20a-5p	MIMAT0000075	TBL1X	6907	NM_005647	1	1	1	0	1	1	0	1	1	1	1	1	10
hsa-miR-20a-5p	MIMAT0000075	KLF10	7071	NM_001032282	1	1	1	1	1	1	1	0	0	1	1	1	10
hsa-miR-20a-5p	MIMAT0000075	TIMP2	7077	NM_003255	1	1	1	0	1	1	0	1	1	1	1	1	10
hsa-miR-20a-5p	MIMAT0000075	UBE2B	7320	NM_003337	1	1	1	0	1	1	1	0	1	1	1	1	10
hsa-miR-20a-5p	MIMAT0000075	VLDLR	7436	NM_003383	1	1	1	0	1	1	1	1	0	1	1	1	10
hsa-miR-20a-5p	MIMAT0000075	XDH	7498	NM_000379	1	1	1	1	0	1	1	0	1	1	1	1	10
hsa-miR-20a-5p	MIMAT0000075	YES1	7525	NM_005433	1	1	1	0	0	1	1	1	1	1	1	1	10
hsa-miR-20a-5p	MIMAT0000075	ZNF148	7707	NM_021964	1	1	1	0	1	1	0	1	1	1	1	1	10
hsa-miR-20a-5p	MIMAT0000075	NR4A3	8013	NM_173200	1	1	1	0	1	1	1	1	0	1	1	1	10
hsa-miR-20a-5p	MIMAT0000075	SHOC2	8036	NM_007373	1	1	1	0	0	1	1	1	1	1	1	1	10
hsa-miR-20a-5p	MIMAT0000075	ULK1	8408	NM_003565	1	1	1	0	1	1	0	1	1	1	1	1	10
hsa-miR-20a-5p	MIMAT0000075	JRKL	8690	NM_003772	1	1	1	0	1	1	0	1	1	1	1	1	10
hsa-miR-20a-5p	MIMAT0000075	STK17B	9262	NM_004226	1	1	1	0	1	1	1	0	1	1	1	1	10
hsa-miR-20a-5p	MIMAT0000075	ZFYVE9	9372	NM_004799	1	1	1	0	1	1	1	1	0	1	1	1	10
hsa-miR-20a-5p	MIMAT0000075	GABBR2	9568	NM_005458	1	1	1	0	1	1	1	1	1	0	1	1	10
hsa-miR-20a-5p	MIMAT0000075	EFCAB14	9813	NM_014774	1	1	1	0	1	1	0	1	1	1	1	1	10
hsa-miR-20a-5p	MIMAT0000075	ARL4A	10124	NM_005738	1	1	1	1	1	1	0	1	0	1	1	1	10
hsa-miR-20a-5p	MIMAT0000075	TOPORS	10210	NM_005802	1	1	1	0	1	1	1	1	1	0	1	1	10
hsa-miR-20a-5p	MIMAT0000075	ZBTB18	10472	NM_006352	1	1	1	0	1	1	1	1	0	1	1	1	10
hsa-miR-20a-5p	MIMAT0000075	TXNIP	10628	NM_006472	1	1	1	0	1	1	0	1	1	1	1	1	10
hsa-miR-20a-5p	MIMAT0000075	IGF2BP1	10642	NM_006546	1	1	1	1	0	1	0	1	1	1	1	1	10
hsa-miR-20a-5p	MIMAT0000075	MAP3K2	10746	NM_006609	1	1	1	0	1	1	0	1	1	1	1	1	10
hsa-miR-20a-5p	MIMAT0000075	BTG3	10950	NM_001130914	1	1	1	0	1	1	1	1	0	1	1	1	10
hsa-miR-20a-5p	MIMAT0000075	STK38	11329	NM_007271	1	1	1	0	1	1	0	1	1	1	1	1	10
hsa-miR-20a-5p	MIMAT0000075	TUSC2	11334	NM_007275	1	1	1	0	1	1	1	1	1	0	1	1	10
hsa-miR-20a-5p	MIMAT0000075	FOXJ3	22887	NM_001198851	1	1	1	0	1	1	1	1	0	1	1	1	10
hsa-miR-20a-5p	MIMAT0000075	TBC1D9	23158	NM_015130	1	1	1	0	1	1	0	1	1	1	1	1	10
hsa-miR-20a-5p	MIMAT0000075	DIP2A	23181	NM_015151	1	1	1	0	1	1	0	1	1	1	1	1	10
hsa-miR-20a-5p	MIMAT0000075	FBXO28	23219	NM_015176	1	1	1	0	0	1	1	1	1	1	1	1	10
hsa-miR-20a-5p	MIMAT0000075	U2SURP	23350	NM_001080415	1	1	1	0	1	1	0	1	1	1	1	1	10
hsa-miR-20a-5p	MIMAT0000075	ZFPM2	23414	NM_012082	1	1	1	0	1	1	0	1	1	1	1	1	10
hsa-miR-20a-5p	MIMAT0000075	RIMBP2	23504	NM_015347	1	1	1	0	1	1	1	0	1	1	1	1	10
hsa-miR-20a-5p	MIMAT0000075	RABGAP1	23637	NM_012197	1	1	1	0	0	1	1	1	1	1	1	1	10
hsa-miR-20a-5p	MIMAT0000075	FJX1	24147	NM_014344	1	1	1	0	1	1	0	1	1	1	1	1	10
hsa-miR-20a-5p	MIMAT0000075	BAMBI	25805	NM_012342	1	1	1	0	1	1	0	1	1	1	1	1	10
hsa-miR-20a-5p	MIMAT0000075	ARMC8	25852	NM_015396	1	1	1	0	0	1	1	1	1	1	1	1	10
hsa-miR-20a-5p	MIMAT0000075	CHD5	26038	NM_015557	1	1	1	0	1	1	0	1	1	1	1	1	10
hsa-miR-20a-5p	MIMAT0000075	FBXL5	26234	NM_012161	1	1	1	0	1	1	1	1	0	1	1	1	10
hsa-miR-20a-5p	MIMAT0000075	SERP1	27230	NM_014445	1	1	1	0	1	1	0	1	1	1	1	1	10
hsa-miR-20a-5p	MIMAT0000075	NKIRAS1	28512	NM_020345	1	1	1	0	1	1	0	1	1	1	1	1	10
hsa-miR-20a-5p	MIMAT0000075	ATAD2	29028	NM_014109	1	1	1	0	1	1	1	1	1	0	1	1	10
hsa-miR-20a-5p	MIMAT0000075	KLF3	51274	NM_016531	1	1	1	1	0	1	0	1	1	1	1	1	10
hsa-miR-20a-5p	MIMAT0000075	PEX5L	51555	NM_016559	1	1	1	0	1	1	0	1	1	1	1	1	10
hsa-miR-20a-5p	MIMAT0000075	ARID4B	51742	NM_016374	1	1	1	0	1	1	1	1	0	1	1	1	10
hsa-miR-20a-5p	MIMAT0000075	BRWD1	54014	NM_033656	1	1	1	0	1	1	1	0	1	1	1	1	10
hsa-miR-20a-5p	MIMAT0000075	CCSER2	54462	NM_018999	1	1	1	0	1	1	0	1	1	1	1	1	10
hsa-miR-20a-5p	MIMAT0000075	FNBP1L	54874	NM_001024948	1	1	1	0	1	1	1	1	1	0	1	1	10
hsa-miR-20a-5p	MIMAT0000075	KIF26B	55083	NM_018012	1	1	1	0	1	1	0	1	1	1	1	1	10
hsa-miR-20a-5p	MIMAT0000075	STRBP	55342	NM_018387	1	1	1	0	1	1	0	1	1	1	1	1	10
hsa-miR-20a-5p	MIMAT0000075	CAMK2N1	55450	NM_018584	1	1	1	0	1	1	0	1	1	1	1	1	10
hsa-miR-20a-5p	MIMAT0000075	TRPV6	55503	NM_018646	1	1	1	0	1	1	0	1	1	1	1	1	10
hsa-miR-20a-5p	MIMAT0000075	TRIM36	55521	NM_018700	1	1	1	0	1	1	0	1	1	1	1	1	10
hsa-miR-20a-5p	MIMAT0000075	BTBD7	55727	NM_001002860	0	1	1	0	1	1	1	1	1	1	1	1	10
hsa-miR-20a-5p	MIMAT0000075	FOXJ2	55810	NM_018416	1	1	1	0	1	1	0	1	1	1	1	1	10
hsa-miR-20a-5p	MIMAT0000075	ASH1L	55870	NM_018489	1	1	1	1	0	1	0	1	1	1	1	1	10
hsa-miR-20a-5p	MIMAT0000075	EIF5A2	56648	NM_020390	1	1	1	0	1	1	0	1	1	1	1	1	10
hsa-miR-20a-5p	MIMAT0000075	CA10	56934	NM_001082533	1	1	1	1	0	1	1	1	0	1	1	1	10
hsa-miR-20a-5p	MIMAT0000075	RGMA	56963	NM_020211	1	1	1	0	1	1	0	1	1	1	1	1	10
hsa-miR-20a-5p	MIMAT0000075	ZNFX1	57169	NM_021035	1	1	1	0	1	1	0	1	1	1	1	1	10
hsa-miR-20a-5p	MIMAT0000075	ANKRD50	57182	NM_020337	1	1	1	0	1	1	0	1	1	1	1	1	10
hsa-miR-20a-5p	MIMAT0000075	RAB22A	57403	NM_020673	1	1	1	0	1	1	0	1	1	1	1	1	10
hsa-miR-20a-5p	MIMAT0000075	STRIP2	57464	NM_020704	1	1	1	0	1	1	0	1	1	1	1	1	10
hsa-miR-20a-5p	MIMAT0000075	RRAGD	58528	NM_021244	1	1	1	0	1	1	0	1	1	1	1	1	10
hsa-miR-20a-5p	MIMAT0000075	IKZF4	64375	NM_022465	1	1	1	0	1	1	0	1	1	1	1	1	10
hsa-miR-20a-5p	MIMAT0000075	FNDC3B	64778	NM_022763	1	1	1	0	1	1	0	1	1	1	1	1	10
hsa-miR-20a-5p	MIMAT0000075	RNF128	79589	NM_194463	1	1	1	0	1	1	1	1	0	1	1	1	10
hsa-miR-20a-5p	MIMAT0000075	GRHL2	79977	NM_024915	1	1	1	1	0	1	0	1	1	1	1	1	10
hsa-miR-20a-5p	MIMAT0000075	TCF7L1	83439	NM_031283	1	1	1	0	1	1	1	0	1	1	1	1	10
hsa-miR-20a-5p	MIMAT0000075	PHF6	84295	NM_032458	1	1	1	0	0	1	1	1	1	1	1	1	10
hsa-miR-20a-5p	MIMAT0000075	LCOR	84458	NM_032440	1	1	1	0	1	1	0	1	1	1	1	1	10
hsa-miR-20a-5p	MIMAT0000075	PPP1R15B	84919	NM_032833	1	1	1	1	1	1	0	0	1	1	1	1	10
hsa-miR-20a-5p	MIMAT0000075	MASTL	84930	NM_001172303	1	1	1	0	1	1	1	1	0	1	1	1	10
hsa-miR-20a-5p	MIMAT0000075	ORMDL3	94103	NM_139280	1	1	1	0	1	1	0	1	1	1	1	1	10
hsa-miR-20a-5p	MIMAT0000075	EGLN3	112399	NM_022073	1	1	1	0	1	1	0	1	1	1	1	1	10
hsa-miR-20a-5p	MIMAT0000075	FCHO2	115548	NM_138782	1	1	1	0	1	1	0	1	1	1	1	1	10
hsa-miR-20a-5p	MIMAT0000075	MED12L	116931	NM_053002	1	1	1	0	1	1	0	1	1	1	1	1	10
hsa-miR-20a-5p	MIMAT0000075	OLFM3	118427	NM_058170	1	1	1	0	1	1	1	1	1	0	1	1	10
hsa-miR-20a-5p	MIMAT0000075	NIPA1	123606	NM_144599	1	1	1	0	1	1	0	1	1	1	1	1	10
hsa-miR-20a-5p	MIMAT0000075	SRSF12	135295	NM_080743	1	1	1	0	1	1	0	1	1	1	1	1	10
hsa-miR-20a-5p	MIMAT0000075	ZNF280B	140883	NM_080764	1	1	1	0	1	1	0	1	1	1	1	1	10
hsa-miR-20a-5p	MIMAT0000075	HECTD2	143279	NM_182765	1	1	1	0	1	1	1	0	1	1	1	1	10
hsa-miR-20a-5p	MIMAT0000075	ISM2	145501	NM_199296	1	1	1	1	1	1	0	1	0	1	1	1	10
hsa-miR-20a-5p	MIMAT0000075	DPY19L3	147991	NM_207325	1	1	1	1	1	1	0	0	1	1	1	1	10
hsa-miR-20a-5p	MIMAT0000075	DENND5B	160518	NM_144973	1	1	1	0	1	1	0	1	1	1	1	1	10
hsa-miR-20a-5p	MIMAT0000075	SPRED1	161742	NM_152594	1	1	1	0	1	1	0	1	1	1	1	1	10
hsa-miR-20a-5p	MIMAT0000075	ITPRIPL2	162073	NM_001034841	1	1	1	0	1	1	0	1	1	1	1	1	10
hsa-miR-20a-5p	MIMAT0000075	TMEM64	169200	NM_001008495	1	1	1	0	1	1	0	1	1	1	1	1	10
hsa-miR-20a-5p	MIMAT0000075	ZBTB9	221504	NM_152735	1	1	1	0	1	1	0	1	1	1	1	1	10
hsa-miR-20a-5p	MIMAT0000075	JAZF1	221895	NM_175061	1	1	1	0	1	1	0	1	1	1	1	1	10
hsa-miR-20a-5p	MIMAT0000075	SLC41A1	254428	NM_173854	1	1	1	1	0	1	0	1	1	1	1	1	10
hsa-miR-20a-5p	MIMAT0000075	MFSD8	256471	NM_152778	1	1	1	1	1	1	1	0	0	1	1	1	10
hsa-miR-20a-5p	MIMAT0000075	MAGI3	260425	NM_152900	1	1	1	0	1	1	1	1	1	0	1	1	10
hsa-miR-20a-5p	MIMAT0000075	PGM2L1	283209	NM_173582	1	1	1	0	1	1	0	1	1	1	1	1	10
hsa-miR-20a-5p	MIMAT0000075	SPOPL	339745	NM_001001664	1	1	1	0	1	1	0	1	1	1	1	1	10
hsa-miR-20a-5p	MIMAT0000075	YPEL2	388403	NM_001005404	1	1	1	0	1	1	0	1	1	1	1	1	10
hsa-miR-20a-5p	MIMAT0000075	SAMD12	401474	NM_001101676	1	1	1	0	1	1	0	1	1	1	1	1	10
hsa-miR-20a-5p	MIMAT0000075	TNFAIP1	7126	NM_021137	1	0	1	1	1	1	0	1	1	1	1	1	10
hsa-miR-20a-5p	MIMAT0000075	RAB11FIP1	80223	NM_001002814	1	0	1	1	1	1	0	1	1	1	1	1	10
hsa-miR-20a-5p	MIMAT0000075	ACADSB	36	NM_001609	1	1	1	0	1	1	0	0	1	1	1	1	9
hsa-miR-20a-5p	MIMAT0000075	XIAP	331	NM_001167	1	1	1	0	0	1	0	1	1	1	1	1	9
hsa-miR-20a-5p	MIMAT0000075	RHOC	389	NM_175744	1	1	1	0	1	1	0	1	0	1	1	1	9
hsa-miR-20a-5p	MIMAT0000075	ARHGAP1	392	NM_004308	0	1	1	0	1	1	0	1	1	1	1	1	9
hsa-miR-20a-5p	MIMAT0000075	CCND1	595	NM_053056	1	1	1	0	0	1	0	1	1	1	1	1	9
hsa-miR-20a-5p	MIMAT0000075	BCL2L2	599	NM_004050	1	1	1	1	0	1	0	1	1	0	1	1	9
hsa-miR-20a-5p	MIMAT0000075	KLF9	687	NM_001206	1	1	1	0	0	1	0	1	1	1	1	1	9
hsa-miR-20a-5p	MIMAT0000075	TMEM50B	757	NM_006134	1	1	1	0	0	1	0	1	1	1	1	1	9
hsa-miR-20a-5p	MIMAT0000075	CALD1	800	NM_033138	1	1	1	1	1	1	0	1	0	0	1	1	9
hsa-miR-20a-5p	MIMAT0000075	CAMK2D	817	NM_001221	1	1	1	1	0	1	1	0	0	1	1	1	9
hsa-miR-20a-5p	MIMAT0000075	CCND2	894	NM_001759	1	1	1	0	0	1	0	1	1	1	1	1	9
hsa-miR-20a-5p	MIMAT0000075	COL4A3	1285	NM_000091	1	1	1	0	1	1	0	1	0	1	1	1	9
hsa-miR-20a-5p	MIMAT0000075	CTSK	1513	NM_000396	0	1	1	0	1	1	1	0	1	1	1	1	9
hsa-miR-20a-5p	MIMAT0000075	CTSS	1520	NM_004079	1	1	1	0	1	1	0	0	1	1	1	1	9
hsa-miR-20a-5p	MIMAT0000075	DAB2	1601	NM_001343	0	1	1	0	0	1	1	1	1	1	1	1	9
hsa-miR-20a-5p	MIMAT0000075	DDX5	1655	NM_004396	0	1	1	0	1	1	1	1	1	0	1	1	9
hsa-miR-20a-5p	MIMAT0000075	E2F1	1869	NM_005225	0	1	1	0	1	1	0	1	1	1	1	1	9
hsa-miR-20a-5p	MIMAT0000075	E2F3	1871	NM_001949	1	1	1	0	0	1	0	1	1	1	1	1	9
hsa-miR-20a-5p	MIMAT0000075	E2F5	1875	NM_001951	1	1	1	0	1	1	0	1	0	1	1	1	9
hsa-miR-20a-5p	MIMAT0000075	S1PR1	1901	NM_001400	1	1	1	0	0	1	0	1	1	1	1	1	9
hsa-miR-20a-5p	MIMAT0000075	EIF4G2	1982	NM_001172705	0	1	1	0	1	1	1	1	0	1	1	1	9
hsa-miR-20a-5p	MIMAT0000075	ELK4	2005	NM_001973	1	1	1	0	1	1	0	1	0	1	1	1	9
hsa-miR-20a-5p	MIMAT0000075	ESR1	2099	NM_001122742	1	1	1	1	1	1	0	0	0	1	1	1	9
hsa-miR-20a-5p	MIMAT0000075	AFF2	2334	NM_002025	1	1	1	0	1	1	0	0	1	1	1	1	9
hsa-miR-20a-5p	MIMAT0000075	GLO1	2739	NM_006708	1	1	1	0	1	1	0	0	1	1	1	1	9
hsa-miR-20a-5p	MIMAT0000075	GOLGA1	2800	NM_002077	1	1	1	0	1	1	0	0	1	1	1	1	9
hsa-miR-20a-5p	MIMAT0000075	MKNK2	2872	NM_199054	1	1	1	0	1	1	0	1	1	0	1	1	9
hsa-miR-20a-5p	MIMAT0000075	GUCY1A3	2982	NM_000856	1	1	1	0	1	1	0	0	1	1	1	1	9
hsa-miR-20a-5p	MIMAT0000075	KCNA1	3736	NM_000217	1	1	1	1	0	1	0	0	1	1	1	1	9
hsa-miR-20a-5p	MIMAT0000075	KCNJ10	3766	NM_002241	1	1	1	0	0	1	0	1	1	1	1	1	9
hsa-miR-20a-5p	MIMAT0000075	KPNA4	3840	NM_002268	1	1	1	0	0	1	0	1	1	1	1	1	9
hsa-miR-20a-5p	MIMAT0000075	LAMC1	3915	NM_002293	1	1	1	0	0	1	1	0	1	1	1	1	9
hsa-miR-20a-5p	MIMAT0000075	LDLR	3949	NM_000527	0	1	1	0	1	1	0	1	1	1	1	1	9
hsa-miR-20a-5p	MIMAT0000075	LIF	3976	NM_002309	1	1	1	0	0	1	0	1	1	1	1	1	9
hsa-miR-20a-5p	MIMAT0000075	LIMK1	3984	NM_002314	1	1	1	0	1	1	0	1	1	0	1	1	9
hsa-miR-20a-5p	MIMAT0000075	M6PR	4074	NM_002355	1	1	1	0	0	1	0	1	1	1	1	1	9
hsa-miR-20a-5p	MIMAT0000075	MCL1	4170	NM_021960	1	1	1	0	1	1	0	1	0	1	1	1	9
hsa-miR-20a-5p	MIMAT0000075	DNAJB9	4189	NM_012328	1	1	1	0	0	1	0	1	1	1	1	1	9
hsa-miR-20a-5p	MIMAT0000075	MDM4	4194	NM_002393	1	1	1	0	1	1	0	0	1	1	1	1	9
hsa-miR-20a-5p	MIMAT0000075	KMT2A	4297	NM_001197104	1	1	1	0	1	1	0	1	0	1	1	1	9
hsa-miR-20a-5p	MIMAT0000075	MMP2	4313	NM_004530	1	1	1	0	1	1	0	0	1	1	1	1	9
hsa-miR-20a-5p	MIMAT0000075	MYF5	4617	NM_005593	1	1	0	0	0	1	1	1	1	1	1	1	9
hsa-miR-20a-5p	MIMAT0000075	NBL1	4681	NM_005380	1	1	1	0	1	1	0	1	0	1	1	1	9
hsa-miR-20a-5p	MIMAT0000075	NKX2-2	4821	NM_002509	1	1	0	0	0	1	1	1	1	1	1	1	9
hsa-miR-20a-5p	MIMAT0000075	CNOT4	4850	NM_001190848	1	1	1	0	1	1	0	1	0	1	1	1	9
hsa-miR-20a-5p	MIMAT0000075	PAFAH1B1	5048	NM_000430	1	1	1	0	0	1	0	1	1	1	1	1	9
hsa-miR-20a-5p	MIMAT0000075	PBX3	5090	NM_006195	1	1	1	0	1	1	0	1	1	0	1	1	9
hsa-miR-20a-5p	MIMAT0000075	PDE1B	5153	NM_000924	1	1	1	0	0	1	1	0	1	1	1	1	9
hsa-miR-20a-5p	MIMAT0000075	PHF1	5252	NM_024165	1	1	1	1	0	1	1	1	0	0	1	1	9
hsa-miR-20a-5p	MIMAT0000075	PLAG1	5324	NM_002655	1	1	1	0	0	1	0	1	1	1	1	1	9
hsa-miR-20a-5p	MIMAT0000075	PLXNA1	5361	NM_032242	1	1	1	0	0	1	0	1	1	1	1	1	9
hsa-miR-20a-5p	MIMAT0000075	PPARA	5465	NM_005036	1	1	1	0	1	1	0	1	0	1	1	1	9
hsa-miR-20a-5p	MIMAT0000075	PPP2R2A	5520	NM_002717	1	1	1	0	1	1	0	1	1	0	1	1	9
hsa-miR-20a-5p	MIMAT0000075	PRRG1	5638	NM_001173489	1	1	1	0	1	1	0	1	0	1	1	1	9
hsa-miR-20a-5p	MIMAT0000075	PTGFRN	5738	NM_020440	1	1	1	0	0	1	0	1	1	1	1	1	9
hsa-miR-20a-5p	MIMAT0000075	TWF1	5756	NM_001242397	1	1	1	0	1	1	0	1	0	1	1	1	9
hsa-miR-20a-5p	MIMAT0000075	PTPN2	5771	NM_002828	1	1	1	0	0	1	1	0	1	1	1	1	9
hsa-miR-20a-5p	MIMAT0000075	PTPN3	5774	NM_001145369	1	1	1	0	1	1	0	1	0	1	1	1	9
hsa-miR-20a-5p	MIMAT0000075	RAB3B	5865	NM_002867	1	1	1	0	1	1	0	0	1	1	1	1	9
hsa-miR-20a-5p	MIMAT0000075	RAB5B	5869	NM_002868	1	1	1	0	1	1	0	1	1	0	1	1	9
hsa-miR-20a-5p	MIMAT0000075	RAD23B	5887	NM_002874	1	1	1	0	0	1	1	0	1	1	1	1	9
hsa-miR-20a-5p	MIMAT0000075	REST	5978	NM_005612	1	1	1	0	1	1	0	1	0	1	1	1	9
hsa-miR-20a-5p	MIMAT0000075	RNH1	6050	NM_002939	1	1	1	0	1	1	0	1	0	1	1	1	9
hsa-miR-20a-5p	MIMAT0000075	RORA	6095	NM_134260	1	1	1	0	1	1	0	1	0	1	1	1	9
hsa-miR-20a-5p	MIMAT0000075	SALL1	6299	NM_001127892	1	1	1	0	1	1	0	1	0	1	1	1	9
hsa-miR-20a-5p	MIMAT0000075	SCN3A	6328	NM_006922	1	1	1	0	1	1	1	0	0	1	1	1	9
hsa-miR-20a-5p	MIMAT0000075	SDC2	6383	NM_002998	1	1	1	0	1	1	0	0	1	1	1	1	9
hsa-miR-20a-5p	MIMAT0000075	SGCD	6444	NM_000337	1	1	1	1	0	1	0	0	1	1	1	1	9
hsa-miR-20a-5p	MIMAT0000075	SLC1A2	6506	NM_004171	1	1	1	0	0	1	0	1	1	1	1	1	9
hsa-miR-20a-5p	MIMAT0000075	SLC2A4	6517	NM_001042	1	1	1	0	1	1	0	1	1	0	1	1	9
hsa-miR-20a-5p	MIMAT0000075	SLC6A9	6536	NM_201649	1	1	1	0	0	1	1	1	0	1	1	1	9
hsa-miR-20a-5p	MIMAT0000075	SNTB2	6645	NM_006750	1	1	1	0	0	1	0	1	1	1	1	1	9
hsa-miR-20a-5p	MIMAT0000075	SRPK1	6732	NM_003137	1	1	1	0	0	1	0	1	1	1	1	1	9
hsa-miR-20a-5p	MIMAT0000075	SSFA2	6744	NM_001130445	1	1	1	0	1	1	1	1	0	0	1	1	9
hsa-miR-20a-5p	MIMAT0000075	SSR1	6745	NM_003144	1	1	1	0	1	1	0	0	1	1	1	1	9
hsa-miR-20a-5p	MIMAT0000075	STYX	6815	NM_145251	1	1	1	0	1	1	0	1	1	0	1	1	9
hsa-miR-20a-5p	MIMAT0000075	TCEB3	6924	NM_003198	1	1	1	0	0	1	0	1	1	1	1	1	9
hsa-miR-20a-5p	MIMAT0000075	TGFBR2	7048	NM_001024847	1	1	1	0	1	1	0	1	0	1	1	1	9
hsa-miR-20a-5p	MIMAT0000075	THBS2	7058	NM_003247	1	1	1	1	0	1	0	0	1	1	1	1	9
hsa-miR-20a-5p	MIMAT0000075	TLE4	7091	NM_007005	1	1	1	0	1	0	0	1	1	1	1	1	9
hsa-miR-20a-5p	MIMAT0000075	GPR137B	7107	NM_003272	1	1	1	0	0	1	0	1	1	1	1	1	9
hsa-miR-20a-5p	MIMAT0000075	EIF4H	7458	NM_022170	1	1	1	0	1	1	0	1	0	1	1	1	9
hsa-miR-20a-5p	MIMAT0000075	WFS1	7466	NM_006005	1	1	1	0	1	1	0	0	1	1	1	1	9
hsa-miR-20a-5p	MIMAT0000075	ZNF236	7776	NM_007345	1	1	1	0	0	1	1	1	1	0	1	1	9
hsa-miR-20a-5p	MIMAT0000075	PXDN	7837	NM_012293	1	1	1	0	1	1	0	0	1	1	1	1	9
hsa-miR-20a-5p	MIMAT0000075	CCDC6	8030	NM_005436	1	1	1	0	0	1	1	0	1	1	1	1	9
hsa-miR-20a-5p	MIMAT0000075	HMGA2	8091	NM_003483	1	1	1	0	0	1	0	1	1	1	1	1	9
hsa-miR-20a-5p	MIMAT0000075	ST8SIA2	8128	NM_006011	1	1	1	0	1	1	0	1	1	0	1	1	9
hsa-miR-20a-5p	MIMAT0000075	NCOA3	8202	NM_181659	1	1	1	0	1	1	0	1	0	1	1	1	9
hsa-miR-20a-5p	MIMAT0000075	FZD6	8323	NM_003506	1	1	1	0	1	1	0	0	1	1	1	1	9
hsa-miR-20a-5p	MIMAT0000075	EEA1	8411	NM_003566	0	1	1	0	1	1	1	1	1	0	1	1	9
hsa-miR-20a-5p	MIMAT0000075	CUL3	8452	NM_003590	1	1	1	0	0	1	1	0	1	1	1	1	9
hsa-miR-20a-5p	MIMAT0000075	KLF11	8462	NM_001177718	1	1	1	1	0	1	0	1	0	1	1	1	9
hsa-miR-20a-5p	MIMAT0000075	SEMA7A	8482	NM_003612	1	1	1	0	1	1	0	1	0	1	1	1	9
hsa-miR-20a-5p	MIMAT0000075	NOL4	8715	NM_003787	0	1	1	0	1	1	1	1	1	0	1	1	9
hsa-miR-20a-5p	MIMAT0000075	GBF1	8729	NM_004193	0	1	1	0	1	1	0	1	1	1	1	1	9
hsa-miR-20a-5p	MIMAT0000075	ADAM9	8754	NM_003816	1	1	1	0	1	1	0	1	0	1	1	1	9
hsa-miR-20a-5p	MIMAT0000075	SEMA5A	9037	NM_003966	1	1	1	0	1	1	0	0	1	1	1	1	9
hsa-miR-20a-5p	MIMAT0000075	MAP7	9053	NM_003980	0	1	1	0	0	1	1	1	1	1	1	1	9
hsa-miR-20a-5p	MIMAT0000075	USP6	9098	NM_004505	1	1	1	0	0	1	0	1	1	1	1	1	9
hsa-miR-20a-5p	MIMAT0000075	RABEP1	9135	NM_004703	1	1	1	0	1	1	0	1	0	1	1	1	9
hsa-miR-20a-5p	MIMAT0000075	REPS2	9185	NM_004726	1	1	1	0	1	1	0	1	0	1	1	1	9
hsa-miR-20a-5p	MIMAT0000075	SLC33A1	9197	NM_004733	1	1	1	0	1	1	1	0	0	1	1	1	9
hsa-miR-20a-5p	MIMAT0000075	SOCS6	9306	NM_004232	1	1	1	0	0	1	0	1	1	1	1	1	9
hsa-miR-20a-5p	MIMAT0000075	KIF3B	9371	NM_004798	1	1	1	0	0	1	0	1	1	1	1	1	9
hsa-miR-20a-5p	MIMAT0000075	NTN1	9423	NM_004822	1	1	1	0	0	1	0	1	1	1	1	1	9
hsa-miR-20a-5p	MIMAT0000075	GOSR1	9527	NM_001007024	1	1	1	0	1	1	0	1	0	1	1	1	9
hsa-miR-20a-5p	MIMAT0000075	CLOCK	9575	NM_001267843	1	1	1	0	0	1	1	1	0	1	1	1	9
hsa-miR-20a-5p	MIMAT0000075	ENTPD4	9583	NM_004901	0	1	1	0	1	1	1	0	1	1	1	1	9
hsa-miR-20a-5p	MIMAT0000075	CREB5	9586	NM_182898	1	1	1	0	1	1	0	1	0	1	1	1	9
hsa-miR-20a-5p	MIMAT0000075	LAPTM4A	9741	NM_014713	0	1	1	0	1	1	1	1	1	0	1	1	9
hsa-miR-20a-5p	MIMAT0000075	HDAC4	9759	NM_006037	1	1	1	0	0	1	0	1	1	1	1	1	9
hsa-miR-20a-5p	MIMAT0000075	KIAA0247	9766	NM_014734	1	1	1	0	0	1	0	1	1	1	1	1	9
hsa-miR-20a-5p	MIMAT0000075	HCN4	10021	NM_005477	1	1	1	1	0	1	0	0	1	1	1	1	9
hsa-miR-20a-5p	MIMAT0000075	ARL4C	10123	NM_005737	1	1	1	0	0	1	0	1	1	1	1	1	9
hsa-miR-20a-5p	MIMAT0000075	STX6	10228	NM_005819	0	1	1	0	1	1	0	1	1	1	1	1	9
hsa-miR-20a-5p	MIMAT0000075	CORO2B	10391	NM_001190457	1	1	1	0	1	1	0	1	0	1	1	1	9
hsa-miR-20a-5p	MIMAT0000075	APPBP2	10513	NM_006380	1	1	1	0	0	1	1	0	1	1	1	1	9
hsa-miR-20a-5p	MIMAT0000075	IPO7	10527	NM_006391	1	1	1	0	1	1	0	1	0	1	1	1	9
hsa-miR-20a-5p	MIMAT0000075	POLQ	10721	NM_199420	0	1	1	0	1	1	0	1	1	1	1	1	9
hsa-miR-20a-5p	MIMAT0000075	WASF3	10810	NM_006646	1	1	1	0	1	1	0	0	1	1	1	1	9
hsa-miR-20a-5p	MIMAT0000075	MMP24	10893	NM_006690	1	1	1	0	0	1	0	1	1	1	1	1	9
hsa-miR-20a-5p	MIMAT0000075	CBX1	10951	NM_006807	1	1	1	0	0	1	1	0	1	1	1	1	9
hsa-miR-20a-5p	MIMAT0000075	ABHD2	11057	NM_007011	1	1	1	1	0	1	0	1	0	1	1	1	9
hsa-miR-20a-5p	MIMAT0000075	PTPRT	11122	NM_133170	1	1	1	0	1	1	0	1	0	1	1	1	9
hsa-miR-20a-5p	MIMAT0000075	BVES	11149	NM_001199563	1	1	1	0	1	1	1	0	0	1	1	1	9
hsa-miR-20a-5p	MIMAT0000075	MAPRE1	22919	NM_012325	0	1	1	0	0	1	1	1	1	1	1	1	9
hsa-miR-20a-5p	MIMAT0000075	HABP4	22927	NM_014282	1	1	1	0	0	1	0	1	1	1	1	1	9
hsa-miR-20a-5p	MIMAT0000075	TMCC1	23023	NM_001017395	0	1	1	1	1	1	0	1	0	1	1	1	9
hsa-miR-20a-5p	MIMAT0000075	BICD2	23299	NM_001003800	0	1	1	0	0	1	1	1	1	1	1	1	9
hsa-miR-20a-5p	MIMAT0000075	GLTSCR1L	23506	NM_015349	1	1	1	0	0	1	1	0	1	1	1	1	9
hsa-miR-20a-5p	MIMAT0000075	SLC7A11	23657	NM_014331	1	1	1	0	1	1	0	0	1	1	1	1	9
hsa-miR-20a-5p	MIMAT0000075	ASF1A	25842	NM_014034	1	1	1	0	0	1	0	1	1	1	1	1	9
hsa-miR-20a-5p	MIMAT0000075	AHCTF1	25909	NM_015446	0	1	1	0	1	1	0	1	1	1	1	1	9
hsa-miR-20a-5p	MIMAT0000075	ZNF385A	25946	NM_015481	1	1	1	0	0	1	1	0	1	1	1	1	9
hsa-miR-20a-5p	MIMAT0000075	NBEA	26960	NM_015678	0	1	1	0	1	1	0	1	1	1	1	1	9
hsa-miR-20a-5p	MIMAT0000075	LAMP3	27074	NM_014398	1	1	1	0	1	1	0	0	1	1	1	1	9
hsa-miR-20a-5p	MIMAT0000075	OSTM1	28962	NM_014028	1	1	1	0	1	1	0	0	1	1	1	1	9
hsa-miR-20a-5p	MIMAT0000075	ZDHHC1	29800	NM_013304	1	1	1	0	0	1	0	1	1	1	1	1	9
hsa-miR-20a-5p	MIMAT0000075	SENP1	29843	NM_001267595	1	1	1	1	0	1	0	1	0	1	1	1	9
hsa-miR-20a-5p	MIMAT0000075	NRBP1	29959	NM_013392	0	1	1	0	1	1	0	1	1	1	1	1	9
hsa-miR-20a-5p	MIMAT0000075	ARHGEF3	50650	NM_001128616	1	1	1	0	1	1	0	1	0	1	1	1	9
hsa-miR-20a-5p	MIMAT0000075	DCAF8	50717	NM_015726	0	1	1	0	0	1	1	1	1	1	1	1	9
hsa-miR-20a-5p	MIMAT0000075	ST8SIA3	51046	NM_015879	1	1	1	0	0	1	0	1	1	1	1	1	9
hsa-miR-20a-5p	MIMAT0000075	SAR1B	51128	NM_001033503	1	1	1	0	1	1	0	1	0	1	1	1	9
hsa-miR-20a-5p	MIMAT0000075	HN1	51155	NM_001002033	1	1	1	0	1	1	0	1	0	1	1	1	9
hsa-miR-20a-5p	MIMAT0000075	RAPGEFL1	51195	NM_016339	1	1	1	0	0	1	0	1	1	1	1	1	9
hsa-miR-20a-5p	MIMAT0000075	PRR16	51334	NM_016644	0	1	1	0	1	1	0	1	1	1	1	1	9
hsa-miR-20a-5p	MIMAT0000075	SUCO	51430	NM_016227	0	1	1	0	1	1	1	1	0	1	1	1	9
hsa-miR-20a-5p	MIMAT0000075	CMPK1	51727	NM_016308	0	1	1	0	1	1	0	1	1	1	1	1	9
hsa-miR-20a-5p	MIMAT0000075	RAB8B	51762	NM_016530	1	1	1	0	0	1	0	1	1	1	1	1	9
hsa-miR-20a-5p	MIMAT0000075	ZAK	51776	NM_133646	1	1	1	0	1	1	0	0	1	1	1	1	9
hsa-miR-20a-5p	MIMAT0000075	XRN1	54464	NM_019001	1	1	1	0	1	1	0	1	0	1	1	1	9
hsa-miR-20a-5p	MIMAT0000075	ANKIB1	54467	NM_019004	0	1	1	0	1	1	0	1	1	1	1	1	9
hsa-miR-20a-5p	MIMAT0000075	SGTB	54557	NM_019072	1	1	1	0	1	1	0	0	1	1	1	1	9
hsa-miR-20a-5p	MIMAT0000075	EGLN1	54583	NM_022051	1	1	1	1	1	1	0	0	1	0	1	1	9
hsa-miR-20a-5p	MIMAT0000075	INO80	54617	NM_017553	0	1	1	0	1	1	1	1	1	0	1	1	9
hsa-miR-20a-5p	MIMAT0000075	MAP10	54627	NM_019090	1	1	1	0	1	1	0	0	1	1	1	1	9
hsa-miR-20a-5p	MIMAT0000075	ATG16L1	55054	NM_030803	1	1	1	0	1	1	0	1	0	1	1	1	9
hsa-miR-20a-5p	MIMAT0000075	C9orf40	55071	NM_017998	1	1	1	0	1	1	0	0	1	1	1	1	9
hsa-miR-20a-5p	MIMAT0000075	AGGF1	55109	NM_018046	1	1	1	0	1	1	0	0	1	1	1	1	9
hsa-miR-20a-5p	MIMAT0000075	VPS53	55275	NM_001128159	1	1	1	0	1	1	1	0	0	1	1	1	9
hsa-miR-20a-5p	MIMAT0000075	SLC48A1	55652	NM_017842	1	1	1	1	0	1	0	0	1	1	1	1	9
hsa-miR-20a-5p	MIMAT0000075	TMEM127	55654	NM_017849	1	1	1	1	1	0	0	1	1	0	1	1	9
hsa-miR-20a-5p	MIMAT0000075	RUFY2	55680	NM_017987	1	1	1	0	1	1	0	1	1	0	1	1	9
hsa-miR-20a-5p	MIMAT0000075	PAG1	55824	NM_018440	1	1	1	1	1	1	0	0	1	0	1	1	9
hsa-miR-20a-5p	MIMAT0000075	LMO3	55885	NM_018640	1	1	1	0	1	1	0	1	0	1	1	1	9
hsa-miR-20a-5p	MIMAT0000075	MYO5C	55930	NM_018728	1	1	1	0	0	1	1	0	1	1	1	1	9
hsa-miR-20a-5p	MIMAT0000075	UBFD1	56061	NM_019116	1	1	1	0	0	1	0	1	1	1	1	1	9
hsa-miR-20a-5p	MIMAT0000075	PCDHA6	56142	NM_018909	1	1	1	0	1	1	0	1	0	1	1	1	9
hsa-miR-20a-5p	MIMAT0000075	ANKH	56172	NM_054027	1	1	1	0	1	1	0	0	1	1	1	1	9
hsa-miR-20a-5p	MIMAT0000075	CYP26B1	56603	NM_019885	1	1	1	0	0	1	0	1	1	1	1	1	9
hsa-miR-20a-5p	MIMAT0000075	PAPOLB	56903	NM_020144	1	1	1	0	1	1	0	0	1	1	1	1	9
hsa-miR-20a-5p	MIMAT0000075	SLC17A7	57030	NM_020309	1	1	1	0	0	1	1	1	1	0	1	1	9
hsa-miR-20a-5p	MIMAT0000075	C1orf63	57035	NM_020317	1	1	1	0	1	1	0	1	1	0	1	1	9
hsa-miR-20a-5p	MIMAT0000075	FAM219B	57184	NM_020447	1	1	1	0	1	1	0	0	1	1	1	1	9
hsa-miR-20a-5p	MIMAT0000075	KIAA1147	57189	NM_001080392	1	1	1	0	1	1	0	1	1	0	1	1	9
hsa-miR-20a-5p	MIMAT0000075	KIAA1244	57221	NM_020340	1	1	1	0	1	1	0	0	1	1	1	1	9
hsa-miR-20a-5p	MIMAT0000075	GATAD2B	57459	NM_020699	1	1	1	0	0	1	0	1	1	1	1	1	9
hsa-miR-20a-5p	MIMAT0000075	CNOT6	57472	XM_005265953	1	1	1	1	0	1	1	0	0	1	1	1	9
hsa-miR-20a-5p	MIMAT0000075	USP31	57478	NM_020718	0	1	1	0	1	1	0	1	1	1	1	1	9
hsa-miR-20a-5p	MIMAT0000075	GPR158	57512	NM_020752	1	1	1	0	0	1	1	0	1	1	1	1	9
hsa-miR-20a-5p	MIMAT0000075	NUFIP2	57532	NM_020772	1	1	1	0	0	1	0	1	1	1	1	1	9
hsa-miR-20a-5p	MIMAT0000075	KIAA1377	57562	NM_020802	1	1	1	0	1	1	0	0	1	1	1	1	9
hsa-miR-20a-5p	MIMAT0000075	PREX1	57580	NM_020820	0	1	1	0	0	1	1	1	1	1	1	1	9
hsa-miR-20a-5p	MIMAT0000075	RAP2C	57826	NM_001271186	1	1	1	1	0	1	0	1	0	1	1	1	9
hsa-miR-20a-5p	MIMAT0000075	DMRTA2	63950	NM_032110	0	1	1	0	1	1	0	1	1	1	1	1	9
hsa-miR-20a-5p	MIMAT0000075	SMOC2	64094	NM_022138	0	1	1	0	1	1	0	1	1	1	1	1	9
hsa-miR-20a-5p	MIMAT0000075	ABCG4	64137	NM_022169	1	1	1	0	1	1	1	0	1	0	1	1	9
hsa-miR-20a-5p	MIMAT0000075	ZFYVE20	64145	NM_022340	1	1	1	1	0	1	0	0	1	1	1	1	9
hsa-miR-20a-5p	MIMAT0000075	GIGYF1	64599	NM_022574	1	1	1	0	0	1	0	1	1	1	1	1	9
hsa-miR-20a-5p	MIMAT0000075	NABP1	64859	NM_001031716	1	1	1	0	1	0	0	1	1	1	1	1	9
hsa-miR-20a-5p	MIMAT0000075	BCL11B	64919	NM_138576	1	1	1	0	1	1	0	1	0	1	1	1	9
hsa-miR-20a-5p	MIMAT0000075	SOWAHC	65124	NM_023016	1	1	1	0	1	1	0	0	1	1	1	1	9
hsa-miR-20a-5p	MIMAT0000075	WNK3	65267	NM_020922	1	1	1	0	0	1	1	1	0	1	1	1	9
hsa-miR-20a-5p	MIMAT0000075	CAPRIN2	65981	NM_032156	1	1	1	0	1	1	1	0	0	1	1	1	9
hsa-miR-20a-5p	MIMAT0000075	TMUB2	79089	NM_177441	1	1	1	0	1	1	0	1	0	1	1	1	9
hsa-miR-20a-5p	MIMAT0000075	FAM134A	79137	NM_024293	1	1	1	0	1	1	0	1	1	0	1	1	9
hsa-miR-20a-5p	MIMAT0000075	BHLHE41	79365	NM_030762	1	1	1	1	0	1	0	1	1	0	1	1	9
hsa-miR-20a-5p	MIMAT0000075	PPP1R3B	79660	NM_001201329	1	1	1	0	1	1	0	1	0	1	1	1	9
hsa-miR-20a-5p	MIMAT0000075	TBC1D17	79735	NM_024682	1	1	1	0	0	1	1	0	1	1	1	1	9
hsa-miR-20a-5p	MIMAT0000075	FAM57A	79850	NM_024792	1	1	1	0	1	1	0	1	1	0	1	1	9
hsa-miR-20a-5p	MIMAT0000075	CYBRD1	79901	NM_024843	1	1	1	0	1	1	0	0	1	1	1	1	9
hsa-miR-20a-5p	MIMAT0000075	CSRNP3	80034	NM_001172173	1	1	1	0	1	1	0	1	0	1	1	1	9
hsa-miR-20a-5p	MIMAT0000075	SIKE1	80143	NM_001102396	1	1	1	0	1	1	0	1	0	1	1	1	9
hsa-miR-20a-5p	MIMAT0000075	C16orf70	80262	NM_025187	1	1	0	0	0	1	1	1	1	1	1	1	9
hsa-miR-20a-5p	MIMAT0000075	KLHL15	80311	NM_030624	1	1	1	0	0	1	1	1	0	1	1	1	9
hsa-miR-20a-5p	MIMAT0000075	TET1	80312	NM_030625	1	1	1	1	0	1	0	1	1	0	1	1	9
hsa-miR-20a-5p	MIMAT0000075	SRCIN1	80725	NM_025248	1	1	1	0	1	1	0	1	1	0	1	1	9
hsa-miR-20a-5p	MIMAT0000075	DDHD1	80821	NM_001160148	1	1	1	0	1	1	1	1	0	0	1	1	9
hsa-miR-20a-5p	MIMAT0000075	FAM117A	81558	NM_030802	1	1	1	0	0	1	1	1	1	0	1	1	9
hsa-miR-20a-5p	MIMAT0000075	NETO2	81831	NM_018092	1	1	1	0	0	1	1	1	1	0	1	1	9
hsa-miR-20a-5p	MIMAT0000075	THAP2	83591	NM_031435	1	1	1	0	1	1	0	0	1	1	1	1	9
hsa-miR-20a-5p	MIMAT0000075	ITCH	83737	NM_001257137	1	1	1	0	0	1	1	1	0	1	1	1	9
hsa-miR-20a-5p	MIMAT0000075	GINS4	84296	NM_032336	1	1	1	0	1	1	0	0	1	1	1	1	9
hsa-miR-20a-5p	MIMAT0000075	MCHR2	84539	NM_001040179	1	1	1	1	1	1	0	0	0	1	1	1	9
hsa-miR-20a-5p	MIMAT0000075	PARD6B	84612	NM_032521	1	1	1	0	0	1	0	1	1	1	1	1	9
hsa-miR-20a-5p	MIMAT0000075	TMEM25	84866	NM_032780	1	1	1	0	1	1	0	0	1	1	1	1	9
hsa-miR-20a-5p	MIMAT0000075	UNK	85451	NM_001080419	1	1	1	0	1	1	0	1	1	0	1	1	9
hsa-miR-20a-5p	MIMAT0000075	RSAD2	91543	NM_080657	1	1	1	0	1	1	0	0	1	1	1	1	9
hsa-miR-20a-5p	MIMAT0000075	HAUS8	93323	NM_033417	1	1	1	0	1	1	0	1	0	1	1	1	9
hsa-miR-20a-5p	MIMAT0000075	CAMK2N2	94032	NM_033259	1	1	1	0	0	1	1	1	1	0	1	1	9
hsa-miR-20a-5p	MIMAT0000075	ARHGAP12	94134	NM_018287	0	1	1	0	1	1	1	1	1	0	1	1	9
hsa-miR-20a-5p	MIMAT0000075	FAM129A	116496	NM_052966	1	1	1	0	1	1	0	0	1	1	1	1	9
hsa-miR-20a-5p	MIMAT0000075	SSX2IP	117178	NM_001166417	1	1	1	0	1	1	0	1	0	1	1	1	9
hsa-miR-20a-5p	MIMAT0000075	ZFP3	124961	NM_153018	1	1	1	0	1	1	0	0	1	1	1	1	9
hsa-miR-20a-5p	MIMAT0000075	TBC1D20	128637	NM_144628	1	1	1	0	1	1	0	0	1	1	1	1	9
hsa-miR-20a-5p	MIMAT0000075	OSR1	130497	NM_145260	1	1	1	0	1	1	0	1	1	0	1	1	9
hsa-miR-20a-5p	MIMAT0000075	KCNH8	131096	NM_144633	1	1	1	0	0	1	1	0	1	1	1	1	9
hsa-miR-20a-5p	MIMAT0000075	LIN54	132660	NM_194282	1	1	1	0	0	1	1	0	1	1	1	1	9
hsa-miR-20a-5p	MIMAT0000075	MUM1L1	139221	NM_152423	1	1	1	0	1	1	0	0	1	1	1	1	9
hsa-miR-20a-5p	MIMAT0000075	FAM199X	139231	NM_207318	1	1	1	0	0	1	0	1	1	1	1	1	9
hsa-miR-20a-5p	MIMAT0000075	SAMD8	142891	NM_144660	1	1	1	0	1	1	0	0	1	1	1	1	9
hsa-miR-20a-5p	MIMAT0000075	CACUL1	143384	NM_153810	1	1	1	0	0	1	0	1	1	1	1	1	9
hsa-miR-20a-5p	MIMAT0000075	SLC30A7	148867	NM_133496	1	1	1	0	1	1	0	0	1	1	1	1	9
hsa-miR-20a-5p	MIMAT0000075	SIK1	150094	NM_173354	1	1	1	0	0	1	0	1	1	1	1	1	9
hsa-miR-20a-5p	MIMAT0000075	FAM117B	150864	NM_173511	1	1	1	0	1	1	0	0	1	1	1	1	9
hsa-miR-20a-5p	MIMAT0000075	RNF38	152006	NM_194328	1	1	1	1	0	1	0	1	0	1	1	1	9
hsa-miR-20a-5p	MIMAT0000075	TMEM213	155006	NM_001085429	1	1	1	1	0	1	0	0	1	1	1	1	9
hsa-miR-20a-5p	MIMAT0000075	FAM84B	157638	NM_174911	1	1	1	0	0	1	0	1	1	1	1	1	9
hsa-miR-20a-5p	MIMAT0000075	GLIS3	169792	NM_001042413	1	1	1	0	1	1	0	1	0	1	1	1	9
hsa-miR-20a-5p	MIMAT0000075	DENND6A	201627	NM_152678	1	1	1	0	0	1	1	0	1	1	1	1	9
hsa-miR-20a-5p	MIMAT0000075	REEP3	221035	NM_001001330	0	1	1	0	1	1	0	1	1	1	1	1	9
hsa-miR-20a-5p	MIMAT0000075	C7orf41	222166	NM_152793	1	1	1	0	1	1	0	0	1	1	1	1	9
hsa-miR-20a-5p	MIMAT0000075	CNOT6L	246175	NM_144571	1	1	1	0	0	1	0	1	1	1	1	1	9
hsa-miR-20a-5p	MIMAT0000075	SGMS1	259230	NM_147156	0	1	1	0	1	1	1	1	1	0	1	1	9
hsa-miR-20a-5p	MIMAT0000075	SLC46A3	283537	NM_181785	1	1	1	0	1	1	0	0	1	1	1	1	9
hsa-miR-20a-5p	MIMAT0000075	FAM126B	285172	NM_173822	1	1	1	0	1	1	0	1	1	0	1	1	9
hsa-miR-20a-5p	MIMAT0000075	NANOS1	340719	NM_199461	1	1	1	0	0	1	0	1	1	1	1	1	9
hsa-miR-20a-5p	MIMAT0000075	PLCXD3	345557	NM_001005473	1	1	1	0	1	1	0	0	1	1	1	1	9
hsa-miR-20a-5p	MIMAT0000075	NUP43	348995	NM_198887	1	1	1	1	0	1	0	0	1	1	1	1	9
hsa-miR-20a-5p	MIMAT0000075	C6orf120	387263	NM_001029863	1	1	1	0	0	1	0	1	1	1	1	1	9
hsa-miR-20a-5p	MIMAT0000075	FIBIN	387758	NM_203371	1	1	1	0	1	1	0	0	1	1	1	1	9
hsa-miR-20a-5p	MIMAT0000075	FAM102A	399665	NM_001035254	1	1	1	0	1	1	0	1	0	1	1	1	9
hsa-miR-20a-5p	MIMAT0000075	LHX8	431707	NM_001001933	0	1	1	0	1	1	1	1	1	0	1	1	9
hsa-miR-20a-5p	MIMAT0000075	APBB2	323	NM_173075	1	0	1	0	1	1	1	1	1	0	1	1	9
hsa-miR-20a-5p	MIMAT0000075	BNIP2	663	NM_004330	1	0	1	0	1	1	1	1	1	0	1	1	9
hsa-miR-20a-5p	MIMAT0000075	EPHA4	2043	NM_004438	1	0	1	0	1	1	1	1	1	0	1	1	9
hsa-miR-20a-5p	MIMAT0000075	GPR6	2830	NM_005284	1	0	1	0	1	1	1	1	1	0	1	1	9
hsa-miR-20a-5p	MIMAT0000075	PPP6C	5537	NM_002721	1	0	1	0	1	1	1	1	1	0	1	1	9
hsa-miR-20a-5p	MIMAT0000075	RBBP7	5931	NM_002893	1	0	1	0	1	1	1	1	1	0	1	1	9
hsa-miR-20a-5p	MIMAT0000075	RBL1	5933	NM_002895	1	0	1	0	1	1	0	1	1	1	1	1	9
hsa-miR-20a-5p	MIMAT0000075	SCN1A	6323	NM_006920	1	0	1	0	1	1	1	1	1	0	1	1	9
hsa-miR-20a-5p	MIMAT0000075	SSFA2	6744	NM_006751	1	0	1	0	1	1	1	1	1	0	1	1	9
hsa-miR-20a-5p	MIMAT0000075	CUBN	8029	NM_001081	1	0	1	1	0	1	1	0	1	1	1	1	9
hsa-miR-20a-5p	MIMAT0000075	RPS6KA5	9252	NM_004755	1	0	1	0	1	1	1	1	1	0	1	1	9
hsa-miR-20a-5p	MIMAT0000075	KIF23	9493	NM_138555	1	0	1	0	1	1	1	1	0	1	1	1	9
hsa-miR-20a-5p	MIMAT0000075	BTG3	10950	NM_006806	1	0	1	0	1	1	1	1	1	0	1	1	9
hsa-miR-20a-5p	MIMAT0000075	SLITRK3	22865	NM_014926	1	0	1	0	1	1	1	1	1	0	1	1	9
hsa-miR-20a-5p	MIMAT0000075	FOXJ3	22887	NM_014947	1	0	1	0	1	1	1	1	1	0	1	1	9
hsa-miR-20a-5p	MIMAT0000075	MAPRE3	22924	NM_012326	1	0	1	0	1	1	1	1	1	0	1	1	9
hsa-miR-20a-5p	MIMAT0000075	PHLPP2	23035	NM_015020	1	0	1	0	1	1	1	1	1	0	1	1	9
hsa-miR-20a-5p	MIMAT0000075	CAMTA1	23261	NM_015215	1	0	1	0	1	1	1	1	1	0	1	1	9
hsa-miR-20a-5p	MIMAT0000075	NEDD4L	23327	NM_015277	1	0	1	0	1	1	1	1	1	0	1	1	9
hsa-miR-20a-5p	MIMAT0000075	HBP1	26959	NM_012257	1	0	1	0	1	1	1	1	1	0	1	1	9
hsa-miR-20a-5p	MIMAT0000075	RASD1	51655	NM_016084	1	0	1	0	1	1	0	1	1	1	1	1	9
hsa-miR-20a-5p	MIMAT0000075	TBC1D8B	54885	NM_017752	0	0	1	0	1	1	1	1	1	1	1	1	9
hsa-miR-20a-5p	MIMAT0000075	OXR1	55074	NM_181354	1	0	1	0	1	1	1	1	1	0	1	1	9
hsa-miR-20a-5p	MIMAT0000075	ZNF532	55205	NM_018181	1	0	1	0	1	1	1	1	1	0	1	1	9
hsa-miR-20a-5p	MIMAT0000075	NAGK	55577	NM_017567	1	0	1	0	1	1	1	1	1	0	1	1	9
hsa-miR-20a-5p	MIMAT0000075	NPLOC4	55666	NM_017921	1	0	1	0	1	1	0	1	1	1	1	1	9
hsa-miR-20a-5p	MIMAT0000075	PCDHAC2	56134	NM_018899	1	0	1	0	1	1	1	1	0	1	1	1	9
hsa-miR-20a-5p	MIMAT0000075	PCDHA13	56136	NM_018904	1	0	1	0	1	1	1	1	0	1	1	1	9
hsa-miR-20a-5p	MIMAT0000075	PCDHA10	56139	NM_018901	1	0	1	0	1	1	1	1	0	1	1	1	9
hsa-miR-20a-5p	MIMAT0000075	PCDHA4	56144	NM_018907	1	0	1	1	1	1	0	1	0	1	1	1	9
hsa-miR-20a-5p	MIMAT0000075	C11orf30	56946	NM_020193	1	0	1	0	1	1	1	1	1	0	1	1	9
hsa-miR-20a-5p	MIMAT0000075	DDHD1	80821	NM_030637	1	0	1	0	1	1	1	1	1	0	1	1	9
hsa-miR-20a-5p	MIMAT0000075	ITCH	83737	NM_031483	1	0	1	0	1	1	1	1	1	0	1	1	9
hsa-miR-20a-5p	MIMAT0000075	BRMS1L	84312	NM_032352	1	0	1	0	1	1	1	1	1	0	1	1	9
hsa-miR-20a-5p	MIMAT0000075	KBTBD8	84541	NM_032505	1	0	1	0	1	1	0	1	1	1	1	1	9
hsa-miR-20a-5p	MIMAT0000075	MASTL	84930	NM_032844	1	0	1	0	1	1	1	1	1	0	1	1	9
hsa-miR-20a-5p	MIMAT0000075	ZFAND4	93550	NM_174890	1	0	1	0	0	1	1	1	1	1	1	1	9
hsa-miR-20a-5p	MIMAT0000075	NUP35	129401	NM_138285	1	0	1	0	1	1	1	1	1	0	1	1	9
hsa-miR-20a-5p	MIMAT0000075	ZNF800	168850	NM_176814	1	0	1	0	1	1	1	1	1	0	1	1	9
hsa-miR-20a-5p	MIMAT0000075	GPR137C	283554	NM_001099652	1	0	1	0	1	1	1	1	1	0	1	1	9
hsa-miR-20a-5p	MIMAT0000075	ABL2	27	NM_007314	1	1	1	0	1	1	0	0	0	1	1	1	8
hsa-miR-20a-5p	MIMAT0000075	ADARB1	104	NM_015833	1	1	1	0	1	1	0	0	0	1	1	1	8
hsa-miR-20a-5p	MIMAT0000075	AGTR2	186	NM_000686	1	1	1	0	0	1	0	0	1	1	1	1	8
hsa-miR-20a-5p	MIMAT0000075	FASLG	356	NM_000639	1	1	1	0	0	1	0	0	1	1	1	1	8
hsa-miR-20a-5p	MIMAT0000075	AQP4	361	XM_005258257	1	1	1	1	0	1	0	0	0	1	1	1	8
hsa-miR-20a-5p	MIMAT0000075	RND3	390	NM_001254738	1	1	1	0	0	1	1	0	0	1	1	1	8
hsa-miR-20a-5p	MIMAT0000075	ASAH1	427	NM_177924	1	1	1	0	1	1	0	0	0	1	1	1	8
hsa-miR-20a-5p	MIMAT0000075	ASTN1	460	NM_004319	1	1	1	0	0	1	0	0	1	1	1	1	8
hsa-miR-20a-5p	MIMAT0000075	ATP2B2	491	XM_005265179	1	1	1	0	0	1	1	0	0	1	1	1	8
hsa-miR-20a-5p	MIMAT0000075	NKX3-2	579	NM_001189	1	1	1	0	0	1	0	1	1	0	1	1	8
hsa-miR-20a-5p	MIMAT0000075	BCL2	596	NM_000633	1	1	1	0	0	1	0	0	1	1	1	1	8
hsa-miR-20a-5p	MIMAT0000075	BMP2	650	NM_001200	1	1	0	0	0	1	1	1	1	0	1	1	8
hsa-miR-20a-5p	MIMAT0000075	BMP3	651	NM_001201	1	1	1	0	0	1	0	0	1	1	1	1	8
hsa-miR-20a-5p	MIMAT0000075	BNIP3L	665	XM_005273616	1	1	1	0	0	1	1	0	0	1	1	1	8
hsa-miR-20a-5p	MIMAT0000075	C8A	731	NM_000562	1	1	1	0	0	1	0	0	1	1	1	1	8
hsa-miR-20a-5p	MIMAT0000075	CAV1	857	NM_001172895	1	1	0	0	0	1	1	1	0	1	1	1	8
hsa-miR-20a-5p	MIMAT0000075	CDKN1A	1026	NM_001220778	0	1	1	0	1	1	0	1	0	1	1	1	8
hsa-miR-20a-5p	MIMAT0000075	CMKLR1	1240	NM_001142343	1	1	1	0	1	1	0	0	0	1	1	1	8
hsa-miR-20a-5p	MIMAT0000075	CPD	1362	NM_001304	1	1	1	0	0	1	0	0	1	1	1	1	8
hsa-miR-20a-5p	MIMAT0000075	CSF1	1435	NM_000757	1	1	1	0	0	1	0	1	0	1	1	1	8
hsa-miR-20a-5p	MIMAT0000075	DUSP8	1850	NM_004420	0	1	1	0	1	1	0	1	1	0	1	1	8
hsa-miR-20a-5p	MIMAT0000075	E2F2	1870	NM_004091	0	1	1	0	0	1	0	1	1	1	1	1	8
hsa-miR-20a-5p	MIMAT0000075	S1PR3	1903	NM_005226	0	1	1	1	0	1	0	0	1	1	1	1	8
hsa-miR-20a-5p	MIMAT0000075	EFNB1	1947	NM_004429	0	1	1	0	0	1	1	1	1	0	1	1	8
hsa-miR-20a-5p	MIMAT0000075	EFNB2	1948	NM_004093	0	1	1	0	0	1	1	0	1	1	1	1	8
hsa-miR-20a-5p	MIMAT0000075	CELSR2	1952	NM_001408	0	1	1	0	0	1	1	1	1	0	1	1	8
hsa-miR-20a-5p	MIMAT0000075	MEGF9	1955	NM_001080497	1	1	1	0	0	1	0	0	1	1	1	1	8
hsa-miR-20a-5p	MIMAT0000075	EPHA4	2043	XM_005246374	1	1	1	0	0	1	1	0	0	1	1	1	8
hsa-miR-20a-5p	MIMAT0000075	ERBB3	2065	NM_001982	0	1	1	0	0	1	1	0	1	1	1	1	8
hsa-miR-20a-5p	MIMAT0000075	ERG	2078	NM_001243428	1	1	1	0	0	1	1	0	0	1	1	1	8
hsa-miR-20a-5p	MIMAT0000075	EYA1	2138	NM_000503	0	1	1	1	0	1	1	0	0	1	1	1	8
hsa-miR-20a-5p	MIMAT0000075	F2RL1	2150	NM_005242	1	1	1	0	0	1	0	0	1	1	1	1	8
hsa-miR-20a-5p	MIMAT0000075	FAT2	2196	NM_001447	0	1	1	0	0	1	0	1	1	1	1	1	8
hsa-miR-20a-5p	MIMAT0000075	FGD1	2245	NM_004463	0	1	1	0	0	1	1	1	1	0	1	1	8
hsa-miR-20a-5p	MIMAT0000075	FLT1	2321	NM_002019	1	1	1	0	0	1	0	1	0	1	1	1	8
hsa-miR-20a-5p	MIMAT0000075	FUT4	2526	NM_002033	1	1	1	0	0	1	0	0	1	1	1	1	8
hsa-miR-20a-5p	MIMAT0000075	GAB1	2549	XM_005262881	1	1	1	0	0	1	1	0	0	1	1	1	8
hsa-miR-20a-5p	MIMAT0000075	GABPB1	2553	XM_005254275	1	1	1	0	0	1	1	0	0	1	1	1	8
hsa-miR-20a-5p	MIMAT0000075	GABRG1	2565	NM_173536	1	1	1	0	0	1	0	0	1	1	1	1	8
hsa-miR-20a-5p	MIMAT0000075	GJA1	2697	NM_000165	0	1	1	0	1	1	0	0	1	1	1	1	8
hsa-miR-20a-5p	MIMAT0000075	GJA3	2700	NM_021954	1	1	1	0	0	1	0	0	1	1	1	1	8
hsa-miR-20a-5p	MIMAT0000075	GPR6	2830	XM_005266932	1	1	1	0	0	1	1	0	0	1	1	1	8
hsa-miR-20a-5p	MIMAT0000075	ARHGAP35	2909	NM_004491	1	1	1	0	0	1	0	1	1	0	1	1	8
hsa-miR-20a-5p	MIMAT0000075	GRM6	2916	NM_000843	1	1	1	0	0	1	0	0	1	1	1	1	8
hsa-miR-20a-5p	MIMAT0000075	HNF4G	3174	NM_004133	1	1	1	0	0	1	0	0	1	1	1	1	8
hsa-miR-20a-5p	MIMAT0000075	AGFG2	3268	NM_006076	1	1	1	0	0	1	0	1	1	0	1	1	8
hsa-miR-20a-5p	MIMAT0000075	IDS	3423	NM_000202	1	1	1	0	0	1	0	0	1	1	1	1	8
hsa-miR-20a-5p	MIMAT0000075	FOXK2	3607	NM_004514	1	1	1	0	0	1	0	0	1	1	1	1	8
hsa-miR-20a-5p	MIMAT0000075	ITGA2	3673	NM_002203	1	1	1	0	0	1	0	0	1	1	1	1	8
hsa-miR-20a-5p	MIMAT0000075	ITPKB	3707	NM_002221	1	1	1	0	0	1	0	0	1	1	1	1	8
hsa-miR-20a-5p	MIMAT0000075	KIF11	3832	NM_004523	0	1	1	0	0	1	1	0	1	1	1	1	8
hsa-miR-20a-5p	MIMAT0000075	IPO5	3843	XM_005254051	1	1	1	0	0	1	1	0	0	1	1	1	8
hsa-miR-20a-5p	MIMAT0000075	LMAN1	3998	NM_005570	1	1	0	0	0	1	1	0	1	1	1	1	8
hsa-miR-20a-5p	MIMAT0000075	LRP4	4038	NM_002334	0	1	1	0	0	1	1	0	1	1	1	1	8
hsa-miR-20a-5p	MIMAT0000075	MXD1	4084	NM_002357	1	1	1	0	0	1	0	0	1	1	1	1	8
hsa-miR-20a-5p	MIMAT0000075	SMAD4	4089	NM_005359	0	1	1	0	0	1	0	1	1	1	1	1	8
hsa-miR-20a-5p	MIMAT0000075	SMAD7	4092	NM_005904	0	1	1	0	1	1	0	1	1	0	1	1	8
hsa-miR-20a-5p	MIMAT0000075	MKLN1	4289	NM_001145354	1	1	1	0	1	1	0	0	0	1	1	1	8
hsa-miR-20a-5p	MIMAT0000075	MAP3K9	4293	NM_033141	1	1	1	0	1	0	0	1	1	0	1	1	8
hsa-miR-20a-5p	MIMAT0000075	MAP3K11	4296	NM_002419	1	1	1	0	0	1	0	1	1	0	1	1	8
hsa-miR-20a-5p	MIMAT0000075	TRPM1	4308	NM_001252020	1	1	1	0	0	1	1	0	0	1	1	1	8
hsa-miR-20a-5p	MIMAT0000075	MXI1	4601	XM_005269845	1	1	1	0	0	1	1	0	0	1	1	1	8
hsa-miR-20a-5p	MIMAT0000075	MYO10	4651	NM_012334	1	1	1	0	1	0	0	1	1	0	1	1	8
hsa-miR-20a-5p	MIMAT0000075	NEUROD1	4760	NM_002500	1	1	0	0	0	1	0	1	1	1	1	1	8
hsa-miR-20a-5p	MIMAT0000075	NFIB	4781	XM_005251467	1	1	1	0	0	1	1	0	0	1	1	1	8
hsa-miR-20a-5p	MIMAT0000075	NHLH1	4807	NM_005598	1	1	1	0	0	1	0	1	1	0	1	1	8
hsa-miR-20a-5p	MIMAT0000075	NPTX1	4884	NM_002522	1	1	1	0	0	1	0	0	1	1	1	1	8
hsa-miR-20a-5p	MIMAT0000075	OCRL	4952	NM_000276	1	1	1	0	0	1	0	1	0	1	1	1	8
hsa-miR-20a-5p	MIMAT0000075	P2RX4	5025	NM_001256796	1	1	1	0	0	1	0	1	0	1	1	1	8
hsa-miR-20a-5p	MIMAT0000075	SERPINE1	5054	NM_000602	1	1	1	0	0	1	0	0	1	1	1	1	8
hsa-miR-20a-5p	MIMAT0000075	PAM	5066	NM_000919	1	1	1	0	1	1	0	0	0	1	1	1	8
hsa-miR-20a-5p	MIMAT0000075	CNTN3	5067	XM_005264757	1	1	1	0	0	1	1	0	0	1	1	1	8
hsa-miR-20a-5p	MIMAT0000075	PDE1C	5137	XM_005249767	1	1	1	0	0	1	1	0	0	1	1	1	8
hsa-miR-20a-5p	MIMAT0000075	SLC26A4	5172	NM_000441	1	1	1	0	0	1	0	0	1	1	1	1	8
hsa-miR-20a-5p	MIMAT0000075	PEX13	5194	NM_002618	1	1	1	0	0	1	1	0	1	0	1	1	8
hsa-miR-20a-5p	MIMAT0000075	PFKFB2	5208	NM_006212	1	1	1	0	0	1	0	0	1	1	1	1	8
hsa-miR-20a-5p	MIMAT0000075	PLS1	5357	NM_001172312	1	1	1	0	0	1	0	1	0	1	1	1	8
hsa-miR-20a-5p	MIMAT0000075	CTSA	5476	NM_001127695	1	1	1	0	1	1	1	0	0	0	1	1	8
hsa-miR-20a-5p	MIMAT0000075	PPP2R3A	5523	NM_002718	1	1	1	1	0	1	0	0	0	1	1	1	8
hsa-miR-20a-5p	MIMAT0000075	PRKAA2	5563	NM_006252	1	1	1	0	0	1	0	0	1	1	1	1	8
hsa-miR-20a-5p	MIMAT0000075	MAPK1	5594	NM_002745	1	1	1	0	0	1	0	0	1	1	1	1	8
hsa-miR-20a-5p	MIMAT0000075	MAPK8	5599	XM_005269974	1	1	1	0	0	1	1	0	0	1	1	1	8
hsa-miR-20a-5p	MIMAT0000075	PSD	5662	NM_002779	1	1	1	0	0	1	0	1	1	0	1	1	8
hsa-miR-20a-5p	MIMAT0000075	PTGER4	5734	NM_000958	1	1	1	0	0	1	0	0	1	1	1	1	8
hsa-miR-20a-5p	MIMAT0000075	PTH	5741	NM_000315	1	1	1	0	1	1	0	0	1	0	1	1	8
hsa-miR-20a-5p	MIMAT0000075	PTPRO	5800	NM_030667	1	1	1	0	0	1	0	1	0	1	1	1	8
hsa-miR-20a-5p	MIMAT0000075	PURA	5813	NM_005859	1	1	1	0	1	0	0	1	1	0	1	1	8
hsa-miR-20a-5p	MIMAT0000075	RAB27B	5874	NM_004163	1	1	1	0	1	1	0	0	0	1	1	1	8
hsa-miR-20a-5p	MIMAT0000075	RASGRF2	5924	NM_006909	1	1	1	0	1	1	0	0	0	1	1	1	8
hsa-miR-20a-5p	MIMAT0000075	ARID4A	5926	XM_005267964	1	1	1	0	0	1	1	0	0	1	1	1	8
hsa-miR-20a-5p	MIMAT0000075	RDX	5962	NM_002906	1	1	0	0	0	1	0	1	1	1	1	1	8
hsa-miR-20a-5p	MIMAT0000075	RFXAP	5994	NM_000538	1	1	1	0	1	1	0	0	1	0	1	1	8
hsa-miR-20a-5p	MIMAT0000075	RHO	6010	NM_000539	1	1	1	0	0	1	0	0	1	1	1	1	8
hsa-miR-20a-5p	MIMAT0000075	RIT1	6016	NM_006912	1	1	1	0	0	1	0	0	1	1	1	1	8
hsa-miR-20a-5p	MIMAT0000075	RNF2	6045	NM_007212	1	1	1	0	1	1	0	0	1	0	1	1	8
hsa-miR-20a-5p	MIMAT0000075	RPA2	6118	NM_002946	1	1	1	0	0	1	0	0	1	1	1	1	8
hsa-miR-20a-5p	MIMAT0000075	RPS6KA1	6195	NM_002953	1	1	1	0	0	1	0	1	0	1	1	1	8
hsa-miR-20a-5p	MIMAT0000075	RPS6KA3	6197	XM_005274574	1	1	1	0	0	1	1	0	0	1	1	1	8
hsa-miR-20a-5p	MIMAT0000075	RRM2	6241	NM_001165931	1	1	1	0	1	1	0	1	0	0	1	1	8
hsa-miR-20a-5p	MIMAT0000075	SCN2A	6326	NM_021007	1	1	1	0	1	1	0	1	0	0	1	1	8
hsa-miR-20a-5p	MIMAT0000075	SCN2B	6327	NM_004588	1	1	1	0	0	1	0	0	1	1	1	1	8
hsa-miR-20a-5p	MIMAT0000075	CCL1	6346	NM_002981	1	1	1	0	1	1	0	0	1	0	1	1	8
hsa-miR-20a-5p	MIMAT0000075	SET	6418	NM_003011	1	1	1	0	0	1	0	1	1	0	1	1	8
hsa-miR-20a-5p	MIMAT0000075	SKI	6497	NM_003036	1	1	1	0	0	1	0	1	1	0	1	1	8
hsa-miR-20a-5p	MIMAT0000075	SLC1A4	6509	NM_003038	1	1	1	0	0	1	0	0	1	1	1	1	8
hsa-miR-20a-5p	MIMAT0000075	SLC5A3	6526	NM_006933	1	1	1	0	0	1	0	0	1	1	1	1	8
hsa-miR-20a-5p	MIMAT0000075	SLC9A2	6549	NM_003048	1	1	1	0	0	1	0	0	1	1	1	1	8
hsa-miR-20a-5p	MIMAT0000075	SLC11A1	6556	NM_000578	1	1	1	0	0	1	0	0	1	1	1	1	8
hsa-miR-20a-5p	MIMAT0000075	SLC22A3	6581	NM_021977	1	1	1	0	0	1	0	0	1	1	1	1	8
hsa-miR-20a-5p	MIMAT0000075	SOX12	6666	NM_006943	1	1	1	0	0	1	0	0	1	1	1	1	8
hsa-miR-20a-5p	MIMAT0000075	DYNLT1	6993	NM_006519	1	1	1	0	0	1	1	0	1	0	1	1	8
hsa-miR-20a-5p	MIMAT0000075	TFAM	7019	NM_003201	1	1	1	0	0	1	0	0	1	1	1	1	8
hsa-miR-20a-5p	MIMAT0000075	TRAPPC10	7109	NM_003274	1	1	1	0	0	1	0	0	1	1	1	1	8
hsa-miR-20a-5p	MIMAT0000075	TMF1	7110	NM_007114	1	1	1	0	0	1	0	0	1	1	1	1	8
hsa-miR-20a-5p	MIMAT0000075	TMPO	7112	NM_001032283	1	1	1	0	0	1	1	0	0	1	1	1	8
hsa-miR-20a-5p	MIMAT0000075	TP73	7161	NM_005427	1	1	1	0	1	1	0	0	0	1	1	1	8
hsa-miR-20a-5p	MIMAT0000075	TSNAX	7257	NM_005999	1	1	1	0	0	1	0	0	1	1	1	1	8
hsa-miR-20a-5p	MIMAT0000075	UBC	7316	NM_021009	1	1	1	0	0	1	0	1	1	0	1	1	8
hsa-miR-20a-5p	MIMAT0000075	UCP3	7352	NM_003356	1	1	1	0	1	1	0	0	1	0	1	1	8
hsa-miR-20a-5p	MIMAT0000075	VASP	7408	NM_003370	1	1	0	0	0	1	0	1	1	1	1	1	8
hsa-miR-20a-5p	MIMAT0000075	VDAC1	7416	XM_005272075	1	1	1	0	0	1	1	0	0	1	1	1	8
hsa-miR-20a-5p	MIMAT0000075	VRK1	7443	NM_003384	1	1	1	0	0	1	1	0	1	0	1	1	8
hsa-miR-20a-5p	MIMAT0000075	ZIC1	7545	NM_003412	1	1	0	0	0	1	0	1	1	1	1	1	8
hsa-miR-20a-5p	MIMAT0000075	ZMYM2	7750	NM_003453	1	1	1	0	0	1	1	0	0	1	1	1	8
hsa-miR-20a-5p	MIMAT0000075	ZXDA	7789	NM_007156	1	1	1	0	1	1	0	0	0	1	1	1	8
hsa-miR-20a-5p	MIMAT0000075	PTP4A1	7803	NM_003463	1	1	1	0	0	1	0	0	1	1	1	1	8
hsa-miR-20a-5p	MIMAT0000075	CSDE1	7812	NM_001242891	1	1	1	0	0	1	1	0	0	1	1	1	8
hsa-miR-20a-5p	MIMAT0000075	BTG2	7832	NM_006763	1	1	0	0	0	1	0	1	1	1	1	1	8
hsa-miR-20a-5p	MIMAT0000075	MFAP5	8076	NM_003480	1	1	1	0	0	1	0	0	1	1	1	1	8
hsa-miR-20a-5p	MIMAT0000075	RND2	8153	NM_005440	1	1	1	0	0	1	0	0	1	1	1	1	8
hsa-miR-20a-5p	MIMAT0000075	COIL	8161	NM_004645	1	1	0	0	0	1	0	1	1	1	1	1	8
hsa-miR-20a-5p	MIMAT0000075	FZD1	8321	NM_003505	1	1	0	0	0	1	0	1	1	1	1	1	8
hsa-miR-20a-5p	MIMAT0000075	FZD4	8322	NM_012193	1	1	0	0	0	1	0	1	1	1	1	1	8
hsa-miR-20a-5p	MIMAT0000075	FZD7	8324	NM_003507	1	1	0	0	0	1	0	1	1	1	1	1	8
hsa-miR-20a-5p	MIMAT0000075	SORBS2	8470	XM_005263296	0	1	1	1	0	1	1	0	0	1	1	1	8
hsa-miR-20a-5p	MIMAT0000075	DEGS1	8560	NM_003676	1	1	1	0	0	1	0	0	1	1	1	1	8
hsa-miR-20a-5p	MIMAT0000075	TNFSF11	8600	NM_033012	0	1	1	0	1	1	0	1	0	1	1	1	8
hsa-miR-20a-5p	MIMAT0000075	CDC23	8697	NM_004661	1	1	1	0	0	1	0	0	1	1	1	1	8
hsa-miR-20a-5p	MIMAT0000075	B3GALT2	8707	NM_003783	0	1	1	0	1	1	0	0	1	1	1	1	8
hsa-miR-20a-5p	MIMAT0000075	URI1	8725	NM_003796	1	1	1	0	1	1	0	1	0	0	1	1	8
hsa-miR-20a-5p	MIMAT0000075	RAB11A	8766	NM_004663	1	1	1	0	0	1	0	0	1	1	1	1	8
hsa-miR-20a-5p	MIMAT0000075	CDK5R1	8851	NM_003885	1	1	1	0	0	1	0	0	1	1	1	1	8
hsa-miR-20a-5p	MIMAT0000075	MTMR3	8897	NM_021090	1	1	1	0	1	1	0	1	0	0	1	1	8
hsa-miR-20a-5p	MIMAT0000075	MBD2	8932	NM_003927	1	1	1	0	1	1	0	0	0	1	1	1	8
hsa-miR-20a-5p	MIMAT0000075	SLC16A6	9120	NM_001174166	1	1	1	0	0	1	0	1	0	1	1	1	8
hsa-miR-20a-5p	MIMAT0000075	MAP3K13	9175	NM_004721	1	1	0	0	0	1	0	1	1	1	1	1	8
hsa-miR-20a-5p	MIMAT0000075	XPR1	9213	NM_004736	1	1	1	0	0	1	0	0	1	1	1	1	8
hsa-miR-20a-5p	MIMAT0000075	LRAT	9227	NM_004744	1	1	1	0	0	1	0	0	1	1	1	1	8
hsa-miR-20a-5p	MIMAT0000075	ZNF264	9422	NM_003417	1	1	1	1	1	0	0	0	1	0	1	1	8
hsa-miR-20a-5p	MIMAT0000075	ABCG2	9429	NM_004827	1	1	1	0	1	1	0	0	1	0	1	1	8
hsa-miR-20a-5p	MIMAT0000075	SH3BP5	9467	NM_004844	1	1	1	0	0	1	0	1	0	1	1	1	8
hsa-miR-20a-5p	MIMAT0000075	PCYT1B	9468	NM_004845	1	1	1	0	0	1	0	1	1	0	1	1	8
hsa-miR-20a-5p	MIMAT0000075	ATG5	9474	NM_004849	1	1	1	0	0	1	0	0	1	1	1	1	8
hsa-miR-20a-5p	MIMAT0000075	SPTLC2	9517	NM_004863	1	1	1	0	0	1	0	0	1	1	1	1	8
hsa-miR-20a-5p	MIMAT0000075	CXCL14	9547	NM_004887	1	1	1	0	0	1	0	0	1	1	1	1	8
hsa-miR-20a-5p	MIMAT0000075	VPS26A	9559	XM_005270288	1	1	1	0	0	1	1	0	0	1	1	1	8
hsa-miR-20a-5p	MIMAT0000075	ARHGEF10	9639	XM_005266040	1	1	1	0	0	1	1	0	0	1	1	1	8
hsa-miR-20a-5p	MIMAT0000075	GCC2	9648	NM_181453	0	1	1	1	0	1	1	0	0	1	1	1	8
hsa-miR-20a-5p	MIMAT0000075	HS2ST1	9653	NM_012262	1	1	1	0	0	1	0	0	1	1	1	1	8
hsa-miR-20a-5p	MIMAT0000075	FAM53B	9679	XM_005270300	1	1	1	1	0	1	0	0	0	1	1	1	8
hsa-miR-20a-5p	MIMAT0000075	EDEM1	9695	NM_014674	1	1	1	0	0	1	0	0	1	1	1	1	8
hsa-miR-20a-5p	MIMAT0000075	CEP57	9702	NM_001243776	0	1	1	0	1	1	0	1	0	1	1	1	8
hsa-miR-20a-5p	MIMAT0000075	KIAA0355	9710	NM_014686	0	1	1	0	0	1	1	0	1	1	1	1	8
hsa-miR-20a-5p	MIMAT0000075	ZNF536	9745	NM_014717	1	1	0	0	0	1	1	0	1	1	1	1	8
hsa-miR-20a-5p	MIMAT0000075	ZFYVE16	9765	NM_001105251	1	1	1	0	1	1	1	0	0	0	1	1	8
hsa-miR-20a-5p	MIMAT0000075	DAZAP2	9802	NM_014764	0	1	1	0	0	1	0	1	1	1	1	1	8
hsa-miR-20a-5p	MIMAT0000075	NUPL1	9818	XM_005266601	1	1	1	0	0	1	1	0	0	1	1	1	8
hsa-miR-20a-5p	MIMAT0000075	ZBTB24	9841	NM_014797	1	1	1	0	0	1	0	0	1	1	1	1	8
hsa-miR-20a-5p	MIMAT0000075	PLEKHM1	9842	NM_014798	0	1	1	0	0	1	0	1	1	1	1	1	8
hsa-miR-20a-5p	MIMAT0000075	EPM2AIP1	9852	NM_014805	1	1	1	0	0	1	0	0	1	1	1	1	8
hsa-miR-20a-5p	MIMAT0000075	AREL1	9870	XM_005268243	1	1	1	1	0	1	0	0	0	1	1	1	8
hsa-miR-20a-5p	MIMAT0000075	SV2B	9899	NM_014848	1	1	1	0	0	1	0	0	1	1	1	1	8
hsa-miR-20a-5p	MIMAT0000075	USP3	9960	NM_006537	1	1	1	0	1	0	0	1	1	0	1	1	8
hsa-miR-20a-5p	MIMAT0000075	MED13	9969	NM_005121	1	1	0	0	0	1	0	1	1	1	1	1	8
hsa-miR-20a-5p	MIMAT0000075	DMTF1	9988	XM_005250733	0	1	1	1	0	1	1	0	0	1	1	1	8
hsa-miR-20a-5p	MIMAT0000075	BCL2L11	10018	NM_001204108	1	1	1	0	0	1	0	1	0	1	1	1	8
hsa-miR-20a-5p	MIMAT0000075	TENM1	10178	NM_001163278	0	1	1	0	0	1	1	1	0	1	1	1	8
hsa-miR-20a-5p	MIMAT0000075	GDF11	10220	NM_005811	1	1	1	0	0	1	0	1	0	1	1	1	8
hsa-miR-20a-5p	MIMAT0000075	2020-03-06	10299	NM_005885	1	1	1	0	0	1	0	1	1	0	1	1	8
hsa-miR-20a-5p	MIMAT0000075	B3GALT5	10317	XM_005260912	1	1	1	1	0	1	0	0	0	1	1	1	8
hsa-miR-20a-5p	MIMAT0000075	ABCA10	10349	NM_080282	0	1	1	0	1	1	0	0	1	1	1	1	8
hsa-miR-20a-5p	MIMAT0000075	SCML2	10389	NM_006089	0	1	1	0	0	1	0	1	1	1	1	1	8
hsa-miR-20a-5p	MIMAT0000075	TIMM17A	10440	NM_006335	0	1	1	0	1	1	0	0	1	1	1	1	8
hsa-miR-20a-5p	MIMAT0000075	SYNCRIP	10492	NM_001159677	1	1	1	0	0	1	0	1	0	1	1	1	8
hsa-miR-20a-5p	MIMAT0000075	IPO8	10526	NM_006390	0	1	1	0	0	1	1	0	1	1	1	1	8
hsa-miR-20a-5p	MIMAT0000075	ATG7	10533	NM_006395	1	1	1	0	0	1	0	1	0	1	1	1	8
hsa-miR-20a-5p	MIMAT0000075	TRIM3	10612	XM_005252751	1	1	1	1	0	1	1	0	0	0	1	1	8
hsa-miR-20a-5p	MIMAT0000075	NFAT5	10725	XM_005255777	1	1	1	0	0	1	1	0	0	1	1	1	8
hsa-miR-20a-5p	MIMAT0000075	TSPAN9	10867	NM_006675	0	1	1	0	0	1	0	1	1	1	1	1	8
hsa-miR-20a-5p	MIMAT0000075	PAPOLA	10914	NM_001252007	1	1	1	0	1	1	0	0	0	1	1	1	8
hsa-miR-20a-5p	MIMAT0000075	MORF4L1	10933	NM_206839	0	1	1	0	1	1	1	0	0	1	1	1	8
hsa-miR-20a-5p	MIMAT0000075	ADAMTS5	11096	NM_007038	1	1	0	0	0	1	0	1	1	1	1	1	8
hsa-miR-20a-5p	MIMAT0000075	AKAP11	11215	NM_016248	1	1	1	0	0	1	0	0	1	1	1	1	8
hsa-miR-20a-5p	MIMAT0000075	HPS5	11234	NM_181507	1	1	1	0	1	1	0	0	0	1	1	1	8
hsa-miR-20a-5p	MIMAT0000075	GPR176	11245	NM_007223	1	1	1	0	0	1	0	0	1	1	1	1	8
hsa-miR-20a-5p	MIMAT0000075	MGAT4A	11320	NM_012214	1	1	1	0	0	1	0	0	1	1	1	1	8
hsa-miR-20a-5p	MIMAT0000075	ATG14	22863	NM_014924	1	1	1	0	0	1	0	0	1	1	1	1	8
hsa-miR-20a-5p	MIMAT0000075	INPP5F	22876	NM_014937	0	1	1	0	0	1	1	0	1	1	1	1	8
hsa-miR-20a-5p	MIMAT0000075	MAPRE3	22924	XM_005264214	1	1	1	0	0	1	1	0	0	1	1	1	8
hsa-miR-20a-5p	MIMAT0000075	FAIM2	23017	NM_012306	1	1	1	0	0	1	0	0	1	1	1	1	8
hsa-miR-20a-5p	MIMAT0000075	PHLPP2	23035	XM_005255852	1	1	1	0	0	1	1	0	0	1	1	1	8
hsa-miR-20a-5p	MIMAT0000075	SWAP70	23075	NM_015055	1	1	1	0	0	1	0	0	1	1	1	1	8
hsa-miR-20a-5p	MIMAT0000075	ERC1	23085	NM_178040	1	1	1	0	1	1	0	0	0	1	1	1	8
hsa-miR-20a-5p	MIMAT0000075	EXPH5	23086	NM_015065	1	1	1	0	1	1	0	0	0	1	1	1	8
hsa-miR-20a-5p	MIMAT0000075	IQSEC2	23096	NM_001111125	1	1	1	0	1	1	0	1	0	0	1	1	8
hsa-miR-20a-5p	MIMAT0000075	TNRC6B	23112	XM_005261393	1	1	1	1	0	1	0	0	0	1	1	1	8
hsa-miR-20a-5p	MIMAT0000075	COLGALT2	23127	NM_015101	1	1	1	0	0	1	0	0	1	1	1	1	8
hsa-miR-20a-5p	MIMAT0000075	ATG2A	23130	NM_015104	0	1	1	0	0	1	1	1	1	0	1	1	8
hsa-miR-20a-5p	MIMAT0000075	FAM175B	23172	NM_032182	1	1	0	0	0	1	1	0	1	1	1	1	8
hsa-miR-20a-5p	MIMAT0000075	RCOR1	23186	NM_015156	1	1	0	0	0	1	0	1	1	1	1	1	8
hsa-miR-20a-5p	MIMAT0000075	FAF2	23197	NM_014613	1	1	1	0	0	1	0	0	1	1	1	1	8
hsa-miR-20a-5p	MIMAT0000075	PLCB1	23236	NM_182734	1	1	1	0	0	1	0	1	0	1	1	1	8
hsa-miR-20a-5p	MIMAT0000075	PDS5A	23244	NM_001100399	1	1	1	0	0	1	1	0	0	1	1	1	8
hsa-miR-20a-5p	MIMAT0000075	OTUD3	23252	NM_015207	1	1	0	0	0	1	0	1	1	1	1	1	8
hsa-miR-20a-5p	MIMAT0000075	ANKRD12	23253	NM_001204056	1	1	1	0	1	1	0	0	0	1	1	1	8
hsa-miR-20a-5p	MIMAT0000075	MCF2L	23263	XM_005268310	1	1	1	0	0	1	1	0	0	1	1	1	8
hsa-miR-20a-5p	MIMAT0000075	AGTPBP1	23287	XM_005251848	1	1	1	0	0	1	1	0	0	1	1	1	8
hsa-miR-20a-5p	MIMAT0000075	FBXW11	23291	NM_012300	1	1	1	0	1	1	0	1	0	0	1	1	8
hsa-miR-20a-5p	MIMAT0000075	NEDD4L	23327	XM_005266657	1	1	1	0	0	1	1	0	0	1	1	1	8
hsa-miR-20a-5p	MIMAT0000075	SYNE1	23345	NM_182961	0	1	1	0	1	1	1	0	0	1	1	1	8
hsa-miR-20a-5p	MIMAT0000075	POFUT1	23509	NM_015352	1	1	1	0	0	1	0	0	1	1	1	1	8
hsa-miR-20a-5p	MIMAT0000075	PRND	23627	NM_012409	1	1	1	0	0	1	0	0	1	1	1	1	8
hsa-miR-20a-5p	MIMAT0000075	KCNE4	23704	NM_080671	1	1	0	0	0	1	0	1	1	1	1	1	8
hsa-miR-20a-5p	MIMAT0000075	DSTYK	25778	NM_015375	1	1	1	0	0	1	0	1	0	1	1	1	8
hsa-miR-20a-5p	MIMAT0000075	C2CD2	25966	NM_015500	1	1	1	0	1	1	0	1	0	0	1	1	8
hsa-miR-20a-5p	MIMAT0000075	CNTNAP2	26047	NM_014141	1	1	1	0	0	1	0	0	1	1	1	1	8
hsa-miR-20a-5p	MIMAT0000075	DNM3	26052	NM_015569	1	1	1	0	0	1	1	0	1	0	1	1	8
hsa-miR-20a-5p	MIMAT0000075	BLOC1S6	26258	NM_012388	1	1	1	0	0	1	0	0	1	1	1	1	8
hsa-miR-20a-5p	MIMAT0000075	LHX6	26468	NM_001242335	1	1	1	0	1	1	0	1	0	0	1	1	8
hsa-miR-20a-5p	MIMAT0000075	INTS6	26512	NM_012141	1	1	1	0	1	1	0	1	0	0	1	1	8
hsa-miR-20a-5p	MIMAT0000075	HBP1	26959	XM_005250266	1	1	1	0	0	1	1	0	0	1	1	1	8
hsa-miR-20a-5p	MIMAT0000075	AFF4	27125	XM_005271963	1	1	1	0	0	1	1	0	0	1	1	1	8
hsa-miR-20a-5p	MIMAT0000075	SESN1	27244	NM_014454	1	1	0	0	0	1	1	0	1	1	1	1	8
hsa-miR-20a-5p	MIMAT0000075	PDCD4	27250	NM_145341	1	1	1	0	0	1	1	0	0	1	1	1	8
hsa-miR-20a-5p	MIMAT0000075	MAT2B	27430	NM_182796	0	1	1	0	1	1	1	1	0	0	1	1	8
hsa-miR-20a-5p	MIMAT0000075	MYLIP	29116	NM_013262	1	1	0	0	0	1	1	1	1	0	1	1	8
hsa-miR-20a-5p	MIMAT0000075	CD274	29126	NM_014143	1	1	1	0	0	1	0	1	0	1	1	1	8
hsa-miR-20a-5p	MIMAT0000075	RACGAP1	29127	NM_001126103	0	1	1	0	1	1	1	0	0	1	1	1	8
hsa-miR-20a-5p	MIMAT0000075	TMOD2	29767	NM_014548	1	1	1	0	0	1	0	0	1	1	1	1	8
hsa-miR-20a-5p	MIMAT0000075	ZDHHC8	29801	NM_013373	1	1	1	0	1	1	0	1	0	0	1	1	8
hsa-miR-20a-5p	MIMAT0000075	RBM15B	29890	NM_013286	1	1	0	0	0	1	0	1	1	1	1	1	8
hsa-miR-20a-5p	MIMAT0000075	SNX12	29934	NM_001256185	1	1	1	0	0	1	0	1	0	1	1	1	8
hsa-miR-20a-5p	MIMAT0000075	LRP12	29967	NM_013437	1	1	0	0	0	1	1	0	1	1	1	1	8
hsa-miR-20a-5p	MIMAT0000075	HUNK	30811	NM_014586	1	1	1	0	0	1	0	0	1	1	1	1	8
hsa-miR-20a-5p	MIMAT0000075	RRP15	51018	NM_016052	1	1	1	0	0	1	0	0	1	1	1	1	8
hsa-miR-20a-5p	MIMAT0000075	PI15	51050	NM_015886	1	1	1	0	0	1	0	0	1	1	1	1	8
hsa-miR-20a-5p	MIMAT0000075	ZDHHC9	51114	NM_001008222	0	1	1	0	1	1	0	1	0	1	1	1	8
hsa-miR-20a-5p	MIMAT0000075	IRAK4	51135	NM_001114182	1	1	1	0	1	1	0	0	0	1	1	1	8
hsa-miR-20a-5p	MIMAT0000075	CRIM1	51232	NM_016441	0	1	1	0	1	1	0	1	1	0	1	1	8
hsa-miR-20a-5p	MIMAT0000075	DNAJC27	51277	NM_016544	1	1	1	0	0	1	0	1	1	0	1	1	8
hsa-miR-20a-5p	MIMAT0000075	TAOK3	51347	NM_016281	1	1	1	0	1	1	0	0	1	0	1	1	8
hsa-miR-20a-5p	MIMAT0000075	CDC40	51362	NM_015891	1	1	1	0	1	1	0	0	1	0	1	1	8
hsa-miR-20a-5p	MIMAT0000075	UBR5	51366	NM_015902	1	1	1	0	0	1	0	1	1	0	1	1	8
hsa-miR-20a-5p	MIMAT0000075	FAM8A1	51439	NM_016255	1	1	1	0	1	1	0	0	1	0	1	1	8
hsa-miR-20a-5p	MIMAT0000075	UBE2J1	51465	NM_016021	1	1	1	0	0	1	0	1	1	0	1	1	8
hsa-miR-20a-5p	MIMAT0000075	CTDSPL2	51496	NM_016396	0	1	1	0	0	1	0	1	1	1	1	1	8
hsa-miR-20a-5p	MIMAT0000075	HECA	51696	NM_016217	0	1	1	1	0	1	0	1	1	0	1	1	8
hsa-miR-20a-5p	MIMAT0000075	FBXO40	51725	NM_016298	1	1	1	0	1	1	0	0	1	0	1	1	8
hsa-miR-20a-5p	MIMAT0000075	CHIC1	53344	NM_001039840	0	1	1	0	1	1	0	1	1	0	1	1	8
hsa-miR-20a-5p	MIMAT0000075	KCNK10	54207	NM_138317	1	1	1	1	1	0	0	1	0	0	1	1	8
hsa-miR-20a-5p	MIMAT0000075	TMX3	54495	NM_019022	1	1	1	0	1	1	0	0	1	0	1	1	8
hsa-miR-20a-5p	MIMAT0000075	EPB41L4B	54566	NM_019114	0	1	1	0	0	1	1	0	1	1	1	1	8
hsa-miR-20a-5p	MIMAT0000075	CCNJ	54619	NM_001134375	0	1	1	0	0	1	1	1	0	1	1	1	8
hsa-miR-20a-5p	MIMAT0000075	RSBN1	54665	NM_018364	0	1	1	0	1	1	0	1	1	0	1	1	8
hsa-miR-20a-5p	MIMAT0000075	CROT	54677	NM_001143935	1	1	1	0	1	1	0	0	0	1	1	1	8
hsa-miR-20a-5p	MIMAT0000075	CNGB3	54714	NM_019098	1	1	1	0	0	1	0	0	1	1	1	1	8
hsa-miR-20a-5p	MIMAT0000075	ZRANB1	54764	NM_017580	1	1	1	0	0	1	0	0	1	1	1	1	8
hsa-miR-20a-5p	MIMAT0000075	TET2	54790	NM_001127208	1	1	1	0	0	1	0	1	0	1	1	1	8
hsa-miR-20a-5p	MIMAT0000075	BNC2	54796	XM_005251489	1	1	1	1	0	1	1	0	0	0	1	1	8
hsa-miR-20a-5p	MIMAT0000075	PAQR5	54852	NM_001104554	1	1	1	1	0	1	0	0	0	1	1	1	8
hsa-miR-20a-5p	MIMAT0000075	CC2D1A	54862	NM_017721	1	1	1	0	0	1	0	1	1	0	1	1	8
hsa-miR-20a-5p	MIMAT0000075	OXR1	55074	XM_005250993	1	1	1	0	0	1	1	0	0	1	1	1	8
hsa-miR-20a-5p	MIMAT0000075	ATG2B	55102	NM_018036	1	1	1	0	0	1	0	0	1	1	1	1	8
hsa-miR-20a-5p	MIMAT0000075	PIWIL2	55124	XM_005273550	1	1	1	1	0	1	0	0	0	1	1	1	8
hsa-miR-20a-5p	MIMAT0000075	VPS13D	55187	NM_015378	1	1	1	0	0	1	1	0	0	1	1	1	8
hsa-miR-20a-5p	MIMAT0000075	LRRC20	55222	NM_207119	1	1	1	0	1	1	0	0	0	1	1	1	8
hsa-miR-20a-5p	MIMAT0000075	QRSL1	55278	NM_018292	1	1	1	0	0	1	0	0	1	1	1	1	8
hsa-miR-20a-5p	MIMAT0000075	UBE2W	55284	NM_001001481	0	1	1	0	1	1	0	1	0	1	1	1	8
hsa-miR-20a-5p	MIMAT0000075	CDC37L1	55664	NM_017913	1	1	1	0	1	0	0	1	1	0	1	1	8
hsa-miR-20a-5p	MIMAT0000075	TMEM30A	55754	NM_018247	0	1	1	1	0	1	0	0	1	1	1	1	8
hsa-miR-20a-5p	MIMAT0000075	H2AFJ	55766	NM_177925	1	1	1	0	0	1	0	0	1	1	1	1	8
hsa-miR-20a-5p	MIMAT0000075	NRIP3	56675	NM_020645	1	1	1	0	0	1	0	1	0	1	1	1	8
hsa-miR-20a-5p	MIMAT0000075	C11orf30	56946	XM_005274106	1	1	1	0	0	1	1	0	0	1	1	1	8
hsa-miR-20a-5p	MIMAT0000075	PLSCR4	57088	NM_001128304	1	1	1	1	0	1	0	0	0	1	1	1	8
hsa-miR-20a-5p	MIMAT0000075	PHTF2	57157	NM_001127358	0	1	1	0	1	1	0	1	0	1	1	1	8
hsa-miR-20a-5p	MIMAT0000075	KIAA1191	57179	NM_020444	1	1	1	0	1	1	0	0	0	1	1	1	8
hsa-miR-20a-5p	MIMAT0000075	SLC24A3	57419	NM_020689	1	1	1	0	0	1	0	0	1	1	1	1	8
hsa-miR-20a-5p	MIMAT0000075	TAOK1	57551	NM_020791	1	1	1	0	0	1	0	1	1	0	1	1	8
hsa-miR-20a-5p	MIMAT0000075	KIAA1462	57608	NM_020848	1	1	1	0	0	1	0	0	1	1	1	1	8
hsa-miR-20a-5p	MIMAT0000075	KIAA1522	57648	NM_020888	1	1	1	0	0	1	0	1	1	0	1	1	8
hsa-miR-20a-5p	MIMAT0000075	TNRC6C	57690	NM_001142640	1	1	1	0	0	1	1	1	0	0	1	1	8
hsa-miR-20a-5p	MIMAT0000075	KIAA1598	57698	NM_001127211	1	1	1	0	1	1	0	0	0	1	1	1	8
hsa-miR-20a-5p	MIMAT0000075	FAM160B1	57700	NM_020940	1	1	1	0	0	1	0	0	1	1	1	1	8
hsa-miR-20a-5p	MIMAT0000075	MARK4	57787	NM_031417	0	1	1	0	0	1	0	1	1	1	1	1	8
hsa-miR-20a-5p	MIMAT0000075	TP53INP2	58476	NM_021202	0	1	1	0	0	1	0	1	1	1	1	1	8
hsa-miR-20a-5p	MIMAT0000075	ALX4	60529	NM_021926	0	1	1	0	0	1	0	1	1	1	1	1	8
hsa-miR-20a-5p	MIMAT0000075	NEUROG2	63973	NM_024019	0	1	1	0	0	1	0	1	1	1	1	1	8
hsa-miR-20a-5p	MIMAT0000075	NPAS3	64067	NM_001164749	1	1	1	0	1	1	0	1	0	0	1	1	8
hsa-miR-20a-5p	MIMAT0000075	SNX16	64089	NM_022133	1	1	1	0	0	1	0	1	0	1	1	1	8
hsa-miR-20a-5p	MIMAT0000075	UNKL	64718	XM_005255505	1	1	1	1	0	1	0	0	0	1	1	1	8
hsa-miR-20a-5p	MIMAT0000075	CERK	64781	NM_022766	1	1	1	0	0	1	0	0	1	1	1	1	8
hsa-miR-20a-5p	MIMAT0000075	TBC1D15	64786	NM_001146214	1	1	1	0	1	1	0	0	0	1	1	1	8
hsa-miR-20a-5p	MIMAT0000075	USP46	64854	NM_001134223	1	1	1	0	1	1	0	1	0	0	1	1	8
hsa-miR-20a-5p	MIMAT0000075	METTL4	64863	NM_022840	1	1	1	0	0	1	0	0	1	1	1	1	8
hsa-miR-20a-5p	MIMAT0000075	RAPH1	65059	NM_213589	1	1	1	0	0	1	0	0	1	1	1	1	8
hsa-miR-20a-5p	MIMAT0000075	PCDH15	65217	NM_001142771	1	1	1	0	1	1	0	0	0	1	1	1	8
hsa-miR-20a-5p	MIMAT0000075	PLEKHA3	65977	NM_019091	1	1	1	0	1	0	0	1	1	0	1	1	8
hsa-miR-20a-5p	MIMAT0000075	PHACTR4	65979	NM_001048183	1	1	1	0	1	1	0	0	0	1	1	1	8
hsa-miR-20a-5p	MIMAT0000075	AHNAK	79026	NM_001620	1	1	1	0	0	1	0	1	1	0	1	1	8
hsa-miR-20a-5p	MIMAT0000075	C10orf76	79591	NM_024541	1	1	1	0	0	1	0	0	1	1	1	1	8
hsa-miR-20a-5p	MIMAT0000075	ZYG11B	79699	NM_024646	1	1	1	0	0	1	0	0	1	1	1	1	8
hsa-miR-20a-5p	MIMAT0000075	TXNDC15	79770	NM_024715	0	1	1	1	0	1	0	0	1	1	1	1	8
hsa-miR-20a-5p	MIMAT0000075	MYCT1	80177	NM_025107	1	1	1	0	0	1	0	0	1	1	1	1	8
hsa-miR-20a-5p	MIMAT0000075	WDR26	80232	NM_025160	1	1	1	0	0	1	0	0	1	1	1	1	8
hsa-miR-20a-5p	MIMAT0000075	PLEKHO2	80301	NM_025201	0	1	1	0	0	1	0	1	1	1	1	1	8
hsa-miR-20a-5p	MIMAT0000075	CCDC68	80323	NM_025214	1	1	1	0	0	1	0	0	1	1	1	1	8
hsa-miR-20a-5p	MIMAT0000075	CYB5B	80777	NM_030579	1	1	1	0	0	1	0	0	1	1	1	1	8
hsa-miR-20a-5p	MIMAT0000075	SETD7	80854	NM_030648	1	1	1	0	0	1	0	0	1	1	1	1	8
hsa-miR-20a-5p	MIMAT0000075	TRIM8	81603	NM_030912	0	1	1	0	1	1	1	0	1	0	1	1	8
hsa-miR-20a-5p	MIMAT0000075	UTP23	84294	NM_032334	1	1	1	0	1	1	0	0	0	1	1	1	8
hsa-miR-20a-5p	MIMAT0000075	BRMS1L	84312	XM_005268128	1	1	1	0	0	1	1	0	0	1	1	1	8
hsa-miR-20a-5p	MIMAT0000075	RAB11FIP4	84440	NM_032932	1	1	1	0	0	1	0	0	1	1	1	1	8
hsa-miR-20a-5p	MIMAT0000075	MAK16	84549	NM_032509	1	1	1	0	0	1	0	0	1	1	1	1	8
hsa-miR-20a-5p	MIMAT0000075	DIRC2	84925	NM_032839	1	1	1	0	1	1	0	1	0	0	1	1	8
hsa-miR-20a-5p	MIMAT0000075	UBASH3B	84959	NM_032873	1	1	1	0	0	1	0	0	1	1	1	1	8
hsa-miR-20a-5p	MIMAT0000075	EAF1	85403	NM_033083	1	1	1	0	0	1	0	0	1	1	1	1	8
hsa-miR-20a-5p	MIMAT0000075	SCRT2	85508	NM_033129	0	1	1	0	0	1	0	1	1	1	1	1	8
hsa-miR-20a-5p	MIMAT0000075	FAM105B	90268	NM_138348	1	1	1	0	0	1	0	0	1	1	1	1	8
hsa-miR-20a-5p	MIMAT0000075	LYRM7	90624	NM_181705	1	1	1	0	0	1	0	0	1	1	1	1	8
hsa-miR-20a-5p	MIMAT0000075	YTHDC1	91746	NM_001031732	1	1	1	0	1	1	0	0	0	1	1	1	8
hsa-miR-20a-5p	MIMAT0000075	ZBTB47	92999	NM_145166	1	1	1	0	1	0	0	1	1	0	1	1	8
hsa-miR-20a-5p	MIMAT0000075	TADA2B	93624	NM_152293	1	1	1	0	0	1	0	1	1	0	1	1	8
hsa-miR-20a-5p	MIMAT0000075	FOXQ1	94234	NM_033260	0	1	1	0	1	1	0	0	1	1	1	1	8
hsa-miR-20a-5p	MIMAT0000075	TP53INP1	94241	NM_001135733	0	1	1	0	1	1	0	1	0	1	1	1	8
hsa-miR-20a-5p	MIMAT0000075	CASC4	113201	NM_138423	1	1	1	0	1	1	1	0	0	0	1	1	8
hsa-miR-20a-5p	MIMAT0000075	RNF157	114804	NM_052916	1	1	1	0	0	1	0	0	1	1	1	1	8
hsa-miR-20a-5p	MIMAT0000075	TMEM123	114908	NM_052932	0	1	1	0	1	1	0	0	1	1	1	1	8
hsa-miR-20a-5p	MIMAT0000075	ZNF618	114991	NM_133374	1	1	1	0	0	1	0	1	1	0	1	1	8
hsa-miR-20a-5p	MIMAT0000075	SLC26A7	115111	NM_052832	0	1	1	0	0	1	1	0	1	1	1	1	8
hsa-miR-20a-5p	MIMAT0000075	PCMTD1	115294	NM_052937	1	1	1	0	0	1	0	0	1	1	1	1	8
hsa-miR-20a-5p	MIMAT0000075	GRIN3A	116443	NM_133445	1	1	1	0	0	1	0	0	1	1	1	1	8
hsa-miR-20a-5p	MIMAT0000075	ANTXR2	118429	NM_058172	1	1	1	0	0	1	0	0	1	1	1	1	8
hsa-miR-20a-5p	MIMAT0000075	IKBIP	121457	NM_153687	1	1	1	0	1	1	0	0	1	0	1	1	8
hsa-miR-20a-5p	MIMAT0000075	FGD4	121512	XM_005253304	1	1	1	1	0	1	0	0	0	1	1	1	8
hsa-miR-20a-5p	MIMAT0000075	TC2N	123036	NM_152332	1	1	0	0	0	1	1	0	1	1	1	1	8
hsa-miR-20a-5p	MIMAT0000075	FAM210A	125228	NM_001098801	1	1	1	1	1	1	0	0	0	0	1	1	8
hsa-miR-20a-5p	MIMAT0000075	SHE	126669	NM_001010846	1	1	1	0	0	1	0	0	1	1	1	1	8
hsa-miR-20a-5p	MIMAT0000075	TYW3	127253	NM_138467	1	1	1	0	0	1	0	0	1	1	1	1	8
hsa-miR-20a-5p	MIMAT0000075	C1orf173	127254	NM_001002912	0	1	1	0	1	1	0	0	1	1	1	1	8
hsa-miR-20a-5p	MIMAT0000075	UHMK1	127933	NM_175866	1	1	1	0	0	1	0	0	1	1	1	1	8
hsa-miR-20a-5p	MIMAT0000075	PPP1R21	129285	NM_001135629	0	1	1	0	1	1	1	1	0	0	1	1	8
hsa-miR-20a-5p	MIMAT0000075	NUP35	129401	XM_005246285	1	1	1	0	0	1	1	0	0	1	1	1	8
hsa-miR-20a-5p	MIMAT0000075	XIRP2	129446	NM_152381	1	1	1	0	0	1	0	0	1	1	1	1	8
hsa-miR-20a-5p	MIMAT0000075	LYPD6	130574	NM_001195685	1	1	1	0	0	1	0	1	0	1	1	1	8
hsa-miR-20a-5p	MIMAT0000075	PPARGC1B	133522	NM_133263	1	1	1	0	0	1	0	1	0	1	1	1	8
hsa-miR-20a-5p	MIMAT0000075	WDR36	134430	NM_139281	1	1	1	0	0	1	0	0	1	1	1	1	8
hsa-miR-20a-5p	MIMAT0000075	PTPDC1	138639	NM_177995	1	1	1	0	1	1	0	0	0	1	1	1	8
hsa-miR-20a-5p	MIMAT0000075	MUC17	140453	NM_001040105	0	1	1	0	1	1	0	0	1	1	1	1	8
hsa-miR-20a-5p	MIMAT0000075	TRUB1	142940	NM_139169	1	1	1	0	0	1	0	0	1	1	1	1	8
hsa-miR-20a-5p	MIMAT0000075	ZNF597	146434	NM_152457	1	1	1	0	0	1	0	0	1	1	1	1	8
hsa-miR-20a-5p	MIMAT0000075	APCDD1	147495	NM_153000	1	1	1	0	1	0	0	0	1	1	1	1	8
hsa-miR-20a-5p	MIMAT0000075	SLC35F3	148641	NM_173508	0	1	1	0	0	1	1	1	1	0	1	1	8
hsa-miR-20a-5p	MIMAT0000075	FBXO41	150726	NM_001080410	1	1	1	0	0	1	0	1	1	0	1	1	8
hsa-miR-20a-5p	MIMAT0000075	CCDC50	152137	NM_178335	1	1	1	1	0	1	0	0	0	1	1	1	8
hsa-miR-20a-5p	MIMAT0000075	TMEM167A	153339	NM_174909	1	1	1	0	1	1	0	0	1	0	1	1	8
hsa-miR-20a-5p	MIMAT0000075	RNF145	153830	NM_001199383	0	1	1	0	1	1	1	0	0	1	1	1	8
hsa-miR-20a-5p	MIMAT0000075	USP54	159195	NM_152586	1	1	1	0	0	1	0	0	1	1	1	1	8
hsa-miR-20a-5p	MIMAT0000075	MMAA	166785	NM_172250	1	1	1	0	1	1	0	0	0	1	1	1	8
hsa-miR-20a-5p	MIMAT0000075	MIER3	166968	NM_152622	1	1	0	0	0	1	0	1	1	1	1	1	8
hsa-miR-20a-5p	MIMAT0000075	DCP2	167227	NM_152624	1	1	1	0	0	1	0	0	1	1	1	1	8
hsa-miR-20a-5p	MIMAT0000075	ZNF800	168850	XM_005250181	1	1	1	0	0	1	1	0	0	1	1	1	8
hsa-miR-20a-5p	MIMAT0000075	RHOV	171177	NM_133639	0	1	1	0	1	1	0	1	1	0	1	1	8
hsa-miR-20a-5p	MIMAT0000075	ANO6	196527	NM_001204803	1	1	1	0	0	1	0	1	0	1	1	1	8
hsa-miR-20a-5p	MIMAT0000075	UBR1	197131	NM_174916	1	1	0	0	0	1	0	1	1	1	1	1	8
hsa-miR-20a-5p	MIMAT0000075	RAB12	201475	NM_001025300	0	1	1	0	0	1	0	1	1	1	1	1	8
hsa-miR-20a-5p	MIMAT0000075	TMEM192	201931	NM_001100389	1	1	1	0	1	0	0	0	1	1	1	1	8
hsa-miR-20a-5p	MIMAT0000075	C2orf69	205327	NM_153689	1	1	1	0	1	1	0	0	1	0	1	1	8
hsa-miR-20a-5p	MIMAT0000075	KIAA2018	205717	NM_001009899	1	1	1	0	0	1	0	0	1	1	1	1	8
hsa-miR-20a-5p	MIMAT0000075	SLC36A1	206358	NM_078483	1	1	0	0	0	1	0	1	1	1	1	1	8
hsa-miR-20a-5p	MIMAT0000075	LRRC55	219527	NM_001005210	1	1	1	0	0	1	0	0	1	1	1	1	8
hsa-miR-20a-5p	MIMAT0000075	OTUD1	220213	NM_001145373	1	1	1	0	1	1	0	1	0	0	1	1	8
hsa-miR-20a-5p	MIMAT0000075	ZSCAN25	221785	NM_145115	1	1	1	0	0	1	0	0	1	1	1	1	8
hsa-miR-20a-5p	MIMAT0000075	CERS6	253782	NM_001256126	1	1	1	0	0	1	0	1	0	1	1	1	8
hsa-miR-20a-5p	MIMAT0000075	LRRC57	255252	NM_153260	0	1	1	0	1	1	0	0	1	1	1	1	8
hsa-miR-20a-5p	MIMAT0000075	CXorf23	256643	NM_198279	1	1	1	0	0	1	0	0	1	1	1	1	8
hsa-miR-20a-5p	MIMAT0000075	RBM20	282996	NM_001134363	1	1	1	0	1	1	0	0	0	1	1	1	8
hsa-miR-20a-5p	MIMAT0000075	P4HA3	283208	NM_182904	0	1	1	0	0	1	1	0	1	1	1	1	8
hsa-miR-20a-5p	MIMAT0000075	GXYLT1	283464	NM_173601	1	1	1	0	0	1	0	1	0	1	1	1	8
hsa-miR-20a-5p	MIMAT0000075	GPR137C	283554	XM_005267542	1	1	1	0	0	1	1	0	0	1	1	1	8
hsa-miR-20a-5p	MIMAT0000075	FAM177A1	283635	NM_001079519	1	1	1	0	1	1	0	0	0	1	1	1	8
hsa-miR-20a-5p	MIMAT0000075	SYPL2	284612	NM_001040709	0	1	1	1	0	1	0	0	1	1	1	1	8
hsa-miR-20a-5p	MIMAT0000075	C3orf38	285237	NM_173824	1	1	1	0	0	1	0	0	1	1	1	1	8
hsa-miR-20a-5p	MIMAT0000075	C3orf70	285382	NM_001025266	1	1	0	0	0	1	0	1	1	1	1	1	8
hsa-miR-20a-5p	MIMAT0000075	ATXN1L	342371	NM_001137675	1	1	1	0	1	1	0	1	0	0	1	1	8
hsa-miR-20a-5p	MIMAT0000075	ZNF445	353274	NM_181489	1	1	1	0	0	1	0	0	1	1	1	1	8
hsa-miR-20a-5p	MIMAT0000075	IRF2BP2	359948	NM_182972	0	1	1	0	0	1	1	1	0	1	1	1	8
hsa-miR-20a-5p	MIMAT0000075	TBC1D10C	374403	NM_198517	1	1	1	0	0	1	0	0	1	1	1	1	8
hsa-miR-20a-5p	MIMAT0000075	SLC16A12	387700	NM_213606	0	1	1	0	0	1	0	1	1	1	1	1	8
hsa-miR-20a-5p	MIMAT0000075	VGLL3	389136	NM_016206	1	1	1	0	0	1	0	0	1	1	1	1	8
hsa-miR-20a-5p	MIMAT0000075	IYD	389434	NM_001164694	1	1	1	1	0	1	0	0	0	1	1	1	8
hsa-miR-20a-5p	MIMAT0000075	C11orf87	399947	NM_207645	1	1	1	0	0	1	1	0	1	0	1	1	8
hsa-miR-20a-5p	MIMAT0000075	C3orf72	401089	NM_001040061	1	1	1	0	0	1	0	0	1	1	1	1	8
hsa-miR-20a-5p	MIMAT0000075	KLHL31	401265	NM_001003760	1	1	1	0	0	1	0	0	1	1	1	1	8
hsa-miR-20a-5p	MIMAT0000075	ZNF862	643641	XM_005250036	1	1	1	1	0	1	0	0	0	1	1	1	8
hsa-miR-20a-5p	MIMAT0000075	C16orf52	730094	NM_001164579	1	1	1	0	1	1	0	1	0	0	1	1	8
hsa-miR-20a-5p	MIMAT0000075	APBB2	323	NM_001166054	1	0	1	0	1	1	1	1	0	0	1	1	8
hsa-miR-20a-5p	MIMAT0000075	APBB2	323	NM_001166052	1	0	1	0	1	1	1	1	0	0	1	1	8
hsa-miR-20a-5p	MIMAT0000075	APBB2	323	NM_001166053	1	0	1	0	1	1	1	1	0	0	1	1	8
hsa-miR-20a-5p	MIMAT0000075	APBB2	323	NM_001166051	1	0	1	0	1	1	1	1	0	0	1	1	8
hsa-miR-20a-5p	MIMAT0000075	APBB2	323	NM_001166050	1	0	1	0	1	1	1	1	0	0	1	1	8
hsa-miR-20a-5p	MIMAT0000075	RND3	390	NM_005168	1	0	1	0	1	1	1	0	1	0	1	1	8
hsa-miR-20a-5p	MIMAT0000075	ATP12A	479	NM_001185085	1	0	1	0	1	1	1	0	0	1	1	1	8
hsa-miR-20a-5p	MIMAT0000075	ATP12A	479	NM_001676	1	0	1	0	1	1	1	0	1	0	1	1	8
hsa-miR-20a-5p	MIMAT0000075	BNIP3L	665	NM_004331	1	0	1	0	1	1	1	0	1	0	1	1	8
hsa-miR-20a-5p	MIMAT0000075	CFL2	1073	NM_001243645	1	0	1	0	1	1	1	1	0	0	1	1	8
hsa-miR-20a-5p	MIMAT0000075	CFL2	1073	NM_021914	1	0	1	0	1	1	1	1	0	0	1	1	8
hsa-miR-20a-5p	MIMAT0000075	CRK	1398	NM_005206	1	0	1	0	1	1	1	1	0	0	1	1	8
hsa-miR-20a-5p	MIMAT0000075	DUSP2	1844	NM_004418	1	0	1	0	1	1	0	1	1	0	1	1	8
hsa-miR-20a-5p	MIMAT0000075	ELAVL2	1993	NM_004432	1	0	1	0	1	1	0	1	1	0	1	1	8
hsa-miR-20a-5p	MIMAT0000075	EPHA5	2044	NM_182472	1	0	1	0	1	1	1	1	0	0	1	1	8
hsa-miR-20a-5p	MIMAT0000075	F2R	2149	NM_001992	1	0	1	0	1	1	0	0	1	1	1	1	8
hsa-miR-20a-5p	MIMAT0000075	GAB1	2549	NM_002039	1	0	1	0	1	1	1	1	0	0	1	1	8
hsa-miR-20a-5p	MIMAT0000075	GAB1	2549	NM_207123	1	0	1	0	1	1	1	1	0	0	1	1	8
hsa-miR-20a-5p	MIMAT0000075	HIF1A	3091	NM_001530	0	0	1	0	1	1	1	1	0	1	1	1	8
hsa-miR-20a-5p	MIMAT0000075	KCNMA1	3778	NM_002247	1	0	1	0	0	1	1	1	1	0	1	1	8
hsa-miR-20a-5p	MIMAT0000075	IPO5	3843	NM_002271	1	0	1	0	1	1	1	0	1	0	1	1	8
hsa-miR-20a-5p	MIMAT0000075	CYP4F3	4051	NM_000896	1	0	1	0	1	1	0	0	1	1	1	1	8
hsa-miR-20a-5p	MIMAT0000075	KMT2A	4297	NM_005933	1	0	1	0	1	1	0	1	1	0	1	1	8
hsa-miR-20a-5p	MIMAT0000075	MMP3	4314	NM_002422	1	0	1	0	1	1	0	0	1	1	1	1	8
hsa-miR-20a-5p	MIMAT0000075	MTF1	4520	NM_005955	1	0	1	0	0	1	1	1	1	0	1	1	8
hsa-miR-20a-5p	MIMAT0000075	NFIB	4781	NM_005596	1	0	1	0	0	1	1	1	1	0	1	1	8
hsa-miR-20a-5p	MIMAT0000075	CNOT4	4850	NM_001008225	1	0	1	0	1	1	0	1	1	0	1	1	8
hsa-miR-20a-5p	MIMAT0000075	FURIN	5045	NM_002569	1	0	1	0	1	1	0	1	1	0	1	1	8
hsa-miR-20a-5p	MIMAT0000075	CNTN3	5067	NM_020872	1	0	1	0	1	1	1	0	1	0	1	1	8
hsa-miR-20a-5p	MIMAT0000075	PDGFRB	5159	NM_002609	1	0	1	1	0	1	0	0	1	1	1	1	8
hsa-miR-20a-5p	MIMAT0000075	PFKP	5214	NM_002627	1	0	1	0	1	1	1	0	1	0	1	1	8
hsa-miR-20a-5p	MIMAT0000075	PFN2	5217	NM_002628	1	0	1	0	1	1	1	1	0	0	1	1	8
hsa-miR-20a-5p	MIMAT0000075	PIK3R2	5296	NM_005027	1	0	1	1	0	1	0	0	1	1	1	1	8
hsa-miR-20a-5p	MIMAT0000075	PIP4K2A	5305	NM_005028	1	0	1	0	1	1	0	1	1	0	1	1	8
hsa-miR-20a-5p	MIMAT0000075	PITPNA	5306	NM_006224	1	0	1	0	0	1	0	1	1	1	1	1	8
hsa-miR-20a-5p	MIMAT0000075	PLAGL2	5326	NM_002657	1	0	1	0	1	1	0	1	1	0	1	1	8
hsa-miR-20a-5p	MIMAT0000075	CTSA	5476	NM_000308	1	0	1	0	1	1	1	0	1	0	1	1	8
hsa-miR-20a-5p	MIMAT0000075	PPP6C	5537	NM_001123369	1	0	1	0	1	1	1	1	0	0	1	1	8
hsa-miR-20a-5p	MIMAT0000075	PRRG1	5638	NM_000950	1	0	1	0	1	1	0	1	1	0	1	1	8
hsa-miR-20a-5p	MIMAT0000075	PTGER3	5733	NM_198715	1	0	1	0	0	1	0	1	1	1	1	1	8
hsa-miR-20a-5p	MIMAT0000075	TWF1	5756	NM_002822	1	0	1	0	1	1	0	1	1	0	1	1	8
hsa-miR-20a-5p	MIMAT0000075	PTPN3	5774	NM_002829	1	0	1	0	1	1	0	1	1	0	1	1	8
hsa-miR-20a-5p	MIMAT0000075	PTPRJ	5795	NM_002843	1	0	1	0	0	1	0	1	1	1	1	1	8
hsa-miR-20a-5p	MIMAT0000075	ARID4A	5926	NM_023001	1	0	1	0	1	1	1	1	0	0	1	1	8
hsa-miR-20a-5p	MIMAT0000075	ARID4A	5926	NM_023000	1	0	1	0	1	1	1	1	0	0	1	1	8
hsa-miR-20a-5p	MIMAT0000075	ARID4A	5926	NM_002892	1	0	1	0	1	1	1	1	0	0	1	1	8
hsa-miR-20a-5p	MIMAT0000075	RBBP7	5931	NM_001198719	1	0	1	0	1	1	1	1	0	0	1	1	8
hsa-miR-20a-5p	MIMAT0000075	RNASEL	6041	NM_021133	1	0	1	0	1	1	0	0	1	1	1	1	8
hsa-miR-20a-5p	MIMAT0000075	RPS6KA3	6197	NM_004586	1	0	1	0	0	1	1	1	1	0	1	1	8
hsa-miR-20a-5p	MIMAT0000075	RRM2	6241	NM_001034	1	0	1	0	1	1	0	1	1	0	1	1	8
hsa-miR-20a-5p	MIMAT0000075	SALL1	6299	NM_002968	1	0	1	0	1	1	0	1	1	0	1	1	8
hsa-miR-20a-5p	MIMAT0000075	SCN1A	6323	NM_001165964	1	0	1	0	1	1	1	1	0	0	1	1	8
hsa-miR-20a-5p	MIMAT0000075	SCN1A	6323	NM_001165963	1	0	1	0	1	1	1	1	0	0	1	1	8
hsa-miR-20a-5p	MIMAT0000075	CXCL6	6372	NM_002993	1	0	1	0	1	1	0	0	1	1	1	1	8
hsa-miR-20a-5p	MIMAT0000075	SLC2A2	6514	NM_000340	1	0	1	0	1	1	0	0	1	1	1	1	8
hsa-miR-20a-5p	MIMAT0000075	SOD2	6648	NM_000636	1	0	1	0	1	1	0	0	1	1	1	1	8
hsa-miR-20a-5p	MIMAT0000075	CAPN15	6650	NM_005632	1	0	1	0	1	1	0	1	1	0	1	1	8
hsa-miR-20a-5p	MIMAT0000075	TSG101	7251	NM_006292	1	0	1	0	1	1	0	1	1	0	1	1	8
hsa-miR-20a-5p	MIMAT0000075	VDAC1	7416	NM_003374	1	0	1	0	1	1	1	0	1	0	1	1	8
hsa-miR-20a-5p	MIMAT0000075	VEGFA	7422	NM_001025366	1	0	1	0	0	1	1	1	0	1	1	1	8
hsa-miR-20a-5p	MIMAT0000075	VEGFA	7422	NM_001171623	1	0	1	0	0	1	1	1	0	1	1	1	8
hsa-miR-20a-5p	MIMAT0000075	VLDLR	7436	NM_001018056	1	0	1	0	1	1	1	1	0	0	1	1	8
hsa-miR-20a-5p	MIMAT0000075	ZNF14	7561	NM_021030	1	0	1	1	0	1	0	0	1	1	1	1	8
hsa-miR-20a-5p	MIMAT0000075	ZNF708	7562	NM_021269	1	0	1	1	0	1	0	0	1	1	1	1	8
hsa-miR-20a-5p	MIMAT0000075	ZNF136	7695	NM_003437	1	0	1	1	0	1	0	0	1	1	1	1	8
hsa-miR-20a-5p	MIMAT0000075	SLC30A3	7781	NM_003459	1	0	1	0	0	1	1	1	1	0	1	1	8
hsa-miR-20a-5p	MIMAT0000075	REEP5	7905	NM_005669	1	0	1	0	1	1	0	0	1	1	1	1	8
hsa-miR-20a-5p	MIMAT0000075	FZD3	7976	NM_145866	1	0	1	0	1	1	1	1	0	0	1	1	8
hsa-miR-20a-5p	MIMAT0000075	NR4A3	8013	NM_006981	1	0	1	0	1	1	1	1	0	0	1	1	8
hsa-miR-20a-5p	MIMAT0000075	DGCR14	8220	NM_022719	1	0	1	0	1	1	0	0	1	1	1	1	8
hsa-miR-20a-5p	MIMAT0000075	PNPLA4	8228	NM_004650	1	0	1	0	1	1	0	0	1	1	1	1	8
hsa-miR-20a-5p	MIMAT0000075	PDLIM4	8572	NM_003687	1	0	1	0	1	1	0	0	1	1	1	1	8
hsa-miR-20a-5p	MIMAT0000075	TRIP10	9322	NM_004240	1	0	1	0	1	1	0	1	1	0	1	1	8
hsa-miR-20a-5p	MIMAT0000075	TAOK2	9344	NM_016151	1	0	1	0	0	1	1	1	1	0	1	1	8
hsa-miR-20a-5p	MIMAT0000075	ZFYVE9	9372	NM_007324	1	0	1	0	1	1	1	1	0	0	1	1	8
hsa-miR-20a-5p	MIMAT0000075	QKI	9444	NM_206855	1	0	1	0	0	1	0	1	1	1	1	1	8
hsa-miR-20a-5p	MIMAT0000075	KIF23	9493	NM_004856	1	0	1	0	1	1	1	1	0	0	1	1	8
hsa-miR-20a-5p	MIMAT0000075	VPS26A	9559	NM_001035260	1	0	1	0	1	1	1	1	0	0	1	1	8
hsa-miR-20a-5p	MIMAT0000075	VPS26A	9559	NM_004896	1	0	1	0	1	1	1	1	0	0	1	1	8
hsa-miR-20a-5p	MIMAT0000075	CLOCK	9575	NM_004898	1	0	1	0	0	1	1	1	1	0	1	1	8
hsa-miR-20a-5p	MIMAT0000075	UTP14C	9724	NM_021645	1	0	1	0	1	1	0	0	1	1	1	1	8
hsa-miR-20a-5p	MIMAT0000075	KIAA0513	9764	NM_014732	1	0	1	0	1	1	0	1	1	0	1	1	8
hsa-miR-20a-5p	MIMAT0000075	SERTAD2	9792	NM_014755	1	0	1	0	1	1	0	1	1	0	1	1	8
hsa-miR-20a-5p	MIMAT0000075	IP6K1	9807	NM_001242829	1	0	1	1	0	1	0	1	0	1	1	1	8
hsa-miR-20a-5p	MIMAT0000075	LPGAT1	9926	NM_014873	1	0	1	0	1	1	0	1	1	0	1	1	8
hsa-miR-20a-5p	MIMAT0000075	DMTF1	9988	NM_021145	0	0	1	0	1	1	1	1	1	0	1	1	8
hsa-miR-20a-5p	MIMAT0000075	CHAF1A	10036	NM_005483	0	0	1	0	1	1	0	1	1	1	1	1	8
hsa-miR-20a-5p	MIMAT0000075	TOPORS	10210	NM_001195622	1	0	1	0	1	1	1	1	0	0	1	1	8
hsa-miR-20a-5p	MIMAT0000075	CORO2B	10391	NM_006091	1	0	1	0	1	1	0	1	1	0	1	1	8
hsa-miR-20a-5p	MIMAT0000075	ZBTB18	10472	NM_205768	1	0	1	0	1	1	1	1	0	0	1	1	8
hsa-miR-20a-5p	MIMAT0000075	TRIM3	10612	NM_001248007	1	0	1	0	1	1	1	1	0	0	1	1	8
hsa-miR-20a-5p	MIMAT0000075	TRIM3	10612	NM_033278	1	0	1	0	1	1	1	1	0	0	1	1	8
hsa-miR-20a-5p	MIMAT0000075	TRIM3	10612	NM_001248006	1	0	1	0	1	1	1	1	0	0	1	1	8
hsa-miR-20a-5p	MIMAT0000075	TRIM3	10612	NM_006458	1	0	1	0	1	1	1	1	0	0	1	1	8
hsa-miR-20a-5p	MIMAT0000075	POLR3G	10622	NM_006467	1	0	1	0	1	1	0	1	1	0	1	1	8
hsa-miR-20a-5p	MIMAT0000075	MGEA5	10724	NM_012215	1	0	1	0	1	1	0	1	1	0	1	1	8
hsa-miR-20a-5p	MIMAT0000075	NFAT5	10725	NM_006599	1	0	1	0	1	1	1	1	0	0	1	1	8
hsa-miR-20a-5p	MIMAT0000075	NFAT5	10725	NM_001113178	1	0	1	0	1	1	1	1	0	0	1	1	8
hsa-miR-20a-5p	MIMAT0000075	NFAT5	10725	NM_138713	1	0	1	0	1	1	1	1	0	0	1	1	8
hsa-miR-20a-5p	MIMAT0000075	NFAT5	10725	NM_173214	1	0	1	0	1	1	1	1	0	0	1	1	8
hsa-miR-20a-5p	MIMAT0000075	NFAT5	10725	NM_138714	1	0	1	0	1	1	1	1	0	0	1	1	8
hsa-miR-20a-5p	MIMAT0000075	ZBTB6	10773	NM_006626	1	0	1	0	1	1	0	1	1	0	1	1	8
hsa-miR-20a-5p	MIMAT0000075	FGL2	10875	NM_006682	0	0	1	0	1	1	1	0	1	1	1	1	8
hsa-miR-20a-5p	MIMAT0000075	PAPOLA	10914	NM_032632	1	0	1	0	1	1	0	1	1	0	1	1	8
hsa-miR-20a-5p	MIMAT0000075	PTPN21	11099	NM_007039	1	0	1	0	1	1	0	1	1	0	1	1	8
hsa-miR-20a-5p	MIMAT0000075	POLR3A	11128	NM_007055	1	0	1	0	0	1	1	0	1	1	1	1	8
hsa-miR-20a-5p	MIMAT0000075	RNF24	11237	NM_007219	1	0	1	0	1	1	0	0	1	1	1	1	8
hsa-miR-20a-5p	MIMAT0000075	KLHL2	11275	NM_001161522	1	0	1	0	1	1	1	1	0	0	1	1	8
hsa-miR-20a-5p	MIMAT0000075	KLHL2	11275	NM_001161521	1	0	1	0	1	1	1	1	0	0	1	1	8
hsa-miR-20a-5p	MIMAT0000075	KLF12	11278	NM_007249	1	0	1	0	1	1	0	1	1	0	1	1	8
hsa-miR-20a-5p	MIMAT0000075	WDR37	22884	NM_014023	1	0	1	0	1	1	0	1	1	0	1	1	8
hsa-miR-20a-5p	MIMAT0000075	FOXJ3	22887	NM_001198852	1	0	1	0	1	1	1	1	0	0	1	1	8
hsa-miR-20a-5p	MIMAT0000075	FOXJ3	22887	NM_001198850	1	0	1	0	1	1	1	1	0	0	1	1	8
hsa-miR-20a-5p	MIMAT0000075	KDM2A	22992	NM_012308	1	0	1	0	1	1	0	1	1	0	1	1	8
hsa-miR-20a-5p	MIMAT0000075	VWA8	23078	NM_015058	1	0	1	1	0	1	1	0	1	0	1	1	8
hsa-miR-20a-5p	MIMAT0000075	ARHGAP26	23092	NM_015071	1	0	1	0	1	1	0	1	1	0	1	1	8
hsa-miR-20a-5p	MIMAT0000075	IQSEC2	23096	NM_015075	1	0	1	0	1	1	0	1	1	0	1	1	8
hsa-miR-20a-5p	MIMAT0000075	SPG20	23111	NM_015087	1	0	1	0	1	1	0	0	1	1	1	1	8
hsa-miR-20a-5p	MIMAT0000075	CIC	23152	NM_015125	1	0	1	0	0	1	1	1	1	0	1	1	8
hsa-miR-20a-5p	MIMAT0000075	METAP1	23173	NM_015143	1	0	1	0	1	1	1	0	1	0	1	1	8
hsa-miR-20a-5p	MIMAT0000075	AGTPBP1	23287	NM_015239	1	0	1	0	1	1	1	0	1	0	1	1	8
hsa-miR-20a-5p	MIMAT0000075	NEDD4L	23327	NM_001243960	1	0	1	0	1	1	1	1	0	0	1	1	8
hsa-miR-20a-5p	MIMAT0000075	NEDD4L	23327	NM_001144966	1	0	1	0	1	1	1	1	0	0	1	1	8
hsa-miR-20a-5p	MIMAT0000075	NEDD4L	23327	NM_001144969	1	0	1	0	1	1	1	1	0	0	1	1	8
hsa-miR-20a-5p	MIMAT0000075	NEDD4L	23327	NM_001144970	1	0	1	0	1	1	1	1	0	0	1	1	8
hsa-miR-20a-5p	MIMAT0000075	NEDD4L	23327	NM_001144968	1	0	1	0	1	1	1	1	0	0	1	1	8
hsa-miR-20a-5p	MIMAT0000075	NEDD4L	23327	NM_001144965	1	0	1	0	1	1	1	1	0	0	1	1	8
hsa-miR-20a-5p	MIMAT0000075	NEDD4L	23327	NM_001144971	1	0	1	0	1	1	1	1	0	0	1	1	8
hsa-miR-20a-5p	MIMAT0000075	NEDD4L	23327	NM_001144964	1	0	1	0	1	1	1	1	0	0	1	1	8
hsa-miR-20a-5p	MIMAT0000075	NEDD4L	23327	NM_001144967	1	0	1	0	1	1	1	1	0	0	1	1	8
hsa-miR-20a-5p	MIMAT0000075	SASH1	23328	NM_015278	1	0	1	0	1	1	0	1	1	0	1	1	8
hsa-miR-20a-5p	MIMAT0000075	SZT2	23334	NM_015284	1	0	1	0	1	1	0	0	1	1	1	1	8
hsa-miR-20a-5p	MIMAT0000075	MTCH2	23788	NM_014342	1	0	1	0	1	1	0	0	1	1	1	1	8
hsa-miR-20a-5p	MIMAT0000075	IFIT5	24138	NM_012420	1	0	1	0	1	1	0	1	1	0	1	1	8
hsa-miR-20a-5p	MIMAT0000075	FBXL5	26234	NM_001193535	1	0	1	0	1	1	1	1	0	0	1	1	8
hsa-miR-20a-5p	MIMAT0000075	FBXL5	26234	NM_001193534	1	0	1	0	1	1	1	1	0	0	1	1	8
hsa-miR-20a-5p	MIMAT0000075	SACS	26278	NM_014363	0	0	1	0	1	1	1	1	1	0	1	1	8
hsa-miR-20a-5p	MIMAT0000075	HBP1	26959	NM_001244262	1	0	1	0	1	1	1	1	0	0	1	1	8
hsa-miR-20a-5p	MIMAT0000075	NPHP3	27031	NM_153240	1	0	1	0	1	1	1	0	1	0	1	1	8
hsa-miR-20a-5p	MIMAT0000075	AFF4	27125	NM_014423	1	0	1	0	0	1	1	1	1	0	1	1	8
hsa-miR-20a-5p	MIMAT0000075	ABT1	29777	NM_013375	1	0	1	0	1	1	0	0	1	1	1	1	8
hsa-miR-20a-5p	MIMAT0000075	CNOT7	29883	NM_013354	1	0	1	0	1	1	0	1	1	0	1	1	8
hsa-miR-20a-5p	MIMAT0000075	VSX1	30813	NM_014588	1	0	1	0	1	1	0	1	1	0	1	1	8
hsa-miR-20a-5p	MIMAT0000075	MINK1	50488	NM_015716	1	0	1	0	1	1	1	1	0	0	1	1	8
hsa-miR-20a-5p	MIMAT0000075	MINK1	50488	NM_170663	1	0	1	0	1	1	1	1	0	0	1	1	8
hsa-miR-20a-5p	MIMAT0000075	MINK1	50488	NM_001024937	1	0	1	0	1	1	1	1	0	0	1	1	8
hsa-miR-20a-5p	MIMAT0000075	MINK1	50488	NM_153827	1	0	1	0	1	1	1	1	0	0	1	1	8
hsa-miR-20a-5p	MIMAT0000075	ARHGEF3	50650	NM_019555	1	0	1	0	1	1	0	1	1	0	1	1	8
hsa-miR-20a-5p	MIMAT0000075	SUV420H1	51111	NM_017635	1	0	1	0	1	1	0	1	1	0	1	1	8
hsa-miR-20a-5p	MIMAT0000075	ZBTB7A	51341	NM_015898	1	0	1	0	1	1	0	1	1	0	1	1	8
hsa-miR-20a-5p	MIMAT0000075	ARID4B	51742	NM_031371	1	0	1	0	1	1	1	1	0	0	1	1	8
hsa-miR-20a-5p	MIMAT0000075	ARID4B	51742	NM_001206794	1	0	1	0	1	1	1	1	0	0	1	1	8
hsa-miR-20a-5p	MIMAT0000075	ERAP1	51752	NM_016442	1	0	1	0	1	1	0	0	1	1	1	1	8
hsa-miR-20a-5p	MIMAT0000075	BRWD1	54014	NM_001007246	1	0	1	0	1	1	1	0	1	0	1	1	8
hsa-miR-20a-5p	MIMAT0000075	SSH1	54434	NM_018984	1	0	1	0	1	1	0	1	1	0	1	1	8
hsa-miR-20a-5p	MIMAT0000075	CCDC93	54520	NM_019044	1	0	1	0	1	1	0	0	1	1	1	1	8
hsa-miR-20a-5p	MIMAT0000075	PAF1	54623	NM_019088	1	0	1	0	1	1	0	1	1	0	1	1	8
hsa-miR-20a-5p	MIMAT0000075	BNC2	54796	NM_017637	1	0	1	0	0	1	1	1	1	0	1	1	8
hsa-miR-20a-5p	MIMAT0000075	KLHL28	54813	NM_017658	1	0	1	0	1	1	0	1	1	0	1	1	8
hsa-miR-20a-5p	MIMAT0000075	FAM46C	54855	NM_017709	1	0	1	0	1	1	0	1	1	0	1	1	8
hsa-miR-20a-5p	MIMAT0000075	OXR1	55074	NM_001198535	1	0	1	0	1	1	1	1	0	0	1	1	8
hsa-miR-20a-5p	MIMAT0000075	OXR1	55074	NM_001198534	1	0	1	0	1	1	1	1	0	0	1	1	8
hsa-miR-20a-5p	MIMAT0000075	OXR1	55074	NM_001198532	1	0	1	0	1	1	1	1	0	0	1	1	8
hsa-miR-20a-5p	MIMAT0000075	OXR1	55074	NM_018002	1	0	1	0	1	1	1	1	0	0	1	1	8
hsa-miR-20a-5p	MIMAT0000075	OXR1	55074	NM_001198533	1	0	1	0	1	1	1	1	0	0	1	1	8
hsa-miR-20a-5p	MIMAT0000075	YOD1	55432	NM_018566	1	0	1	0	1	1	0	1	1	0	1	1	8
hsa-miR-20a-5p	MIMAT0000075	IPO9	55705	NM_018085	1	0	1	0	1	1	0	0	1	1	1	1	8
hsa-miR-20a-5p	MIMAT0000075	PCDHAC1	56135	NM_018898	1	0	1	0	1	1	0	1	0	1	1	1	8
hsa-miR-20a-5p	MIMAT0000075	PCDHA12	56137	NM_018903	1	0	1	0	1	1	0	1	0	1	1	1	8
hsa-miR-20a-5p	MIMAT0000075	PCDHA10	56139	NM_031860	1	0	1	0	1	1	1	1	0	0	1	1	8
hsa-miR-20a-5p	MIMAT0000075	PCDHA8	56140	NM_018911	1	0	1	0	1	1	0	1	0	1	1	1	8
hsa-miR-20a-5p	MIMAT0000075	PCDHA7	56141	NM_018910	1	0	1	0	1	1	0	1	0	1	1	1	8
hsa-miR-20a-5p	MIMAT0000075	PCDHA5	56143	NM_018908	1	0	1	0	1	1	0	1	0	1	1	1	8
hsa-miR-20a-5p	MIMAT0000075	PCDHA3	56145	NM_018906	1	0	1	0	1	1	0	1	0	1	1	1	8
hsa-miR-20a-5p	MIMAT0000075	PCDHA2	56146	NM_018905	1	0	1	0	1	1	0	1	0	1	1	1	8
hsa-miR-20a-5p	MIMAT0000075	PCDHA1	56147	NM_018900	1	0	1	0	1	1	0	1	0	1	1	1	8
hsa-miR-20a-5p	MIMAT0000075	LMOD3	56203	NM_198271	1	0	1	0	1	1	0	0	1	1	1	1	8
hsa-miR-20a-5p	MIMAT0000075	ZNF304	57343	NM_020657	1	0	1	0	0	1	0	1	1	1	1	1	8
hsa-miR-20a-5p	MIMAT0000075	CNOT6	57472	NM_015455	1	0	1	0	0	1	1	1	1	0	1	1	8
hsa-miR-20a-5p	MIMAT0000075	ZNF512B	57473	NM_020713	1	0	1	0	1	1	0	1	1	0	1	1	8
hsa-miR-20a-5p	MIMAT0000075	HEG1	57493	NM_020733	1	0	1	0	1	1	0	1	1	0	1	1	8
hsa-miR-20a-5p	MIMAT0000075	SLAIN2	57606	NM_020846	1	0	1	0	1	1	0	1	1	0	1	1	8
hsa-miR-20a-5p	MIMAT0000075	DIP2B	57609	NM_173602	1	0	1	0	0	1	1	0	1	1	1	1	8
hsa-miR-20a-5p	MIMAT0000075	ZBTB4	57659	NM_001128833	1	0	1	0	1	1	1	1	0	0	1	1	8
hsa-miR-20a-5p	MIMAT0000075	RAP2C	57826	NM_021183	1	0	1	0	1	1	0	1	1	0	1	1	8
hsa-miR-20a-5p	MIMAT0000075	ENPP5	59084	NM_021572	1	0	1	0	1	1	0	1	1	0	1	1	8
hsa-miR-20a-5p	MIMAT0000075	SLC22A23	63027	NM_021945	1	0	1	0	1	1	0	1	1	0	1	1	8
hsa-miR-20a-5p	MIMAT0000075	CHP2	63928	NM_022097	1	0	1	1	1	1	0	0	1	0	1	1	8
hsa-miR-20a-5p	MIMAT0000075	NPAS3	64067	NM_022123	1	0	1	0	1	1	0	1	1	0	1	1	8
hsa-miR-20a-5p	MIMAT0000075	USP46	64854	NM_022832	1	0	1	0	1	1	0	1	1	0	1	1	8
hsa-miR-20a-5p	MIMAT0000075	RSRC2	65117	NM_023012	1	0	1	0	1	1	1	1	0	0	1	1	8
hsa-miR-20a-5p	MIMAT0000075	AUNIP	79000	NM_024037	1	0	1	0	1	1	0	0	1	1	1	1	8
hsa-miR-20a-5p	MIMAT0000075	RNF128	79589	NM_024539	1	0	1	0	1	1	1	1	0	0	1	1	8
hsa-miR-20a-5p	MIMAT0000075	CEP97	79598	NM_024548	1	0	1	0	1	1	0	1	1	0	1	1	8
hsa-miR-20a-5p	MIMAT0000075	PPP1R3B	79660	NM_024607	1	0	1	0	1	1	0	1	1	0	1	1	8
hsa-miR-20a-5p	MIMAT0000075	CLIP4	79745	NM_024692	1	0	1	0	1	1	0	1	1	0	1	1	8
hsa-miR-20a-5p	MIMAT0000075	KIAA0319L	79932	NM_024874	1	0	1	0	0	1	1	0	1	1	1	1	8
hsa-miR-20a-5p	MIMAT0000075	CSRNP3	80034	NM_024969	1	0	1	0	1	1	0	1	1	0	1	1	8
hsa-miR-20a-5p	MIMAT0000075	EEPD1	80820	NM_030636	1	0	1	1	0	1	0	0	1	1	1	1	8
hsa-miR-20a-5p	MIMAT0000075	DDHD1	80821	NM_001160147	1	0	1	0	1	1	1	1	0	0	1	1	8
hsa-miR-20a-5p	MIMAT0000075	ZFP91	80829	NM_001197051	1	0	1	0	1	1	1	1	0	0	1	1	8
hsa-miR-20a-5p	MIMAT0000075	NPL	80896	NM_001200050	1	0	1	1	1	1	0	0	0	1	1	1	8
hsa-miR-20a-5p	MIMAT0000075	SPRY4	81848	NM_030964	1	0	1	0	1	1	0	1	1	0	1	1	8
hsa-miR-20a-5p	MIMAT0000075	C9orf64	84267	NM_032307	1	0	1	1	0	1	0	0	1	1	1	1	8
hsa-miR-20a-5p	MIMAT0000075	BTBD10	84280	NM_032320	1	0	1	0	1	1	0	1	1	0	1	1	8
hsa-miR-20a-5p	MIMAT0000075	PHF6	84295	NM_001015877	1	0	1	0	0	1	1	1	1	0	1	1	8
hsa-miR-20a-5p	MIMAT0000075	HOOK3	84376	NM_032410	1	0	1	0	1	1	1	0	1	0	1	1	8
hsa-miR-20a-5p	MIMAT0000075	KLHL22	84861	NM_032775	1	0	1	0	0	1	1	0	1	1	1	1	8
hsa-miR-20a-5p	MIMAT0000075	MASTL	84930	NM_001172304	1	0	1	0	1	1	1	1	0	0	1	1	8
hsa-miR-20a-5p	MIMAT0000075	LTV1	84946	NM_032860	1	0	1	0	0	1	1	0	1	1	1	1	8
hsa-miR-20a-5p	MIMAT0000075	TANC1	85461	NM_001145909	1	0	1	0	1	1	1	1	0	0	1	1	8
hsa-miR-20a-5p	MIMAT0000075	SSH2	85464	NM_033389	1	0	1	0	1	1	0	1	1	0	1	1	8
hsa-miR-20a-5p	MIMAT0000075	UBE2Q2	92912	NM_001145335	1	0	1	0	1	1	1	1	0	0	1	1	8
hsa-miR-20a-5p	MIMAT0000075	ZIM3	114026	NM_052882	1	0	1	0	1	1	0	0	1	1	1	1	8
hsa-miR-20a-5p	MIMAT0000075	OLIG1	116448	NM_138983	1	0	1	0	1	1	0	0	1	1	1	1	8
hsa-miR-20a-5p	MIMAT0000075	SSX2IP	117178	NM_014021	1	0	1	0	1	1	0	1	1	0	1	1	8
hsa-miR-20a-5p	MIMAT0000075	TPRG1L	127262	NM_182752	1	0	1	0	1	1	0	0	1	1	1	1	8
hsa-miR-20a-5p	MIMAT0000075	PPP1R21	129285	NM_152994	0	0	1	0	1	1	1	1	1	0	1	1	8
hsa-miR-20a-5p	MIMAT0000075	JMY	133746	NM_152405	1	0	1	1	0	1	0	0	1	1	1	1	8
hsa-miR-20a-5p	MIMAT0000075	C2CD4A	145741	NM_207322	1	0	1	0	1	1	0	0	1	1	1	1	8
hsa-miR-20a-5p	MIMAT0000075	ANKRD29	147463	NM_173505	1	0	1	0	1	1	0	0	1	1	1	1	8
hsa-miR-20a-5p	MIMAT0000075	FGD5	152273	NM_152536	1	0	1	0	1	1	0	1	1	0	1	1	8
hsa-miR-20a-5p	MIMAT0000075	CEP120	153241	NM_153223	1	0	1	0	1	1	0	1	1	0	1	1	8
hsa-miR-20a-5p	MIMAT0000075	FAM134C	162427	NM_178126	1	0	1	0	0	1	0	1	1	1	1	1	8
hsa-miR-20a-5p	MIMAT0000075	FBXO39	162517	NM_153230	0	0	1	0	1	1	1	0	1	1	1	1	8
hsa-miR-20a-5p	MIMAT0000075	AGO4	192670	NM_017629	1	0	1	0	0	1	1	0	1	1	1	1	8
hsa-miR-20a-5p	MIMAT0000075	LRRC45	201255	NM_144999	0	0	1	1	1	1	0	0	1	1	1	1	8
hsa-miR-20a-5p	MIMAT0000075	ZNF25	219749	NM_145011	1	0	1	0	1	1	0	1	1	0	1	1	8
hsa-miR-20a-5p	MIMAT0000075	FAM13C	220965	NM_001143773	1	0	1	0	1	1	0	1	0	1	1	1	8
hsa-miR-20a-5p	MIMAT0000075	PRR15	222171	NM_175887	1	0	1	0	1	1	0	1	1	0	1	1	8
hsa-miR-20a-5p	MIMAT0000075	NAPEPLD	222236	NM_198990	1	0	1	0	1	1	0	1	1	0	1	1	8
hsa-miR-20a-5p	MIMAT0000075	PGP	283871	NM_001042371	0	0	1	0	1	1	0	1	1	1	1	1	8
hsa-miR-20a-5p	MIMAT0000075	C20orf197	284756	NM_173644	1	0	1	0	1	1	0	0	1	1	1	1	8
hsa-miR-20a-5p	MIMAT0000075	UNC80	285175	NM_182587	1	0	1	0	1	1	0	1	1	0	1	1	8
hsa-miR-20a-5p	MIMAT0000075	SUMF1	285362	NM_182760	0	0	1	0	1	1	0	1	1	1	1	1	8
hsa-miR-20a-5p	MIMAT0000075	CLEC4D	338339	NM_080387	1	0	1	0	1	1	0	0	1	1	1	1	8
hsa-miR-20a-5p	MIMAT0000075	CCDC36	339834	NM_178173	1	0	1	0	1	1	0	0	1	1	1	1	8
hsa-miR-20a-5p	MIMAT0000075	AMIGO2	347902	NM_181847	1	0	1	0	1	1	0	0	1	1	1	1	8
hsa-miR-20a-5p	MIMAT0000075	ZBTB41	360023	NM_194314	1	0	1	0	1	0	1	1	1	0	1	1	8
hsa-miR-20a-5p	MIMAT0000075	LRRC10	376132	NM_201550	1	0	1	0	1	1	0	0	1	1	1	1	8
hsa-miR-20a-5p	MIMAT0000075	APOBEC4	403314	NM_203454	1	0	1	0	1	1	0	0	1	1	1	1	8
hsa-miR-20a-5p	MIMAT0000075	ZNF704	619279	NM_001033723	1	0	1	0	1	1	0	1	1	0	1	1	8
hsa-miR-20a-5p	MIMAT0000075	ACOX1	51	NM_001185039	1	1	1	0	0	1	0	0	0	1	1	1	7
hsa-miR-20a-5p	MIMAT0000075	ADAR	103	NM_001193495	1	1	1	0	0	1	0	0	0	1	1	1	7
hsa-miR-20a-5p	MIMAT0000075	ADD1	118	XM_005247936	1	1	1	0	0	1	0	0	0	1	1	1	7
hsa-miR-20a-5p	MIMAT0000075	ADRA2A	150	NM_000681	1	1	0	0	0	1	0	1	1	0	1	1	7
hsa-miR-20a-5p	MIMAT0000075	AK4	205	NM_001005353	1	1	1	0	0	1	0	0	0	1	1	1	7
hsa-miR-20a-5p	MIMAT0000075	ALDH1A3	220	NM_000693	0	1	1	0	0	1	0	0	1	1	1	1	7
hsa-miR-20a-5p	MIMAT0000075	ALDH3A2	224	NM_001031806	0	1	1	1	0	1	0	0	0	1	1	1	7
hsa-miR-20a-5p	MIMAT0000075	ANGPT2	285	NM_001147	0	1	1	0	0	1	1	0	0	1	1	1	7
hsa-miR-20a-5p	MIMAT0000075	ANK2	287	XM_005262941	1	1	1	0	0	1	1	0	0	0	1	1	7
hsa-miR-20a-5p	MIMAT0000075	APC	324	XM_005271975	0	1	1	0	0	1	1	0	0	1	1	1	7
hsa-miR-20a-5p	MIMAT0000075	ARHGAP5	394	XM_005267636	0	1	1	0	0	1	1	0	0	1	1	1	7
hsa-miR-20a-5p	MIMAT0000075	ARL1	400	XM_005268869	1	1	1	0	0	1	0	0	0	1	1	1	7
hsa-miR-20a-5p	MIMAT0000075	ATP2B1	490	XM_005268919	1	1	1	0	0	1	0	0	0	1	1	1	7
hsa-miR-20a-5p	MIMAT0000075	BCR	613	NM_004327	1	1	1	0	0	1	0	0	0	1	1	1	7
hsa-miR-20a-5p	MIMAT0000075	BNIP2	663	XM_005254607	1	1	1	0	0	1	1	0	0	0	1	1	7
hsa-miR-20a-5p	MIMAT0000075	BRCA1	672	NM_007300	1	1	1	0	0	1	0	0	0	1	1	1	7
hsa-miR-20a-5p	MIMAT0000075	LDLRAD4	753	NM_001003674	1	1	1	0	0	1	0	0	0	1	1	1	7
hsa-miR-20a-5p	MIMAT0000075	CACNB4	785	NM_001005747	1	1	1	0	0	1	0	0	0	1	1	1	7
hsa-miR-20a-5p	MIMAT0000075	CASP8	841	NM_001080125	0	1	1	0	1	1	0	0	0	1	1	1	7
hsa-miR-20a-5p	MIMAT0000075	CAV2	858	NM_001206747	1	1	1	0	0	1	0	0	0	1	1	1	7
hsa-miR-20a-5p	MIMAT0000075	CAV2	858	NM_001233	1	1	1	0	0	1	0	0	0	1	1	1	7
hsa-miR-20a-5p	MIMAT0000075	RUNX2	860	NM_001024630	1	1	1	0	0	1	0	0	0	1	1	1	7
hsa-miR-20a-5p	MIMAT0000075	RUNX1	861	NM_001001890	0	1	1	1	0	1	0	1	0	0	1	1	7
hsa-miR-20a-5p	MIMAT0000075	RUNX3	864	NM_001031680	1	1	1	0	0	1	0	0	0	1	1	1	7
hsa-miR-20a-5p	MIMAT0000075	CD28	940	NM_006139	1	1	1	0	0	1	0	0	1	0	1	1	7
hsa-miR-20a-5p	MIMAT0000075	CDH2	1000	NM_001792	1	1	0	0	0	1	1	0	1	1	1	0	7
hsa-miR-20a-5p	MIMAT0000075	CDK6	1021	NM_001145306	1	1	1	0	0	1	0	0	0	1	1	1	7
hsa-miR-20a-5p	MIMAT0000075	CHM	1121	NM_000390	0	1	1	0	0	1	0	0	1	1	1	1	7
hsa-miR-20a-5p	MIMAT0000075	LYST	1130	XM_005273027	1	1	1	0	0	1	0	0	0	1	1	1	7
hsa-miR-20a-5p	MIMAT0000075	CLCN4	1183	NM_001830	1	1	0	0	0	1	0	0	1	1	1	1	7
hsa-miR-20a-5p	MIMAT0000075	CLTC	1213	NM_004859	0	1	1	0	0	1	0	0	1	1	1	1	7
hsa-miR-20a-5p	MIMAT0000075	COL4A1	1282	NM_001845	0	1	1	0	0	1	1	0	1	0	1	1	7
hsa-miR-20a-5p	MIMAT0000075	COL4A4	1286	NM_000092	1	1	0	0	0	1	0	0	1	1	1	1	7
hsa-miR-20a-5p	MIMAT0000075	COL8A1	1295	XM_005247098	1	1	1	0	0	1	0	0	0	1	1	1	7
hsa-miR-20a-5p	MIMAT0000075	CPOX	1371	NM_000097	1	1	1	0	0	1	0	0	1	0	1	1	7
hsa-miR-20a-5p	MIMAT0000075	CPS1	1373	XM_005246322	1	1	0	0	0	1	1	0	0	1	1	1	7
hsa-miR-20a-5p	MIMAT0000075	CREM	1390	NM_183013	0	1	1	0	0	1	1	0	0	1	1	1	7
hsa-miR-20a-5p	MIMAT0000075	CYLD	1540	XM_005255811	1	1	1	0	0	1	0	0	0	1	1	1	7
hsa-miR-20a-5p	MIMAT0000075	DHODH	1723	NM_001361	0	1	1	0	0	1	0	0	1	1	1	1	7
hsa-miR-20a-5p	MIMAT0000075	DPYD	1806	NM_000110	0	1	1	0	1	1	0	0	1	0	1	1	7
hsa-miR-20a-5p	MIMAT0000075	DPYSL2	1808	NM_001197293	0	1	1	0	1	1	0	1	0	0	1	1	7
hsa-miR-20a-5p	MIMAT0000075	DVL3	1857	NM_004423	0	1	1	0	0	1	0	0	1	1	1	1	7
hsa-miR-20a-5p	MIMAT0000075	DYRK1A	1859	NM_130436	0	1	1	0	0	1	0	1	0	1	1	1	7
hsa-miR-20a-5p	MIMAT0000075	EIF4A2	1974	NM_001967	1	1	0	0	0	1	0	1	1	0	1	1	7
hsa-miR-20a-5p	MIMAT0000075	EIF5	1983	NM_001969	1	1	1	0	0	1	0	0	0	1	1	1	7
hsa-miR-20a-5p	MIMAT0000075	ELAVL2	1993	XM_005251394	1	1	1	0	0	1	0	0	0	1	1	1	7
hsa-miR-20a-5p	MIMAT0000075	EPHB4	2050	NM_004444	0	1	1	0	0	1	0	1	1	0	1	1	7
hsa-miR-20a-5p	MIMAT0000075	EYA4	2070	XM_005266854	1	1	1	0	0	1	1	0	0	0	1	1	7
hsa-miR-20a-5p	MIMAT0000075	ETF1	2107	XM_005271922	1	1	1	0	0	1	0	0	0	1	1	1	7
hsa-miR-20a-5p	MIMAT0000075	ACSL4	2182	NM_022977	0	1	1	0	1	1	0	1	0	0	1	1	7
hsa-miR-20a-5p	MIMAT0000075	FGF2	2247	XM_005262836	1	1	1	0	0	1	0	0	0	1	1	1	7
hsa-miR-20a-5p	MIMAT0000075	FRZB	2487	NM_001463	1	1	1	0	0	1	0	0	0	1	1	1	7
hsa-miR-20a-5p	MIMAT0000075	FYN	2534	NM_002037	0	1	1	0	0	1	0	1	0	1	1	1	7
hsa-miR-20a-5p	MIMAT0000075	GABBR1	2550	NM_001470	0	1	1	0	0	1	1	0	0	1	1	1	7
hsa-miR-20a-5p	MIMAT0000075	GALK2	2585	NM_001001556	1	1	1	0	0	1	0	0	0	1	1	1	7
hsa-miR-20a-5p	MIMAT0000075	GATA6	2627	XM_005258248	1	1	0	0	0	1	1	0	0	1	1	1	7
hsa-miR-20a-5p	MIMAT0000075	GBP1	2633	NM_002053	1	1	0	0	0	1	0	0	1	1	1	1	7
hsa-miR-20a-5p	MIMAT0000075	GFRA1	2674	NM_005264	1	1	1	0	0	1	0	0	0	1	1	1	7
hsa-miR-20a-5p	MIMAT0000075	GLRA2	2742	NM_002063	1	1	0	0	0	1	0	0	1	1	1	1	7
hsa-miR-20a-5p	MIMAT0000075	GMFB	2764	XM_005267541	1	1	1	0	0	1	0	0	0	1	1	1	7
hsa-miR-20a-5p	MIMAT0000075	GMPR	2766	NM_006877	1	1	0	0	0	1	0	1	1	0	1	1	7
hsa-miR-20a-5p	MIMAT0000075	GNAI1	2770	NM_002069	1	1	0	0	0	1	1	0	1	0	1	1	7
hsa-miR-20a-5p	MIMAT0000075	GNS	2799	XM_005268800	1	1	1	0	0	1	0	0	0	1	1	1	7
hsa-miR-20a-5p	MIMAT0000075	GOLGA3	2802	NM_005895	0	1	1	0	0	1	0	0	1	1	1	1	7
hsa-miR-20a-5p	MIMAT0000075	GPD2	2820	NM_001083112	1	1	1	0	0	1	0	0	0	1	1	1	7
hsa-miR-20a-5p	MIMAT0000075	GPR3	2827	NM_005281	1	1	0	0	0	1	0	0	1	1	1	1	7
hsa-miR-20a-5p	MIMAT0000075	GPR12	2835	NM_005288	1	1	1	0	0	1	0	0	0	1	1	1	7
hsa-miR-20a-5p	MIMAT0000075	GRM7	2917	NM_181874	0	1	1	0	0	1	0	1	0	1	1	1	7
hsa-miR-20a-5p	MIMAT0000075	GTF2I	2969	XM_005250292	1	1	1	0	0	1	0	0	0	1	1	1	7
hsa-miR-20a-5p	MIMAT0000075	GTF2I	2969	XM_005277563	1	1	1	0	0	1	0	0	0	1	1	1	7
hsa-miR-20a-5p	MIMAT0000075	GYS1	2997	NM_002103	0	1	1	1	0	1	0	0	1	0	1	1	7
hsa-miR-20a-5p	MIMAT0000075	HIP1	3092	XM_005250304	1	1	1	0	0	1	0	0	0	1	1	1	7
hsa-miR-20a-5p	MIMAT0000075	HIP1	3092	XM_005277569	1	1	1	0	0	1	0	0	0	1	1	1	7
hsa-miR-20a-5p	MIMAT0000075	HSPA8	3312	NM_006597	1	1	1	0	1	1	0	0	0	0	1	1	7
hsa-miR-20a-5p	MIMAT0000075	IAPP	3375	NM_000415	0	1	1	0	0	1	0	0	1	1	1	1	7
hsa-miR-20a-5p	MIMAT0000075	IL10RA	3587	NM_001558	0	1	1	0	0	1	0	0	1	1	1	1	7
hsa-miR-20a-5p	MIMAT0000075	INPP5B	3633	NM_005540	0	1	1	0	0	1	0	0	1	1	1	1	7
hsa-miR-20a-5p	MIMAT0000075	INSR	3643	NM_000208	1	1	1	0	0	1	0	0	0	1	1	1	7
hsa-miR-20a-5p	MIMAT0000075	ITGB1	3688	XM_005252448	1	1	0	0	0	1	1	0	0	1	1	1	7
hsa-miR-20a-5p	MIMAT0000075	KIF5A	3798	XM_005268858	1	1	1	0	0	1	1	0	0	0	1	1	7
hsa-miR-20a-5p	MIMAT0000075	KIF5C	3800	NM_004522	0	1	1	0	0	1	0	0	1	1	1	1	7
hsa-miR-20a-5p	MIMAT0000075	KLRD1	3824	NM_002262	1	1	1	0	0	1	0	0	0	1	1	1	7
hsa-miR-20a-5p	MIMAT0000075	KRT81	3887	NM_002281	0	1	1	0	0	1	0	0	1	1	1	1	7
hsa-miR-20a-5p	MIMAT0000075	LEP	3952	XM_005250340	1	1	1	0	0	1	0	0	0	1	1	1	7
hsa-miR-20a-5p	MIMAT0000075	LGALS8	3964	NM_006499	1	1	1	0	0	1	0	0	0	1	1	1	7
hsa-miR-20a-5p	MIMAT0000075	LMO2	4005	NM_005574	0	1	1	0	0	1	0	0	1	1	1	1	7
hsa-miR-20a-5p	MIMAT0000075	LPP	4026	XM_005247445	1	1	1	0	0	1	0	0	0	1	1	1	7
hsa-miR-20a-5p	MIMAT0000075	SMAD5	4090	NM_001001419	0	1	1	0	0	1	0	1	0	1	1	1	7
hsa-miR-20a-5p	MIMAT0000075	MAP6	4135	NM_207577	1	1	1	0	0	1	0	0	1	0	1	1	7
hsa-miR-20a-5p	MIMAT0000075	MATN3	4148	NM_002381	1	1	0	0	0	1	0	0	1	1	1	1	7
hsa-miR-20a-5p	MIMAT0000075	MBP	4155	NM_001025100	1	1	1	0	0	1	0	0	1	0	1	1	7
hsa-miR-20a-5p	MIMAT0000075	MCC	4163	NM_001085377	0	1	1	0	1	1	0	0	0	1	1	1	7
hsa-miR-20a-5p	MIMAT0000075	CD46	4179	NM_002389	1	1	1	0	0	1	0	0	0	1	1	1	7
hsa-miR-20a-5p	MIMAT0000075	MECP2	4204	XM_005274683	1	1	1	0	0	1	0	0	0	1	1	1	7
hsa-miR-20a-5p	MIMAT0000075	MECP2	4204	XM_005277853	1	1	1	0	0	1	0	0	0	1	1	1	7
hsa-miR-20a-5p	MIMAT0000075	MICB	4277	NM_005931	1	1	1	0	0	1	0	0	0	1	1	1	7
hsa-miR-20a-5p	MIMAT0000075	MID1	4281	NM_000381	1	1	1	0	0	1	0	0	0	1	1	1	7
hsa-miR-20a-5p	MIMAT0000075	AFF1	4299	XM_005263009	1	1	1	0	0	1	0	0	0	1	1	1	7
hsa-miR-20a-5p	MIMAT0000075	AFF1	4299	XM_005263010	1	1	1	0	0	1	0	0	0	1	1	1	7
hsa-miR-20a-5p	MIMAT0000075	MLLT6	4302	XM_005257379	1	1	0	0	0	1	1	0	0	1	1	1	7
hsa-miR-20a-5p	MIMAT0000075	MTF1	4520	XM_005270879	1	1	1	0	0	1	1	0	0	0	1	1	7
hsa-miR-20a-5p	MIMAT0000075	TRIM37	4591	NM_015294	0	1	1	0	1	1	0	0	1	0	1	1	7
hsa-miR-20a-5p	MIMAT0000075	MYCL	4610	NM_001033081	1	1	0	0	0	1	0	1	0	1	1	1	7
hsa-miR-20a-5p	MIMAT0000075	MYO9A	4649	XM_005254404	1	1	1	0	0	1	0	0	0	1	1	1	7
hsa-miR-20a-5p	MIMAT0000075	NAP1L2	4674	NM_021963	1	1	0	0	0	1	0	0	1	1	1	1	7
hsa-miR-20a-5p	MIMAT0000075	NUBP1	4682	NM_002484	1	1	0	0	0	1	0	0	1	1	1	1	7
hsa-miR-20a-5p	MIMAT0000075	NDN	4692	NM_002487	1	1	0	0	0	1	0	0	1	1	1	1	7
hsa-miR-20a-5p	MIMAT0000075	2020-09-02	4735	NM_001008491	1	1	1	0	0	1	0	0	0	1	1	1	7
hsa-miR-20a-5p	MIMAT0000075	NEFH	4744	NM_021076	1	1	1	0	0	1	0	0	1	0	1	1	7
hsa-miR-20a-5p	MIMAT0000075	NFATC2	4773	NM_012340	1	1	1	0	0	1	0	0	0	1	1	1	7
hsa-miR-20a-5p	MIMAT0000075	NFATC4	4776	NM_001136022	1	1	1	0	0	1	0	0	0	1	1	1	7
hsa-miR-20a-5p	MIMAT0000075	NFIC	4782	NM_205843	1	1	1	0	0	1	0	1	0	0	1	1	7
hsa-miR-20a-5p	MIMAT0000075	NRAS	4893	NM_002524	1	1	0	0	0	1	0	0	1	1	1	1	7
hsa-miR-20a-5p	MIMAT0000075	OSM	5008	XM_005261623	1	1	1	0	0	1	0	0	0	1	1	1	7
hsa-miR-20a-5p	MIMAT0000075	PAFAH2	5051	XM_005245874	1	1	1	0	0	1	0	0	0	1	1	1	7
hsa-miR-20a-5p	MIMAT0000075	PAK2	5062	NM_002577	1	1	0	0	0	1	0	0	1	1	1	1	7
hsa-miR-20a-5p	MIMAT0000075	PAX6	5080	NM_000280	1	1	1	0	0	1	0	0	0	1	1	1	7
hsa-miR-20a-5p	MIMAT0000075	PAX9	5083	NM_006194	1	1	0	0	0	1	0	0	1	1	1	1	7
hsa-miR-20a-5p	MIMAT0000075	PCCB	5096	XM_005247510	1	1	1	0	0	1	0	0	0	1	1	1	7
hsa-miR-20a-5p	MIMAT0000075	PDE3B	5140	NM_000922	1	1	1	0	1	0	0	0	1	0	1	1	7
hsa-miR-20a-5p	MIMAT0000075	PDGFB	5155	NM_002608	1	1	1	0	0	1	0	0	0	1	1	1	7
hsa-miR-20a-5p	MIMAT0000075	PDPK1	5170	XM_005255356	1	1	1	0	0	1	0	0	0	1	1	1	7
hsa-miR-20a-5p	MIMAT0000075	PEG3	5178	NM_006210	1	1	0	0	0	1	0	0	1	1	1	1	7
hsa-miR-20a-5p	MIMAT0000075	PFKFB3	5209	XM_005252463	1	1	1	0	0	1	0	0	0	1	1	1	7
hsa-miR-20a-5p	MIMAT0000075	PFKP	5214	XM_005252465	1	1	1	0	0	1	1	0	0	0	1	1	7
hsa-miR-20a-5p	MIMAT0000075	PGR	5241	NM_000926	1	1	1	0	0	1	0	0	0	1	1	1	7
hsa-miR-20a-5p	MIMAT0000075	PIK3R1	5295	NM_181523	1	1	1	0	0	1	0	1	0	0	1	1	7
hsa-miR-20a-5p	MIMAT0000075	PIP4K2A	5305	XM_005252470	1	1	1	0	0	1	0	0	0	1	1	1	7
hsa-miR-20a-5p	MIMAT0000075	PLAGL2	5326	XM_005260436	1	1	1	0	0	1	0	0	0	1	1	1	7
hsa-miR-20a-5p	MIMAT0000075	PLIN1	5346	NM_002666	1	1	1	0	0	1	0	0	1	0	1	1	7
hsa-miR-20a-5p	MIMAT0000075	PRRX1	5396	NM_006902	1	1	1	0	0	1	0	1	0	0	1	1	7
hsa-miR-20a-5p	MIMAT0000075	PON2	5445	NM_000305	1	1	1	0	1	1	0	0	0	0	1	1	7
hsa-miR-20a-5p	MIMAT0000075	POU2F1	5451	NM_001198783	1	1	1	0	0	1	0	0	0	1	1	1	7
hsa-miR-20a-5p	MIMAT0000075	POU3F2	5454	NM_005604	1	1	1	0	0	1	0	0	1	0	1	1	7
hsa-miR-20a-5p	MIMAT0000075	PRKACB	5567	XM_005271016	1	1	1	0	0	1	0	0	0	1	1	1	7
hsa-miR-20a-5p	MIMAT0000075	PKIA	5569	NM_006823	1	1	1	0	0	1	0	1	0	0	1	1	7
hsa-miR-20a-5p	MIMAT0000075	PRKCA	5578	NM_002737	1	1	0	0	0	1	0	0	1	1	1	1	7
hsa-miR-20a-5p	MIMAT0000075	PRKCB	5579	NM_002738	1	1	0	0	0	1	1	0	1	0	1	1	7
hsa-miR-20a-5p	MIMAT0000075	PRKCH	5583	NM_006255	1	1	0	0	0	1	0	0	1	1	1	1	7
hsa-miR-20a-5p	MIMAT0000075	MAPK4	5596	XM_005258299	1	1	1	0	0	1	0	0	0	1	1	1	7
hsa-miR-20a-5p	MIMAT0000075	MAPK9	5601	XM_005265940	1	1	1	0	0	1	0	0	0	1	1	1	7
hsa-miR-20a-5p	MIMAT0000075	PRNP	5621	NM_000311	1	1	1	0	0	1	0	0	0	1	1	1	7
hsa-miR-20a-5p	MIMAT0000075	PSEN1	5663	XM_005267867	1	1	1	0	0	1	0	0	0	1	1	1	7
hsa-miR-20a-5p	MIMAT0000075	PTEN	5728	NM_000314	1	1	1	0	0	0	0	1	1	0	1	1	7
hsa-miR-20a-5p	MIMAT0000075	PTGDR	5729	NM_001281469	1	1	1	0	0	1	0	0	0	1	1	1	7
hsa-miR-20a-5p	MIMAT0000075	PTHLH	5744	XM_005253434	1	1	1	0	0	1	0	0	0	1	1	1	7
hsa-miR-20a-5p	MIMAT0000075	PTPRE	5791	XM_005252692	1	1	1	0	0	1	0	0	0	1	1	1	7
hsa-miR-20a-5p	MIMAT0000075	RAD52	5893	XM_005253720	1	1	1	0	0	1	0	0	0	1	1	1	7
hsa-miR-20a-5p	MIMAT0000075	RAP1A	5906	NM_001010935	1	1	1	0	0	1	0	0	0	1	1	1	7
hsa-miR-20a-5p	MIMAT0000075	RARB	5915	NM_000965	1	1	0	0	0	1	0	1	0	1	1	1	7
hsa-miR-20a-5p	MIMAT0000075	RASA2	5922	XM_005247687	1	1	1	0	0	1	0	0	0	1	1	1	7
hsa-miR-20a-5p	MIMAT0000075	RBBP5	5929	XM_005245398	1	1	1	0	0	1	0	0	0	1	1	1	7
hsa-miR-20a-5p	MIMAT0000075	RBBP7	5931	XM_005274572	1	1	1	0	0	1	1	0	0	0	1	1	7
hsa-miR-20a-5p	MIMAT0000075	RBMS2	5939	NM_002898	1	1	1	0	0	0	0	1	1	0	1	1	7
hsa-miR-20a-5p	MIMAT0000075	RFX4	5992	NM_213594	1	1	0	0	0	1	1	1	0	1	1	0	7
hsa-miR-20a-5p	MIMAT0000075	RNF4	6047	NM_001185009	1	1	0	0	0	1	0	1	0	1	1	1	7
hsa-miR-20a-5p	MIMAT0000075	RPS6KA2	6196	XM_005267092	1	1	1	0	0	1	0	0	0	1	1	1	7
hsa-miR-20a-5p	MIMAT0000075	MSMO1	6307	XM_005263176	1	1	1	0	0	1	0	0	0	1	1	1	7
hsa-miR-20a-5p	MIMAT0000075	CXCL5	6374	NM_002994	1	1	0	0	0	1	0	0	1	1	1	1	7
hsa-miR-20a-5p	MIMAT0000075	XCL1	6375	NM_002995	1	1	0	0	0	1	0	0	1	1	1	1	7
hsa-miR-20a-5p	MIMAT0000075	SFRP1	6422	NM_003012	1	1	1	0	0	1	0	0	1	0	1	1	7
hsa-miR-20a-5p	MIMAT0000075	SFRP2	6423	NM_003013	1	1	0	0	0	1	0	0	1	1	1	1	7
hsa-miR-20a-5p	MIMAT0000075	SH3GL3	6457	NM_003027	1	1	0	0	0	1	0	0	1	1	1	1	7
hsa-miR-20a-5p	MIMAT0000075	ST3GAL1	6482	XM_005251023	1	1	1	0	0	1	0	0	0	1	1	1	7
hsa-miR-20a-5p	MIMAT0000075	SLC7A2	6542	NM_001008539	1	1	1	0	0	1	0	0	0	1	1	1	7
hsa-miR-20a-5p	MIMAT0000075	SLC12A2	6558	NM_001046	1	1	0	0	0	1	0	0	1	1	1	1	7
hsa-miR-20a-5p	MIMAT0000075	SLC12A3	6559	NM_000339	1	1	1	0	0	1	0	0	0	1	1	1	7
hsa-miR-20a-5p	MIMAT0000075	SLC13A1	6561	NM_022444	1	1	1	0	0	1	0	0	1	0	1	1	7
hsa-miR-20a-5p	MIMAT0000075	SLC14A1	6563	NM_001146037	1	1	1	0	0	1	0	0	0	1	1	1	7
hsa-miR-20a-5p	MIMAT0000075	SNCA	6622	NM_000345	1	1	1	0	0	1	0	0	0	1	1	1	7
hsa-miR-20a-5p	MIMAT0000075	SOS1	6654	XM_005264515	1	1	1	0	0	1	0	0	0	1	1	1	7
hsa-miR-20a-5p	MIMAT0000075	SOX1	6656	NM_005986	1	1	0	0	0	1	0	0	1	1	1	1	7
hsa-miR-20a-5p	MIMAT0000075	SP1	6667	NM_138473	1	1	0	0	0	1	0	1	1	1	1	0	7
hsa-miR-20a-5p	MIMAT0000075	SPARC	6678	NM_003118	1	1	1	0	0	1	0	0	1	0	1	1	7
hsa-miR-20a-5p	MIMAT0000075	SPTBN1	6711	NM_003128	1	1	0	0	0	1	0	1	1	0	1	1	7
hsa-miR-20a-5p	MIMAT0000075	SRPK2	6733	XM_005250549	1	1	1	0	0	1	0	0	0	1	1	1	7
hsa-miR-20a-5p	MIMAT0000075	STAT3	6774	XM_005257614	1	1	1	0	0	1	0	0	0	1	1	1	7
hsa-miR-20a-5p	MIMAT0000075	STK4	6789	XM_005260533	1	1	1	0	0	1	0	0	0	1	1	1	7
hsa-miR-20a-5p	MIMAT0000075	TACC1	6867	XM_005273622	1	1	1	0	0	1	0	0	0	1	1	1	7
hsa-miR-20a-5p	MIMAT0000075	TACC1	6867	XM_005273623	1	1	1	0	0	1	0	0	0	1	1	1	7
hsa-miR-20a-5p	MIMAT0000075	CNTN2	6900	NM_005076	1	1	0	0	0	1	0	0	1	1	1	1	7
hsa-miR-20a-5p	MIMAT0000075	TBCA	6902	XM_005248586	1	1	1	0	0	1	0	0	0	1	1	1	7
hsa-miR-20a-5p	MIMAT0000075	TCEB1	6921	NM_001204858	1	1	1	0	0	1	0	0	0	1	1	1	7
hsa-miR-20a-5p	MIMAT0000075	TCF4	6925	NM_001083962	0	1	1	0	0	1	0	1	0	1	1	1	7
hsa-miR-20a-5p	MIMAT0000075	TBX3	6926	NM_016569	1	1	1	0	0	1	0	1	0	0	1	1	7
hsa-miR-20a-5p	MIMAT0000075	TCF7	6932	NM_001134851	1	1	1	0	0	1	0	0	0	1	1	1	7
hsa-miR-20a-5p	MIMAT0000075	GCFC2	6936	NM_003203	1	1	0	0	0	1	0	0	1	1	1	1	7
hsa-miR-20a-5p	MIMAT0000075	TIMP3	7078	NM_000362	1	1	0	0	0	1	0	1	1	0	1	1	7
hsa-miR-20a-5p	MIMAT0000075	TNS1	7145	XM_005246822	1	1	1	0	0	1	0	0	0	1	1	1	7
hsa-miR-20a-5p	MIMAT0000075	TPM1	7168	XM_005254636	1	1	1	0	0	1	0	0	0	1	1	1	7
hsa-miR-20a-5p	MIMAT0000075	TPM4	7171	NM_003290	1	1	0	0	0	1	0	0	1	1	1	1	7
hsa-miR-20a-5p	MIMAT0000075	TRPS1	7227	NM_014112	1	1	1	0	0	1	0	0	1	0	1	1	7
hsa-miR-20a-5p	MIMAT0000075	TYRP1	7306	NM_000550	1	1	0	0	0	1	0	0	1	1	1	1	7
hsa-miR-20a-5p	MIMAT0000075	UBE2D1	7321	NM_003338	1	1	0	0	0	1	0	1	1	0	1	1	7
hsa-miR-20a-5p	MIMAT0000075	UBE2G1	7326	NM_003342	1	1	0	0	0	1	0	0	1	1	1	1	7
hsa-miR-20a-5p	MIMAT0000075	UQCRB	7381	NM_001254752	1	1	1	0	0	1	0	0	0	1	1	1	7
hsa-miR-20a-5p	MIMAT0000075	WNT5A	7474	NM_003392	1	1	0	0	0	1	0	0	1	1	1	1	7
hsa-miR-20a-5p	MIMAT0000075	XK	7504	NM_021083	1	1	0	0	0	1	0	0	1	1	1	1	7
hsa-miR-20a-5p	MIMAT0000075	ZBTB14	7541	XM_005258141	1	1	1	0	0	1	1	0	0	0	1	1	7
hsa-miR-20a-5p	MIMAT0000075	ZNF2	7549	NM_021088	1	1	1	0	0	1	0	0	0	1	1	1	7
hsa-miR-20a-5p	MIMAT0000075	ZNF12	7559	NM_016265	1	1	1	0	0	1	0	0	0	1	1	1	7
hsa-miR-20a-5p	MIMAT0000075	ZNF84	7637	XM_005266185	1	1	1	0	0	1	0	0	0	1	1	1	7
hsa-miR-20a-5p	MIMAT0000075	ZNF180	7733	NM_013256	1	1	1	0	0	0	0	0	1	1	1	1	7
hsa-miR-20a-5p	MIMAT0000075	SLC30A3	7781	XM_005264551	1	1	1	0	0	1	1	0	0	0	1	1	7
hsa-miR-20a-5p	MIMAT0000075	LUZP1	7798	XM_005245991	1	1	1	0	0	1	0	0	0	1	1	1	7
hsa-miR-20a-5p	MIMAT0000075	PAX8	7849	XM_005263758	1	1	1	0	0	1	0	0	0	1	1	1	7
hsa-miR-20a-5p	MIMAT0000075	FZD5	7855	NM_003468	1	1	0	0	0	1	0	0	1	1	1	1	7
hsa-miR-20a-5p	MIMAT0000075	TFPI2	7980	NM_006528	1	1	0	0	0	1	0	1	1	0	1	1	7
hsa-miR-20a-5p	MIMAT0000075	PTP4A2	8073	NM_080391	0	1	1	0	0	1	1	1	0	0	1	1	7
hsa-miR-20a-5p	MIMAT0000075	ZNF239	8187	XM_005271826	1	1	1	0	0	1	0	0	0	1	1	1	7
hsa-miR-20a-5p	MIMAT0000075	ITGA10	8515	XM_005277436	1	1	0	0	0	1	1	0	0	1	1	1	7
hsa-miR-20a-5p	MIMAT0000075	DGKE	8526	NM_003647	1	1	1	0	0	1	0	0	0	1	1	1	7
hsa-miR-20a-5p	MIMAT0000075	KMO	8564	NM_003679	0	1	1	0	0	1	0	0	1	1	1	1	7
hsa-miR-20a-5p	MIMAT0000075	VAMP4	8674	NM_003762	1	1	1	0	0	1	0	0	0	1	1	1	7
hsa-miR-20a-5p	MIMAT0000075	MBTPS1	8720	NM_003791	1	1	0	0	0	1	0	1	1	0	1	1	7
hsa-miR-20a-5p	MIMAT0000075	ADAM19	8728	NM_033274	1	1	1	0	0	1	0	0	1	0	1	1	7
hsa-miR-20a-5p	MIMAT0000075	CD84	8832	NM_001184879	1	1	1	0	0	1	0	0	0	1	1	1	7
hsa-miR-20a-5p	MIMAT0000075	PER2	8864	NM_022817	1	1	1	0	0	1	0	0	1	0	1	1	7
hsa-miR-20a-5p	MIMAT0000075	ARHGEF7	8874	NM_001113511	1	1	1	0	0	1	0	0	0	1	1	1	7
hsa-miR-20a-5p	MIMAT0000075	SQSTM1	8878	NM_001142298	1	1	1	0	0	1	0	1	0	0	1	1	7
hsa-miR-20a-5p	MIMAT0000075	SGPL1	8879	NM_003901	1	1	0	0	0	1	0	0	1	1	1	1	7
hsa-miR-20a-5p	MIMAT0000075	AP3D1	8943	NM_001261826	1	1	0	0	0	1	1	1	0	0	1	1	7
hsa-miR-20a-5p	MIMAT0000075	USP13	8975	NM_003940	1	1	1	0	0	1	0	0	0	1	1	1	7
hsa-miR-20a-5p	MIMAT0000075	COX7A2L	9167	XM_005264636	1	1	1	0	0	1	0	0	0	1	1	1	7
hsa-miR-20a-5p	MIMAT0000075	DLGAP2	9228	XM_005266038	1	1	1	0	0	1	0	0	0	1	1	1	7
hsa-miR-20a-5p	MIMAT0000075	DLGAP1	9229	XM_005258171	1	1	1	0	0	1	0	0	0	1	1	1	7
hsa-miR-20a-5p	MIMAT0000075	TRIP10	9322	XM_005259681	1	1	1	0	0	1	0	0	0	1	1	1	7
hsa-miR-20a-5p	MIMAT0000075	RAB28	9364	XM_005248216	1	1	1	0	0	1	0	0	0	1	1	1	7
hsa-miR-20a-5p	MIMAT0000075	MED17	9440	NM_004268	1	1	1	0	1	0	0	0	1	0	1	1	7
hsa-miR-20a-5p	MIMAT0000075	RASAL2	9462	NM_170692	1	1	1	0	0	1	0	0	0	1	1	1	7
hsa-miR-20a-5p	MIMAT0000075	ONECUT2	9480	NM_004852	1	1	0	0	0	1	0	0	1	1	1	1	7
hsa-miR-20a-5p	MIMAT0000075	SLC25A27	9481	XM_005249484	1	1	1	0	0	1	0	0	0	1	1	1	7
hsa-miR-20a-5p	MIMAT0000075	SLC4A7	9497	XM_005265592	1	1	1	0	0	1	0	0	0	1	1	1	7
hsa-miR-20a-5p	MIMAT0000075	ADAMTS3	9508	NM_014243	1	1	0	0	0	1	0	0	1	1	1	1	7
hsa-miR-20a-5p	MIMAT0000075	LITAF	9516	NM_004862	1	1	0	0	0	1	0	0	1	1	1	1	7
hsa-miR-20a-5p	MIMAT0000075	GDA	9615	NM_001242506	1	1	1	0	0	1	0	0	0	1	1	1	7
hsa-miR-20a-5p	MIMAT0000075	N4BP1	9683	NM_153029	0	1	1	0	0	1	0	0	1	1	1	1	7
hsa-miR-20a-5p	MIMAT0000075	KIAA0355	9710	XM_005259444	0	1	1	0	0	1	1	0	0	1	1	1	7
hsa-miR-20a-5p	MIMAT0000075	KIAA0226	9711	NM_001145642	1	1	1	0	0	1	0	0	0	1	1	1	7
hsa-miR-20a-5p	MIMAT0000075	DOCK4	9732	XM_005250724	1	1	1	0	0	1	0	0	0	1	1	1	7
hsa-miR-20a-5p	MIMAT0000075	PHACTR2	9749	NM_001100164	1	1	1	0	0	1	0	0	0	1	1	1	7
hsa-miR-20a-5p	MIMAT0000075	PCDHA9	9752	NM_014005	1	1	0	0	0	1	0	0	1	1	1	1	7
hsa-miR-20a-5p	MIMAT0000075	STARD8	9754	NM_001142503	1	1	1	0	1	1	0	0	0	0	1	1	7
hsa-miR-20a-5p	MIMAT0000075	KMT2B	9757	NM_014727	0	1	1	0	1	0	0	1	1	0	1	1	7
hsa-miR-20a-5p	MIMAT0000075	KIAA0513	9764	XM_005256265	1	1	1	0	0	1	0	0	0	1	1	1	7
hsa-miR-20a-5p	MIMAT0000075	RASSF2	9770	XM_005260895	1	1	1	0	0	1	0	0	0	1	1	1	7
hsa-miR-20a-5p	MIMAT0000075	RNF144A	9781	NM_014746	1	1	0	0	0	1	0	0	1	1	1	1	7
hsa-miR-20a-5p	MIMAT0000075	SERTAD2	9792	XM_005264669	1	1	1	1	0	1	0	0	0	0	1	1	7
hsa-miR-20a-5p	MIMAT0000075	RB1CC1	9821	XM_005251330	1	1	1	0	0	1	0	0	0	1	1	1	7
hsa-miR-20a-5p	MIMAT0000075	ARHGEF11	9826	XM_005245629	0	1	1	1	0	1	0	0	0	1	1	1	7
hsa-miR-20a-5p	MIMAT0000075	TRIM14	9830	NM_014788	1	1	1	0	0	1	0	0	0	1	1	1	7
hsa-miR-20a-5p	MIMAT0000075	MFAP3L	9848	XM_005263365	1	1	1	0	0	1	0	0	0	1	1	1	7
hsa-miR-20a-5p	MIMAT0000075	MAGI2	9863	XM_005250725	1	1	1	0	0	1	0	0	0	1	1	1	7
hsa-miR-20a-5p	MIMAT0000075	TRIM66	9866	XM_005253270	1	1	1	0	0	1	0	0	0	1	1	1	7
hsa-miR-20a-5p	MIMAT0000075	TOMM70A	9868	NM_014820	1	1	0	0	0	1	0	0	1	1	1	1	7
hsa-miR-20a-5p	MIMAT0000075	DDX46	9879	NM_014829	1	1	0	0	0	1	0	0	1	1	1	1	7
hsa-miR-20a-5p	MIMAT0000075	NUAK1	9891	NM_014840	0	1	1	0	0	1	0	0	1	1	1	1	7
hsa-miR-20a-5p	MIMAT0000075	NCAPD2	9918	XM_005253815	0	1	1	0	0	1	1	0	0	1	1	1	7
hsa-miR-20a-5p	MIMAT0000075	IQSEC1	9922	XM_005265624	1	1	1	0	0	1	0	0	0	1	1	1	7
hsa-miR-20a-5p	MIMAT0000075	LPGAT1	9926	XM_005273364	1	1	1	0	0	1	0	0	0	1	1	1	7
hsa-miR-20a-5p	MIMAT0000075	MFN2	9927	XM_005263548	1	1	1	0	0	1	0	0	0	1	1	1	7
hsa-miR-20a-5p	MIMAT0000075	AKT3	10000	XM_005272995	1	1	1	0	0	1	0	0	0	1	1	1	7
hsa-miR-20a-5p	MIMAT0000075	MED6	10001	NM_005466	0	1	1	0	0	1	0	0	1	1	1	1	7
hsa-miR-20a-5p	MIMAT0000075	ABI1	10006	NM_005470	0	1	1	0	0	1	1	1	0	0	1	1	7
hsa-miR-20a-5p	MIMAT0000075	ZBTB33	10009	NM_001184742	1	1	1	0	1	1	0	0	0	0	1	1	7
hsa-miR-20a-5p	MIMAT0000075	GNE	10020	NM_005476	0	1	1	0	0	1	0	0	1	1	1	1	7
hsa-miR-20a-5p	MIMAT0000075	SLC17A4	10050	NM_005495	1	1	0	0	0	1	0	0	1	1	1	1	7
hsa-miR-20a-5p	MIMAT0000075	GJC1	10052	NM_005497	1	1	1	0	0	1	0	0	0	1	1	1	7
hsa-miR-20a-5p	MIMAT0000075	UST	10090	NM_005715	0	1	1	0	0	1	0	0	1	1	1	1	7
hsa-miR-20a-5p	MIMAT0000075	ACTR3	10096	NM_005721	1	1	1	0	0	1	0	0	1	0	1	1	7
hsa-miR-20a-5p	MIMAT0000075	ACTR1A	10121	NM_005736	1	1	0	0	0	1	0	1	1	0	1	1	7
hsa-miR-20a-5p	MIMAT0000075	AKAP9	10142	XM_005250102	0	1	1	0	0	1	1	0	0	1	1	1	7
hsa-miR-20a-5p	MIMAT0000075	FAM13A	10144	NM_014883	1	1	1	0	0	1	0	0	0	1	1	1	7
hsa-miR-20a-5p	MIMAT0000075	ABI2	10152	XM_005246217	1	1	1	0	0	1	0	0	0	1	1	1	7
hsa-miR-20a-5p	MIMAT0000075	LHFP	10186	NM_005780	1	1	0	0	0	1	0	0	1	1	1	1	7
hsa-miR-20a-5p	MIMAT0000075	CALCRL	10203	NM_005795	0	1	1	0	0	1	0	0	1	1	1	1	7
hsa-miR-20a-5p	MIMAT0000075	MPZL2	10205	NM_005797	0	1	1	0	1	1	0	0	1	0	1	1	7
hsa-miR-20a-5p	MIMAT0000075	CTDSPL	10217	NM_001008392	1	1	1	0	0	1	0	0	0	1	1	1	7
hsa-miR-20a-5p	MIMAT0000075	PRSS16	10279	NM_005865	1	1	0	0	0	1	0	0	1	1	1	1	7
hsa-miR-20a-5p	MIMAT0000075	DNAJA2	10294	NM_005880	1	1	0	0	0	1	0	1	1	0	1	1	7
hsa-miR-20a-5p	MIMAT0000075	PKDREJ	10343	NM_006071	1	1	0	0	0	1	0	1	1	0	1	1	7
hsa-miR-20a-5p	MIMAT0000075	DLC1	10395	NM_182643	1	1	0	0	0	1	0	1	0	1	1	1	7
hsa-miR-20a-5p	MIMAT0000075	LYPLA1	10434	NM_006330	1	1	0	0	0	1	0	0	1	1	1	1	7
hsa-miR-20a-5p	MIMAT0000075	HOXB13	10481	NM_006361	1	1	1	0	0	1	0	0	1	0	1	1	7
hsa-miR-20a-5p	MIMAT0000075	NEBL	10529	NM_006393	1	1	0	0	0	1	0	0	1	1	1	1	7
hsa-miR-20a-5p	MIMAT0000075	LAMTOR5	10542	NM_006402	0	1	1	0	0	1	0	0	1	1	1	1	7
hsa-miR-20a-5p	MIMAT0000075	CDC42EP3	10602	NM_006449	1	1	1	0	0	1	0	0	0	1	1	1	7
hsa-miR-20a-5p	MIMAT0000075	PDLIM5	10611	XM_005262693	1	1	1	0	0	1	0	0	0	1	1	1	7
hsa-miR-20a-5p	MIMAT0000075	TGOLN2	10618	NM_001206840	0	1	1	0	0	1	0	1	0	1	1	1	7
hsa-miR-20a-5p	MIMAT0000075	POLR3G	10622	XM_005248405	1	1	1	0	0	1	0	0	0	1	1	1	7
hsa-miR-20a-5p	MIMAT0000075	CELF2	10659	NM_001025077	1	1	0	0	0	1	0	1	0	1	1	1	7
hsa-miR-20a-5p	MIMAT0000075	GNB5	10681	XM_005254131	1	1	1	0	0	1	0	0	0	1	1	1	7
hsa-miR-20a-5p	MIMAT0000075	CLDN16	10686	NM_006580	0	1	1	0	0	1	0	0	1	1	1	1	7
hsa-miR-20a-5p	MIMAT0000075	RRH	10692	NM_006583	1	1	0	0	0	1	0	0	1	1	1	1	7
hsa-miR-20a-5p	MIMAT0000075	CORIN	10699	XM_005248047	1	1	1	0	0	1	0	0	0	1	1	1	7
hsa-miR-20a-5p	MIMAT0000075	MGEA5	10724	XM_005269453	1	1	1	0	0	1	0	0	0	1	1	1	7
hsa-miR-20a-5p	MIMAT0000075	ZBTB6	10773	XM_005251662	1	1	1	0	0	1	0	0	0	1	1	1	7
hsa-miR-20a-5p	MIMAT0000075	FRS2	10818	NM_001278351	1	1	1	0	0	1	0	0	0	1	1	1	7
hsa-miR-20a-5p	MIMAT0000075	YWHAQ	10971	NM_006826	1	1	0	0	0	1	0	1	1	0	1	1	7
hsa-miR-20a-5p	MIMAT0000075	COPS5	10987	XM_005251139	1	1	0	0	0	1	1	0	0	1	1	1	7
hsa-miR-20a-5p	MIMAT0000075	B3GNT1	11041	NM_006876	1	1	0	0	0	1	0	1	1	0	1	1	7
hsa-miR-20a-5p	MIMAT0000075	RAPGEF4	11069	NM_007023	0	1	1	0	1	1	0	1	0	0	1	1	7
hsa-miR-20a-5p	MIMAT0000075	CIT	11113	NM_001206999	0	1	1	0	0	1	1	0	0	1	1	1	7
hsa-miR-20a-5p	MIMAT0000075	RCAN3	11123	NM_013441	1	1	1	0	0	1	0	0	1	0	1	1	7
hsa-miR-20a-5p	MIMAT0000075	PROSC	11212	NM_007198	0	1	1	0	0	1	0	0	1	1	1	1	7
hsa-miR-20a-5p	MIMAT0000075	AKAP13	11214	XM_005254839	1	1	1	0	0	1	0	0	0	1	1	1	7
hsa-miR-20a-5p	MIMAT0000075	SYNRG	11276	XM_005256980	1	1	1	0	0	1	0	0	0	1	1	1	7
hsa-miR-20a-5p	MIMAT0000075	KLF12	11278	XM_005266251	1	1	1	0	0	1	0	0	0	1	1	1	7
hsa-miR-20a-5p	MIMAT0000075	SCN11A	11280	NM_014139	0	1	1	0	0	1	0	0	1	1	1	1	7
hsa-miR-20a-5p	MIMAT0000075	MGLL	11343	NM_007283	1	1	0	0	0	1	0	1	0	1	1	1	7
hsa-miR-20a-5p	MIMAT0000075	IKZF2	22807	XM_005246383	1	1	1	0	0	1	0	0	0	1	1	1	7
hsa-miR-20a-5p	MIMAT0000075	CPEB3	22849	XM_005269630	0	1	1	0	0	1	1	0	0	1	1	1	7
hsa-miR-20a-5p	MIMAT0000075	FNDC3A	22862	NM_001278438	1	1	1	0	0	1	0	0	0	1	1	1	7
hsa-miR-20a-5p	MIMAT0000075	SLITRK3	22865	XM_005247230	1	1	1	0	0	1	1	0	0	0	1	1	7
hsa-miR-20a-5p	MIMAT0000075	WDR37	22884	XM_005252417	1	1	1	0	0	1	0	0	0	1	1	1	7
hsa-miR-20a-5p	MIMAT0000075	ATF6	22926	NM_007348	1	1	1	0	0	1	0	0	0	1	1	1	7
hsa-miR-20a-5p	MIMAT0000075	SHANK2	22941	NM_012309	0	1	1	0	0	1	0	0	1	1	1	1	7
hsa-miR-20a-5p	MIMAT0000075	PCNX	22990	NM_014982	0	1	0	0	0	1	1	0	1	1	1	1	7
hsa-miR-20a-5p	MIMAT0000075	WDFY3	23001	NM_014991	0	1	1	0	1	1	0	1	0	0	1	1	7
hsa-miR-20a-5p	MIMAT0000075	ARHGAP26	23092	XM_005268398	1	1	1	0	0	1	0	0	0	1	1	1	7
hsa-miR-20a-5p	MIMAT0000075	KIF1B	23095	XM_005263433	1	1	1	0	0	1	0	0	0	1	1	1	7
hsa-miR-20a-5p	MIMAT0000075	ZBTB43	23099	XM_005251835	1	1	1	0	0	1	0	0	0	1	1	1	7
hsa-miR-20a-5p	MIMAT0000075	FSTL4	23105	NM_015082	1	1	0	0	0	1	0	0	1	1	1	1	7
hsa-miR-20a-5p	MIMAT0000075	KDM6B	23135	NM_001080424	0	1	1	0	0	1	0	1	1	0	1	1	7
hsa-miR-20a-5p	MIMAT0000075	FRMD4B	23150	NM_015123	1	1	1	0	0	1	0	0	1	0	1	1	7
hsa-miR-20a-5p	MIMAT0000075	CIC	23152	XM_005258673	1	1	1	0	0	1	1	0	0	0	1	1	7
hsa-miR-20a-5p	MIMAT0000075	CIC	23152	XM_005258674	1	1	1	0	0	1	1	0	0	0	1	1	7
hsa-miR-20a-5p	MIMAT0000075	EFR3A	23167	NM_015137	1	1	0	0	0	1	0	0	1	1	1	1	7
hsa-miR-20a-5p	MIMAT0000075	SLC35D1	23169	NM_015139	1	1	1	0	0	1	0	0	0	1	1	1	7
hsa-miR-20a-5p	MIMAT0000075	METAP1	23173	XM_005262868	1	1	1	0	0	1	1	0	0	0	1	1	7
hsa-miR-20a-5p	MIMAT0000075	SYNE2	23224	XM_005267454	1	1	1	0	0	1	0	0	0	1	1	1	7
hsa-miR-20a-5p	MIMAT0000075	ANKRD28	23243	NM_001195098	0	1	1	0	1	1	0	0	0	1	1	1	7
hsa-miR-20a-5p	MIMAT0000075	ATP11A	23250	XM_005268305	1	1	1	0	0	1	0	0	0	1	1	1	7
hsa-miR-20a-5p	MIMAT0000075	ZC3H7B	23264	NM_017590	1	1	1	0	0	1	0	0	1	0	1	1	7
hsa-miR-20a-5p	MIMAT0000075	CSTF2T	23283	NM_015235	1	1	0	0	0	1	0	0	1	1	1	1	7
hsa-miR-20a-5p	MIMAT0000075	ANKS1A	23294	XM_005248964	1	1	1	0	0	1	0	0	0	1	1	1	7
hsa-miR-20a-5p	MIMAT0000075	CLASP1	23332	NM_015282	1	1	0	0	0	1	0	0	1	1	1	1	7
hsa-miR-20a-5p	MIMAT0000075	FAM189A1	23359	XM_005254261	1	1	1	0	0	1	0	0	0	1	1	1	7
hsa-miR-20a-5p	MIMAT0000075	PSD3	23362	NM_015310	1	1	1	0	0	1	0	0	0	1	1	1	7
[truncated: 7,432 more rows]
