# Supplementary material for: An Advanced Systems Pharmacology Strategy Reveals AKR1B1, MMP2, PTGER3 as Key Genes in the Competing Endogenous RNA Network of Compound Kushen Injection Treating Gastric Carcinoma by Integrated Bioinformatics and Experimental Verification
Source: Front Cell Dev Biol. 2021 Sep 27;9:742421. doi: 10.3389/fcell.2021.742421 (PMC8502965; doi:10.3389/fcell.2021.742421)
Supplement: Supplementary Table 2 — ncRNA targets predicted by miRNA. [file Table_2.xlsx]

## Sheet: Sheet1
miRNA	SPMS	LncRNA-EnsGeneID	LncRNA-EnsTransID	LncRNA-EnsTransname	Gene	SL	SeedS	SeedE	Pvalue
hsa-miR-20a-3p	1	ENSG00000260343	ENST00000565936	LINC01043-001	LINC01043	12	2217	2206	0
hsa-miR-20a-3p	2	ENSG00000232190	ENST00000430050	RP11-134D3.1-001	RP11-134D3.1	11	1486	1476	0
hsa-miR-20a-3p	2	ENSG00000277539	ENST00000620572	RP11-298C2.1-001	RP11-298C2.1	11	441	431	0
hsa-miR-20a-3p	2	ENSG00000204706	ENST00000448377	MAMDC2-AS1-005	MAMDC2-AS1	11	1446	1436	0
hsa-miR-20a-3p	1	ENSG00000233452	ENST00000431143	STXBP5-AS1-001	STXBP5-AS1	11	15	5	0
hsa-miR-20a-3p	1	ENSG00000279159	ENST00000624945	RP3-394A18.1-001	RP3-394A18.1	11	34759	34749	0
hsa-miR-20a-3p	2	ENSG00000223697	ENST00000429151	AF230666.2-001	AF230666.2	11	582	572	0
hsa-miR-20a-3p	1	ENSG00000236977	ENST00000428191	ANKRD44-IT1-001	ANKRD44-IT1	11	945	935	0
hsa-miR-20a-3p	2	ENSG00000260343	ENST00000565936	LINC01043-001	LINC01043	11	2216	2206	0
hsa-miR-20a-3p	2	ENSG00000279226	ENST00000623061	CH507-152C13.5-001	CH507-152C13.5	11	267	257	0
hsa-miR-20a-3p	1	ENSG00000231842	ENST00000444229	RP11-527F13.1-001	RP11-527F13.1	11	501	491	0
hsa-miR-20a-3p	1	ENSG00000236013	ENST00000418834	RP3-332B22.1-002	RP3-332B22.1	10	736	727	0
hsa-miR-20a-3p	2	ENSG00000232063	ENST00000454869	RP11-307E17.8-001	RP11-307E17.8	10	1344	1335	0
hsa-miR-20a-3p	1	ENSG00000247796	ENST00000502171	CTD-2366F13.1-001	CTD-2366F13.1	10	1112	1103	0
hsa-miR-20a-3p	1	ENSG00000264772	ENST00000581621	RP11-186B7.4-001	RP11-186B7.4	10	4498	4489	0
hsa-miR-20a-3p	1	ENSG00000276462	ENST00000620833	BX255923.3-001	BX255923.3	10	2473	2464	0
hsa-miR-20a-3p	2	ENSG00000226383	ENST00000448255	AC093375.1-001	AC093375.1	10	37	28	0
hsa-miR-20a-3p	1	ENSG00000227917	ENST00000427318	RP11-143M1.3-002	RP11-143M1.3	10	181	172	0
hsa-miR-20a-3p	2	ENSG00000261696	ENST00000569618	RP11-354P17.15-001	RP11-354P17.15	10	956	947	0
hsa-miR-20a-3p	2	ENSG00000249087	ENST00000335648	ZNF436-AS1-201	ZNF436-AS1	10	919	910	0
hsa-miR-20a-3p	2	ENSG00000226889	ENST00000431097	RP11-474I16.8-002	RP11-474I16.8	10	551	542	0
hsa-miR-20a-3p	1	ENSG00000269821	ENST00000597346	KCNQ1OT1-001	KCNQ1OT1	10	69848	69839	0
hsa-miR-20a-3p	1	ENSG00000247796	ENST00000512301	CTD-2366F13.1-003	CTD-2366F13.1	10	282	273	0
hsa-miR-20a-3p	1	ENSG00000280156	ENST00000623130	AC006548.28-001	AC006548.28	10	39855	39846	0
hsa-miR-20a-3p	1	ENSG00000260604	ENST00000566733	RP1-140K8.5-001	RP1-140K8.5	10	6560	6551	0
hsa-miR-20a-3p	1	ENSG00000250132	ENST00000503602	RP11-359B12.2-004	RP11-359B12.2	10	461	452	0
hsa-miR-20a-3p	2	ENSG00000280156	ENST00000623130	AC006548.28-001	AC006548.28	10	80288	80279	0
hsa-miR-20a-3p	1	ENSG00000227917	ENST00000435421	RP11-143M1.3-001	RP11-143M1.3	10	90	81	0
hsa-miR-20a-3p	1	ENSG00000234148	ENST00000449954	RP11-395L14.3-001	RP11-395L14.3	10	222	213	0
hsa-miR-20a-3p	1	ENSG00000234394	ENST00000414223	RP11-561O23.5-002	RP11-561O23.5	10	2850	2841	0
hsa-miR-20a-3p	2	ENSG00000233452	ENST00000431143	STXBP5-AS1-001	STXBP5-AS1	10	14	5	0
hsa-miR-20a-3p	1	ENSG00000260450	ENST00000562980	RP11-523L20.1-001	RP11-523L20.1	10	527	518	0
hsa-miR-20a-3p	2	ENSG00000279159	ENST00000624945	RP3-394A18.1-001	RP3-394A18.1	10	34758	34749	0
hsa-miR-20a-3p	1	ENSG00000237945	ENST00000427447	LINC00649-001	LINC00649	10	8274	8265	0
hsa-miR-20a-3p	1	ENSG00000260108	ENST00000567834	RP11-140H17.1-001	RP11-140H17.1	10	2307	2298	0
hsa-miR-20a-3p	2	ENSG00000229400	ENST00000431691	RP11-3L21.2-001	RP11-3L21.2	10	166	157	0
hsa-miR-20a-3p	1	ENSG00000272070	ENST00000606901	AC005618.6-001	AC005618.6	10	1383	1374	0
hsa-miR-20a-3p	1	ENSG00000280138	ENST00000623210	RP11-463O12.5-001	RP11-463O12.5	10	3397	3388	0
hsa-miR-20a-3p	1	ENSG00000250132	ENST00000545629	RP11-359B12.2-002	RP11-359B12.2	10	494	485	0
hsa-miR-20a-3p	1	ENSG00000236008	ENST00000436187	AC011747.4-002	AC011747.4	10	279	270	0
hsa-miR-20a-3p	2	ENSG00000236977	ENST00000428191	ANKRD44-IT1-001	ANKRD44-IT1	10	944	935	0
hsa-miR-20a-3p	1	ENSG00000234394	ENST00000429953	RP11-561O23.5-001	RP11-561O23.5	10	3966	3957	0
hsa-miR-20a-3p	1	ENSG00000230120	ENST00000426354	RP1-90G24.8-001	RP1-90G24.8	10	531	522	0
hsa-miR-20a-3p	1	ENSG00000224308	ENST00000419578	LINC01527-005	LINC01527	10	1580	1571	0
hsa-miR-20a-3p	1	ENSG00000247796	ENST00000499459	CTD-2366F13.1-002	CTD-2366F13.1	10	1879	1870	0
hsa-miR-20a-3p	2	ENSG00000254141	ENST00000519805	RP11-642D21.1-001	RP11-642D21.1	10	532	523	0
hsa-miR-20a-3p	1	ENSG00000276462	ENST00000619971	BX255923.3-002	BX255923.3	10	222	213	0
hsa-miR-20a-3p	1	ENSG00000237945	ENST00000609132	LINC00649-017	LINC00649	10	405	396	0
hsa-miR-20a-3p	2	ENSG00000231842	ENST00000444229	RP11-527F13.1-001	RP11-527F13.1	10	500	491	0
hsa-miR-20a-3p	2	ENSG00000243701	ENST00000466734	LINC00883-002	LINC00883	10	746	737	0
hsa-miR-20a-3p	1	ENSG00000234394	ENST00000603200	RP11-561O23.5-004	RP11-561O23.5	10	1879	1870	0
hsa-miR-20a-3p	2	ENSG00000280064	ENST00000622942	RP11-205M5.3-001	RP11-205M5.3	10	1371	1362	0
hsa-miR-20a-3p	1	ENSG00000245146	ENST00000522747	LINC01024-005	LINC01024	9	915	907	0
hsa-miR-20a-3p	1	ENSG00000266460	ENST00000581971	RP11-173L6.1-001	RP11-173L6.1	9	145	137	0
hsa-miR-20a-3p	1	ENSG00000225684	ENST00000423546	FAM225B-001	FAM225B	9	1534	1526	0
hsa-miR-20a-3p	2	ENSG00000189238	ENST00000535544	LINC00943-002	LINC00943	9	2015	2007	0
hsa-miR-20a-3p	1	ENSG00000253851	ENST00000523775	RP11-318M2.3-001	RP11-318M2.3	9	174	166	0
hsa-miR-20a-3p	1	ENSG00000231528	ENST00000434051	FAM225A-002	FAM225A	9	1927	1919	0
hsa-miR-20a-3p	2	ENSG00000245904	ENST00000501008	RP11-796E2.4-001	RP11-796E2.4	9	1456	1448	0
hsa-miR-20a-3p	2	ENSG00000196295	ENST00000614950	AC005154.6-028	AC005154.6	9	69	61	0
hsa-miR-20a-3p	2	ENSG00000279038	ENST00000624867	RP1-5O6.6-001	RP1-5O6.6	9	5586	5578	0
hsa-miR-20a-3p	1	ENSG00000235535	ENST00000625262	RP11-532N4.2-013	RP11-532N4.2	9	651	643	0
hsa-miR-20a-3p	1	ENSG00000259818	ENST00000569869	RP5-1024G6.7-001	RP5-1024G6.7	9	2556	2548	0
hsa-miR-20a-3p	2	ENSG00000276462	ENST00000619971	BX255923.3-002	BX255923.3	9	221	213	0
hsa-miR-20a-3p	2	ENSG00000237945	ENST00000609132	LINC00649-017	LINC00649	9	404	396	0
hsa-miR-20a-3p	2	ENSG00000277159	ENST00000613809	RP11-88E10.4-001	RP11-88E10.4	9	3466	3458	0
hsa-miR-20a-3p	2	ENSG00000125514	ENST00000370341	LINC00029-001	LINC00029	9	1621	1613	0
hsa-miR-20a-3p	2	ENSG00000256862	ENST00000545163	RP11-664D1.1-003	RP11-664D1.1	9	162	154	0
hsa-miR-20a-3p	2	ENSG00000239467	ENST00000426475	AC007405.6-001	AC007405.6	9	264	256	0
hsa-miR-20a-3p	1	ENSG00000255087	ENST00000527317	RP11-168K9.2-001	RP11-168K9.2	9	1496	1488	0
hsa-miR-20a-3p	2	ENSG00000235166	ENST00000450623	LINC01440-001	LINC01440	9	311	303	0
hsa-miR-20a-3p	2	ENSG00000237385	ENST00000443716	RP11-165J3.5-001	RP11-165J3.5	9	58	50	0
hsa-miR-20a-3p	1	ENSG00000272563	ENST00000608834	RP11-480C16.1-001	RP11-480C16.1	9	3238	3230	0
hsa-miR-20a-3p	1	ENSG00000261202	ENST00000569912	RP3-496C20.1-001	RP3-496C20.1	9	531	523	0
hsa-miR-20a-3p	2	ENSG00000280227	ENST00000624479	RP11-454F8.3-001	RP11-454F8.3	9	63	55	0
hsa-miR-20a-3p	1	ENSG00000258929	ENST00000554129	RP11-58E21.3-001	RP11-58E21.3	9	895	887	0
hsa-miR-20a-3p	2	ENSG00000223882	ENST00000422946	ABCC5-AS1-001	ABCC5-AS1	9	63	55	0
hsa-miR-20a-3p	1	ENSG00000248441	ENST00000555332	LINC01197-002	LINC01197	9	728	720	0
hsa-miR-20a-3p	2	ENSG00000273365	ENST00000608512	RP11-466F5.10-001	RP11-466F5.10	9	188	180	0
hsa-miR-20a-3p	1	ENSG00000248858	ENST00000623616	FLJ46284-002	FLJ46284	9	1676	1668	0
hsa-miR-20a-3p	1	ENSG00000265142	ENST00000581072	MIR133A1HG-001	MIR133A1HG	9	3733	3725	0
hsa-miR-20a-3p	2	ENSG00000234394	ENST00000603200	RP11-561O23.5-004	RP11-561O23.5	9	1878	1870	0
hsa-miR-20a-3p	2	ENSG00000235166	ENST00000596828	LINC01440-004	LINC01440	9	747	739	0
hsa-miR-20a-3p	1	ENSG00000230323	ENST00000411605	LINC00159-002	LINC00159	9	174	166	0
hsa-miR-20a-3p	2	ENSG00000253658	ENST00000517925	RP11-600K15.1-002	RP11-600K15.1	9	361	353	0
hsa-miR-20a-3p	1	ENSG00000255446	ENST00000528983	CTD-2531D15.4-001	CTD-2531D15.4	9	405	397	0
hsa-miR-20a-3p	1	ENSG00000276248	ENST00000619092	RP11-230F18.5-001	RP11-230F18.5	9	1925	1917	0
hsa-miR-20a-3p	2	ENSG00000246090	ENST00000506160	RP11-696N14.1-004	RP11-696N14.1	9	464	456	0
hsa-miR-20a-3p	1	ENSG00000235875	ENST00000425094	ARHGEF7-AS2-001	ARHGEF7-AS2	9	1234	1226	0
hsa-miR-20a-3p	2	ENSG00000236013	ENST00000418834	RP3-332B22.1-002	RP3-332B22.1	9	735	727	0
hsa-miR-20a-3p	2	ENSG00000181211	ENST00000322220	HECW1-IT1-001	HECW1-IT1	9	1480	1472	0
hsa-miR-20a-3p	2	ENSG00000125514	ENST00000414668	LINC00029-003	LINC00029	9	1107	1099	0
hsa-miR-20a-3p	1	ENSG00000244227	ENST00000493529	LINC01330-006	LINC01330	9	369	361	0
hsa-miR-20a-3p	1	ENSG00000274421	ENST00000622201	RP11-386J22.3-001	RP11-386J22.3	9	858	850	0
hsa-miR-20a-3p	2	ENSG00000247796	ENST00000502171	CTD-2366F13.1-001	CTD-2366F13.1	9	1111	1103	0
hsa-miR-20a-3p	1	ENSG00000258791	ENST00000560336	LINC00520-006	LINC00520	9	438	430	0
hsa-miR-20a-3p	1	ENSG00000272814	ENST00000607950	RP11-15I20.1-001	RP11-15I20.1	9	12	4	0
hsa-miR-20a-3p	2	ENSG00000280355	ENST00000623504	RP11-119F19.5-001	RP11-119F19.5	9	2072	2064	0
hsa-miR-20a-3p	1	ENSG00000273108	ENST00000609691	RP11-416N2.4-001	RP11-416N2.4	9	173	165	0
hsa-miR-20a-3p	2	ENSG00000229599	ENST00000436722	LINC00411-001	LINC00411	9	79	71	0
hsa-miR-20a-3p	2	ENSG00000264772	ENST00000581621	RP11-186B7.4-001	RP11-186B7.4	9	4497	4489	0
hsa-miR-20a-3p	1	ENSG00000228274	ENST00000444381	RP3-508I15.9-001	RP3-508I15.9	9	159	151	0
hsa-miR-20a-3p	2	ENSG00000236283	ENST00000629991	AC013463.2-005	AC013463.2	9	386	378	0
hsa-miR-20a-3p	1	ENSG00000279434	ENST00000624600	RP11-85K15.3-001	RP11-85K15.3	9	71	63	0
hsa-miR-20a-3p	2	ENSG00000259495	ENST00000559008	RP11-210M15.2-001	RP11-210M15.2	9	5836	5828	0
hsa-miR-20a-3p	2	ENSG00000235166	ENST00000598445	LINC01440-003	LINC01440	9	583	575	0
hsa-miR-20a-3p	1	ENSG00000225684	ENST00000439875	FAM225B-002	FAM225B	9	1900	1892	0
hsa-miR-20a-3p	2	ENSG00000189238	ENST00000539315	LINC00943-006	LINC00943	9	780	772	0
hsa-miR-20a-3p	2	ENSG00000240859	ENST00000484550	AC093627.10-001	AC093627.10	9	4027	4019	0
hsa-miR-20a-3p	2	ENSG00000253658	ENST00000518540	RP11-600K15.1-001	RP11-600K15.1	9	537	529	0
hsa-miR-20a-3p	1	ENSG00000260440	ENST00000567801	LINC01544-001	LINC01544	9	4956	4948	0
hsa-miR-20a-3p	2	ENSG00000267882	ENST00000599904	RP4-569M23.5-001	RP4-569M23.5	9	1060	1052	0
hsa-miR-20a-3p	1	ENSG00000231528	ENST00000453010	FAM225A-001	FAM225A	9	1534	1526	0
hsa-miR-20a-3p	2	ENSG00000276462	ENST00000620833	BX255923.3-001	BX255923.3	9	2472	2464	0
hsa-miR-20a-3p	2	ENSG00000226197	ENST00000428006	RP11-536O18.1-001	RP11-536O18.1	9	10	2	0
hsa-miR-20a-3p	1	ENSG00000256072	ENST00000536412	RP11-335I12.2-001	RP11-335I12.2	9	479	471	0
hsa-miR-20a-3p	1	ENSG00000230962	ENST00000441457	LINC01520-001	LINC01520	9	149	141	0
hsa-miR-20a-3p	2	ENSG00000261003	ENST00000564198	RP1-140C12.2-001	RP1-140C12.2	9	2515	2507	0
hsa-miR-20a-3p	1	ENSG00000278709	ENST00000614771	RP5-1059L7.1-001	RP5-1059L7.1	9	2098	2090	0
hsa-miR-20a-3p	2	ENSG00000204623	ENST00000452229	ZNRD1-AS1-002	ZNRD1-AS1	9	2736	2728	0
hsa-miR-20a-3p	2	ENSG00000270419	ENST00000604200	CAHM-001	CAHM	9	884	876	0
hsa-miR-20a-3p	2	ENSG00000280257	ENST00000623818	RP11-340F16.2-001	RP11-340F16.2	9	2937	2929	0
hsa-miR-20a-3p	2	ENSG00000227917	ENST00000427318	RP11-143M1.3-002	RP11-143M1.3	9	180	172	0
hsa-miR-20a-3p	1	ENSG00000205488	ENST00000542093	CALML3-AS1-002	CALML3-AS1	9	450	442	0
hsa-miR-20a-3p	1	ENSG00000233219	ENST00000440074	RP11-89N17.3-001	RP11-89N17.3	9	249	241	0
hsa-miR-20a-3p	1	ENSG00000224559	ENST00000431979	LINC01087-001	LINC01087	9	510	502	0
hsa-miR-20a-3p	1	ENSG00000279378	ENST00000624606	RP11-70D24.1-001	RP11-70D24.1	9	1833	1825	0
hsa-miR-20a-3p	2	ENSG00000215162	ENST00000399711	LINC00269-001	LINC00269	9	1691	1683	0
hsa-miR-20a-3p	1	ENSG00000249500	ENST00000507838	LINC01179-001	LINC01179	9	1790	1782	0
hsa-miR-20a-3p	2	ENSG00000259448	ENST00000559292	RP11-16E12.1-001	RP11-16E12.1	9	1122	1114	0
hsa-miR-20a-3p	1	ENSG00000230234	ENST00000419196	RP1-276N6.2-001	RP1-276N6.2	9	33	25	0
hsa-miR-20a-3p	2	ENSG00000235166	ENST00000608080	LINC01440-005	LINC01440	9	261	253	0
hsa-miR-20a-3p	2	ENSG00000175061	ENST00000497774	LRRC75A-AS1-007	LRRC75A-AS1	9	649	641	0
hsa-miR-20a-3p	2	ENSG00000176236	ENST00000624760	C10orf111-001	C10orf111	9	368	360	0
hsa-miR-20a-3p	2	ENSG00000253658	ENST00000519062	RP11-600K15.1-004	RP11-600K15.1	9	121	113	0
hsa-miR-20a-3p	1	ENSG00000279003	ENST00000624601	LL22NC03-22D1.1-001	LL22NC03-22D1.1	9	12108	12100	0
hsa-miR-20a-3p	2	ENSG00000259871	ENST00000565085	CTA-363E6.1-001	CTA-363E6.1	9	511	503	0
hsa-miR-20a-3p	1	ENSG00000235994	ENST00000538528	RP3-470B24.5-201	RP3-470B24.5	9	823	815	0
hsa-miR-20a-3p	1	ENSG00000251660	ENST00000511893	AC007036.5-001	AC007036.5	9	455	447	0
hsa-miR-20a-3p	2	ENSG00000269821	ENST00000597346	KCNQ1OT1-001	KCNQ1OT1	9	69847	69839	0
hsa-miR-20a-3p	2	ENSG00000247796	ENST00000512301	CTD-2366F13.1-003	CTD-2366F13.1	9	281	273	0
hsa-miR-20a-3p	1	ENSG00000279657	ENST00000624954	RP11-521H3.3-001	RP11-521H3.3	9	215	207	0
hsa-miR-20a-3p	2	ENSG00000249831	ENST00000508135	RP11-4O3.2-001	RP11-4O3.2	9	1130	1122	0
hsa-miR-20a-3p	1	ENSG00000257985	ENST00000546738	RP1-228P16.4-001	RP1-228P16.4	9	2848	2840	0
hsa-miR-20a-3p	1	ENSG00000205592	ENST00000474954	MUC19-002	MUC19	9	3419	3411	0
hsa-miR-20a-3p	2	ENSG00000258168	ENST00000548924	RP11-588H23.3-008	RP11-588H23.3	9	680	672	0
hsa-miR-20a-3p	2	ENSG00000228308	ENST00000451289	LINC01209-001	LINC01209	9	919	911	0
hsa-miR-20a-3p	2	ENSG00000247081	ENST00000499522	BAALC-AS1-004	BAALC-AS1	9	482	474	0
hsa-miR-20a-3p	2	ENSG00000204623	ENST00000421692	ZNRD1-AS1-001	ZNRD1-AS1	9	573	565	0
hsa-miR-20a-3p	2	ENSG00000235166	ENST00000610112	LINC01440-006	LINC01440	9	267	259	0
hsa-miR-20a-3p	2	ENSG00000175061	ENST00000578757	LRRC75A-AS1-023	LRRC75A-AS1	9	456	448	0
hsa-miR-20a-3p	2	ENSG00000253658	ENST00000524286	RP11-600K15.1-003	RP11-600K15.1	9	251	243	0
hsa-miR-20a-3p	2	ENSG00000196668	ENST00000480237	LINC00173-002	LINC00173	9	610	602	0
hsa-miR-20a-3p	2	ENSG00000259705	ENST00000558061	RP11-227D13.1-001	RP11-227D13.1	9	1890	1882	0
hsa-miR-20a-3p	1	ENSG00000260551	ENST00000567246	RP11-350A1.1-001	RP11-350A1.1	9	256	248	0
hsa-miR-20a-3p	1	ENSG00000267058	ENST00000587128	RP11-15A1.3-001	RP11-15A1.3	9	1036	1028	0
hsa-miR-20a-3p	2	ENSG00000226051	ENST00000416398	ZNF503-AS1-001	ZNF503-AS1	9	1452	1444	0
hsa-miR-20a-3p	2	ENSG00000260604	ENST00000566733	RP1-140K8.5-001	RP1-140K8.5	9	6559	6551	0
hsa-miR-20a-3p	2	ENSG00000242880	ENST00000459855	RP11-190P13.2-001	RP11-190P13.2	9	129	121	0
hsa-miR-20a-3p	2	ENSG00000250132	ENST00000503602	RP11-359B12.2-004	RP11-359B12.2	9	460	452	0
hsa-miR-20a-3p	2	ENSG00000256250	ENST00000546264	RP11-989F5.1-001	RP11-989F5.1	9	70	62	0
hsa-miR-20a-3p	2	ENSG00000260838	ENST00000564832	RP11-531A24.3-001	RP11-531A24.3	9	669	661	0
hsa-miR-20a-3p	2	ENSG00000281649	ENST00000625445	EBLN3-001	EBLN3	9	1277	1269	0
hsa-miR-20a-3p	2	ENSG00000256943	ENST00000376617	RP13-895J2.2-002	RP13-895J2.2	9	1721	1713	0
hsa-miR-20a-3p	1	ENSG00000255020	ENST00000525867	AF131216.5-001	AF131216.5	9	361	353	0
hsa-miR-20a-3p	2	ENSG00000253348	ENST00000521965	CTC-455F18.1-001	CTC-455F18.1	9	177	169	0
hsa-miR-20a-3p	1	ENSG00000245146	ENST00000499203	LINC01024-007	LINC01024	9	1729	1721	0
hsa-miR-20a-3p	1	ENSG00000227733	ENST00000611452	RP4-565E6.1-014	RP4-565E6.1	9	487	479	0
hsa-miR-20a-3p	2	ENSG00000227917	ENST00000435421	RP11-143M1.3-001	RP11-143M1.3	9	89	81	0
hsa-miR-20a-3p	1	ENSG00000257568	ENST00000551713	RP11-863H1.1-001	RP11-863H1.1	9	469	461	0
hsa-miR-20a-3p	1	ENSG00000205488	ENST00000543008	CALML3-AS1-001	CALML3-AS1	9	1384	1376	0
hsa-miR-20a-3p	2	ENSG00000205592	ENST00000474954	MUC19-002	MUC19	9	1193	1185	0
hsa-miR-20a-3p	2	ENSG00000264472	ENST00000584226	RP11-861L17.3-002	RP11-861L17.3	9	102	94	0
hsa-miR-20a-3p	1	ENSG00000280683	ENST00000629369	LINC01242-001	LINC01242	9	791	783	0
hsa-miR-20a-3p	2	ENSG00000234148	ENST00000449954	RP11-395L14.3-001	RP11-395L14.3	9	221	213	0
hsa-miR-20a-3p	2	ENSG00000234394	ENST00000414223	RP11-561O23.5-002	RP11-561O23.5	9	2849	2841	0
hsa-miR-20a-3p	1	ENSG00000261761	ENST00000562049	RP11-103J17.2-001	RP11-103J17.2	9	1459	1451	0
hsa-miR-20a-3p	1	ENSG00000247775	ENST00000501215	SNCA-AS1-001	SNCA-AS1	9	752	744	0
hsa-miR-20a-3p	2	ENSG00000235166	ENST00000627300	LINC01440-008	LINC01440	9	63	55	0
hsa-miR-20a-3p	1	ENSG00000274979	ENST00000613291	RP11-1143G9.5-001	RP11-1143G9.5	9	1448	1440	0
hsa-miR-20a-3p	2	ENSG00000196295	ENST00000582145	AC005154.6-016	AC005154.6	9	21	13	0
hsa-miR-20a-3p	2	ENSG00000260450	ENST00000562980	RP11-523L20.1-001	RP11-523L20.1	9	526	518	0
hsa-miR-20a-3p	1	ENSG00000279080	ENST00000624072	CTA-228A9.4-001	CTA-228A9.4	9	13586	13578	0
hsa-miR-20a-3p	1	ENSG00000253821	ENST00000520370	RP11-246K15.1-001	RP11-246K15.1	9	490	482	0
hsa-miR-20a-3p	2	ENSG00000259789	ENST00000567837	RP11-1078H9.6-001	RP11-1078H9.6	9	2339	2331	0
hsa-miR-20a-3p	1	ENSG00000279142	ENST00000623284	RP11-463O9.2-001	RP11-463O9.2	9	2167	2159	0
hsa-miR-20a-3p	1	ENSG00000242578	ENST00000468232	RP11-469J4.3-001	RP11-469J4.3	9	311	303	0
hsa-miR-20a-3p	2	ENSG00000226202	ENST00000435542	RP11-328D5.1-001	RP11-328D5.1	9	472	464	0
hsa-miR-20a-3p	2	ENSG00000237945	ENST00000427447	LINC00649-001	LINC00649	9	8273	8265	0
hsa-miR-20a-3p	2	ENSG00000251396	ENST00000506428	LINC01301-001	LINC01301	9	865	857	0
hsa-miR-20a-3p	2	ENSG00000281649	ENST00000628924	EBLN3-007	EBLN3	9	2275	2267	0
hsa-miR-20a-3p	1	ENSG00000244227	ENST00000459923	LINC01330-001	LINC01330	9	847	839	0
hsa-miR-20a-3p	2	ENSG00000260108	ENST00000567834	RP11-140H17.1-001	RP11-140H17.1	9	2306	2298	0
hsa-miR-20a-3p	2	ENSG00000227630	ENST00000437601	LINC01132-001	LINC01132	9	3233	3225	0
hsa-miR-20a-3p	1	ENSG00000226747	ENST00000421998	AC007966.1-001	AC007966.1	9	1064	1056	0
hsa-miR-20a-3p	1	ENSG00000274508	ENST00000611626	RP11-212I21.5-001	RP11-212I21.5	9	126	118	0
hsa-miR-20a-3p	1	ENSG00000258819	ENST00000556781	RP11-7F17.3-003	RP11-7F17.3	9	243	235	0
hsa-miR-20a-3p	2	ENSG00000270540	ENST00000605740	RP11-785G17.1-001	RP11-785G17.1	9	1329	1321	0
hsa-miR-20a-3p	1	ENSG00000279628	ENST00000624067	RP11-467L19.14-001	RP11-467L19.14	9	2320	2312	0
hsa-miR-20a-3p	1	ENSG00000228956	ENST00000629177	SATB1-AS1-066	SATB1-AS1	9	721	713	0
hsa-miR-20a-3p	2	ENSG00000272070	ENST00000606901	AC005618.6-001	AC005618.6	9	1382	1374	0
hsa-miR-20a-3p	2	ENSG00000280739	ENST00000625390	EIF1B-AS1-002	EIF1B-AS1	9	1888	1880	0
hsa-miR-20a-3p	1	ENSG00000234264	ENST00000428732	DEPDC1-AS1-002	DEPDC1-AS1	9	1132	1124	0
hsa-miR-20a-3p	2	ENSG00000236283	ENST00000627211	AC013463.2-004	AC013463.2	9	388	380	0
hsa-miR-20a-3p	2	ENSG00000272320	ENST00000607565	RP11-506K6.4-001	RP11-506K6.4	9	1945	1937	0
hsa-miR-20a-3p	2	ENSG00000228496	ENST00000435175	AC106875.1-001	AC106875.1	9	1159	1151	0
hsa-miR-20a-3p	1	ENSG00000259417	ENST00000560778	LINC01314-001	LINC01314	9	6710	6702	0
hsa-miR-20a-3p	2	ENSG00000280138	ENST00000623210	RP11-463O12.5-001	RP11-463O12.5	9	3396	3388	0
hsa-miR-20a-3p	1	ENSG00000258791	ENST00000554221	LINC00520-003	LINC00520	9	245	237	0
hsa-miR-20a-3p	2	ENSG00000278890	ENST00000624219	LL22NC03-27C5.1-001	LL22NC03-27C5.1	9	4108	4100	0
hsa-miR-20a-3p	2	ENSG00000235166	ENST00000627529	LINC01440-009	LINC01440	9	279	271	0
hsa-miR-20a-3p	2	ENSG00000196295	ENST00000584108	AC005154.6-015	AC005154.6	9	703	695	0
hsa-miR-20a-3p	2	ENSG00000250990	ENST00000476561	AC073635.5-001	AC073635.5	9	536	528	0
hsa-miR-20a-3p	1	ENSG00000250124	ENST00000515706	CTC-261N6.2-001	CTC-261N6.2	9	400	392	0
hsa-miR-20a-3p	2	ENSG00000250132	ENST00000545629	RP11-359B12.2-002	RP11-359B12.2	9	493	485	0
hsa-miR-20a-3p	2	ENSG00000251396	ENST00000531654	LINC01301-003	LINC01301	9	1235	1227	0
hsa-miR-20a-3p	1	ENSG00000277631	ENST00000621255	PGM5P3-AS1-004	PGM5P3-AS1	9	337	329	0
hsa-miR-20a-3p	2	ENSG00000236008	ENST00000436187	AC011747.4-002	AC011747.4	9	278	270	0
hsa-miR-20a-3p	1	ENSG00000279373	ENST00000623556	RP11-650L12.4-001	RP11-650L12.4	9	656	648	0
hsa-miR-20a-3p	1	ENSG00000245146	ENST00000521563	LINC01024-004	LINC01024	9	817	809	0
hsa-miR-20a-3p	2	ENSG00000204623	ENST00000431012	ZNRD1-AS1-005	ZNRD1-AS1	9	225	217	0
hsa-miR-20a-3p	2	ENSG00000232416	ENST00000418282	BPESC1-001	BPESC1	9	3483	3475	0
hsa-miR-20a-3p	1	ENSG00000272871	ENST00000610061	RP11-408A13.4-001	RP11-408A13.4	9	826	818	0
hsa-miR-20a-3p	2	ENSG00000263727	ENST00000584679	RP11-806L2.5-001	RP11-806L2.5	9	10	2	0
hsa-miR-20a-3p	2	ENSG00000261329	ENST00000564893	CTD-2049O4.1-001	CTD-2049O4.1	9	337	329	0
hsa-miR-20a-3p	1	ENSG00000224939	ENST00000429269	LINC00184-001	LINC00184	9	309	301	0
hsa-miR-20a-3p	1	ENSG00000205488	ENST00000545372	CALML3-AS1-003	CALML3-AS1	9	557	549	0
hsa-miR-20a-3p	1	ENSG00000232860	ENST00000421703	SMG7-AS1-001	SMG7-AS1	9	1254	1246	0
hsa-miR-20a-3p	2	ENSG00000224078	ENST00000453082	SNHG14-003	SNHG14	9	4837	4829	0
hsa-miR-20a-3p	1	ENSG00000224165	ENST00000434897	DNAJC27-AS1-004	DNAJC27-AS1	9	3761	3753	0
hsa-miR-20a-3p	2	ENSG00000234394	ENST00000429953	RP11-561O23.5-001	RP11-561O23.5	9	3965	3957	0
hsa-miR-20a-3p	2	ENSG00000236283	ENST00000628960	AC013463.2-007	AC013463.2	9	578	570	0
hsa-miR-20a-3p	2	ENSG00000249307	ENST00000507761	LINC01088-008	LINC01088	9	639	631	0
hsa-miR-20a-3p	2	ENSG00000228496	ENST00000455754	AC106875.1-002	AC106875.1	9	1053	1045	0
hsa-miR-20a-3p	2	ENSG00000230120	ENST00000426354	RP1-90G24.8-001	RP1-90G24.8	9	530	522	0
hsa-miR-20a-3p	2	ENSG00000266378	ENST00000584683	RP11-214O1.3-001	RP11-214O1.3	9	880	872	0
hsa-miR-20a-3p	2	ENSG00000235166	ENST00000629744	LINC01440-010	LINC01440	9	333	325	0
hsa-miR-20a-3p	2	ENSG00000189238	ENST00000345111	LINC00943-003	LINC00943	9	1342	1334	0
hsa-miR-20a-3p	2	ENSG00000196295	ENST00000584621	AC005154.6-024	AC005154.6	9	9	1	0
hsa-miR-20a-3p	2	ENSG00000279034	ENST00000624119	RP11-5A1.1-001	RP11-5A1.1	9	2373	2365	0
hsa-miR-20a-3p	2	ENSG00000259757	ENST00000560688	RP11-129I19.2-001	RP11-129I19.2	9	104	96	0
hsa-miR-20a-3p	2	ENSG00000279086	ENST00000624389	RP11-667F14.1-001	RP11-667F14.1	9	2096	2088	0
hsa-miR-20a-3p	1	ENSG00000231943	ENST00000416105	PGM5P4-AS1-004	PGM5P4-AS1	9	306	298	0
hsa-miR-20a-3p	2	ENSG00000239454	ENST00000494761	RP11-508O18.1-001	RP11-508O18.1	9	840	832	0
hsa-miR-20a-3p	2	ENSG00000162888	ENST00000367119	C1orf147-001	C1orf147	9	369	361	0
hsa-miR-20a-3p	2	ENSG00000235166	ENST00000416190	LINC01440-002	LINC01440	9	279	271	0
hsa-miR-20a-3p	1	ENSG00000240401	ENST00000366287	AC012358.8-001	AC012358.8	9	179	171	0
hsa-miR-20a-3p	2	ENSG00000247796	ENST00000499459	CTD-2366F13.1-002	CTD-2366F13.1	9	1878	1870	0
hsa-miR-20a-3p	1	ENSG00000258791	ENST00000556417	LINC00520-002	LINC00520	9	692	684	0
hsa-miR-20a-3p	1	ENSG00000224849	ENST00000433637	RP1-104O17.1-001	RP1-104O17.1	9	274	266	0
hsa-miR-20a-3p	2	ENSG00000270977	ENST00000604907	AC015849.16-001	AC015849.16	9	3299	3291	0
hsa-miR-20a-3p	1	ENSG00000228956	ENST00000631285	SATB1-AS1-058	SATB1-AS1	9	757	749	0
hsa-miR-20a-3p	2	ENSG00000225166	ENST00000447835	AC012462.2-001	AC012462.2	9	623	615	0
hsa-miR-20a-3p	1	ENSG00000272168	ENST00000605917	CASC15-006	CASC15	9	2553	2545	0
hsa-miR-20a-3p	2	ENSG00000224308	ENST00000419578	LINC01527-005	LINC01527	9	1579	1571	0
hsa-miR-20a-3p	1	ENSG00000234377	ENST00000607862	RNF219-AS1-013	RNF219-AS1	9	3304	3296	0
hsa-miR-20a-3p	1	ENSG00000249085	ENST00000507957	CTD-2631K10.1-001	CTD-2631K10.1	9	441	433	0
hsa-miR-20a-3p	2	ENSG00000246863	ENST00000558675	RP11-325N19.3-002	RP11-325N19.3	9	4440	4432	0
hsa-miR-20a-3p	2	ENSG00000236283	ENST00000629803	AC013463.2-006	AC013463.2	9	47	39	0
hsa-miR-20a-3p	2	ENSG00000249307	ENST00000511895	LINC01088-009	LINC01088	9	662	654	0
hsa-miR-20a-3p	2	ENSG00000272323	ENST00000606401	CTD-2517O10.6-001	CTD-2517O10.6	9	525	517	0
hsa-miR-20a-3p	1	ENSG00000225488	ENST00000436042	RP11-760D2.1-001	RP11-760D2.1	9	322	314	0
hsa-miR-20a-3p	2	ENSG00000240401	ENST00000366287	AC012358.8-001	AC012358.8	8	178	171	0
hsa-miR-20a-3p	1	ENSG00000260331	ENST00000565944	RP11-111J6.2-001	RP11-111J6.2	8	232	225	0
hsa-miR-20a-3p	1	ENSG00000278895	ENST00000624591	CTC-448F2.7-001	CTC-448F2.7	8	681	674	0
hsa-miR-20a-3p	1	ENSG00000234636	ENST00000456333	MED14OS-001	MED14OS	8	464	457	0
hsa-miR-20a-3p	1	ENSG00000253567	ENST00000523935	RP11-181B11.2-001	RP11-181B11.2	8	202	195	0
hsa-miR-20a-3p	2	ENSG00000278935	ENST00000623212	RP11-173D3.4-001	RP11-173D3.4	8	3952	3945	0
hsa-miR-20a-3p	1	ENSG00000226872	ENST00000450652	AC002472.11-001	AC002472.11	8	516	509	0
hsa-miR-20a-3p	2	ENSG00000275106	ENST00000613068	RP11-309L24.10-001	RP11-309L24.10	8	229	222	0
hsa-miR-20a-3p	1	ENSG00000230438	ENST00000420981	SERPINB9P1-002	SERPINB9P1	8	677	670	0
hsa-miR-20a-3p	2	ENSG00000250891	ENST00000515704	CTD-2281M20.1-001	CTD-2281M20.1	8	409	402	0
hsa-miR-20a-3p	2	ENSG00000255443	ENST00000528869	RP1-68D18.4-001	RP1-68D18.4	8	431	424	0
hsa-miR-20a-3p	1	ENSG00000253926	ENST00000519048	RP11-26E5.1-001	RP11-26E5.1	8	264	257	0
hsa-miR-20a-3p	1	ENSG00000275450	ENST00000619442	RP11-4L24.3-001	RP11-4L24.3	8	2588	2581	0
hsa-miR-20a-3p	1	ENSG00000225778	ENST00000453242	PROSER2-AS1-002	PROSER2-AS1	8	303	296	0
hsa-miR-20a-3p	1	ENSG00000260484	ENST00000566892	RP11-1081M5.2-001	RP11-1081M5.2	8	885	878	0
hsa-miR-20a-3p	1	ENSG00000253764	ENST00000517676	RP11-439C15.4-002	RP11-439C15.4	8	502	495	0
hsa-miR-20a-3p	1	ENSG00000253836	ENST00000522123	RP11-731N10.1-001	RP11-731N10.1	8	688	681	0
hsa-miR-20a-3p	1	ENSG00000267106	ENST00000586614	ZNF561-AS1-003	ZNF561-AS1	8	174	167	0
hsa-miR-20a-3p	1	ENSG00000279125	ENST00000623220	RP11-417J1.4-001	RP11-417J1.4	8	200	193	0
hsa-miR-20a-3p	1	ENSG00000231731	ENST00000629695	AC010976.2-025	AC010976.2	8	609	602	0
hsa-miR-20a-3p	1	ENSG00000242512	ENST00000614303	LINC01206-014	LINC01206	8	156	149	0
hsa-miR-20a-3p	1	ENSG00000267106	ENST00000592851	ZNF561-AS1-006	ZNF561-AS1	8	132	125	0
hsa-miR-20a-3p	1	ENSG00000231758	ENST00000413315	AC092652.1-001	AC092652.1	8	158	151	0
hsa-miR-20a-3p	1	ENSG00000230728	ENST00000416119	RP11-240D10.4-001	RP11-240D10.4	8	247	240	0
hsa-miR-20a-3p	2	ENSG00000242767	ENST00000472323	ZBTB20-AS4-001	ZBTB20-AS4	8	130	123	0
hsa-miR-20a-3p	1	ENSG00000254287	ENST00000522970	RP11-44K6.4-001	RP11-44K6.4	8	102	95	0
hsa-miR-20a-3p	1	ENSG00000231760	ENST00000628047	RP11-350J20.5-003	RP11-350J20.5	8	64	57	0
hsa-miR-20a-3p	1	ENSG00000243069	ENST00000491862	ARHGEF26-AS1-001	ARHGEF26-AS1	8	1153	1146	0
hsa-miR-20a-3p	1	ENSG00000179818	ENST00000601494	PCBP1-AS1-046	PCBP1-AS1	8	531	524	0
hsa-miR-20a-3p	2	ENSG00000260737	ENST00000567317	LINC01227-001	LINC01227	8	78	71	0
hsa-miR-20a-3p	2	ENSG00000259946	ENST00000561881	RP11-490G2.2-001	RP11-490G2.2	8	987	980	0
hsa-miR-20a-3p	1	ENSG00000267198	ENST00000585761	RP11-798G7.6-001	RP11-798G7.6	8	328	321	0
hsa-miR-20a-3p	1	ENSG00000243319	ENST00000437115	FGF14-IT1-002	FGF14-IT1	8	1040	1033	0
hsa-miR-20a-3p	1	ENSG00000226476	ENST00000439156	RP11-776H12.1-001	RP11-776H12.1	8	1236	1229	0
hsa-miR-20a-3p	2	ENSG00000231943	ENST00000416105	PGM5P4-AS1-004	PGM5P4-AS1	8	305	298	0
hsa-miR-20a-3p	1	ENSG00000251562	ENST00000534336	MALAT1-001	MALAT1	8	6629	6622	0
hsa-miR-20a-3p	1	ENSG00000250340	ENST00000509824	RP11-577G20.1-001	RP11-577G20.1	8	186	179	0
hsa-miR-20a-3p	1	ENSG00000279338	ENST00000624184	RP1-309I22.2-001	RP1-309I22.2	8	7113	7106	0
hsa-miR-20a-3p	2	ENSG00000277631	ENST00000622412	PGM5P3-AS1-007	PGM5P3-AS1	8	260	253	0
hsa-miR-20a-3p	1	ENSG00000234913	ENST00000441167	XXbac-B476C20.13-001	XXbac-B476C20.13	8	1344	1337	0
hsa-miR-20a-3p	1	ENSG00000251562	ENST00000620465	MALAT1-011	MALAT1	8	260	253	0
hsa-miR-20a-3p	1	ENSG00000250387	ENST00000502659	RP11-136K7.2-001	RP11-136K7.2	8	2297	2290	0
hsa-miR-20a-3p	1	ENSG00000260930	ENST00000563553	RP11-214L13.1-001	RP11-214L13.1	8	1265	1258	0
hsa-miR-20a-3p	1	ENSG00000260093	ENST00000562143	RP11-1E4.1-001	RP11-1E4.1	8	1414	1407	0
hsa-miR-20a-3p	2	ENSG00000232021	ENST00000512637	LEF1-AS1-002	LEF1-AS1	8	1425	1418	0
hsa-miR-20a-3p	1	ENSG00000236054	ENST00000428201	LL22NC03-104C7.1-001	LL22NC03-104C7.1	8	273	266	0
hsa-miR-20a-3p	1	ENSG00000239265	ENST00000476886	CLRN1-AS1-001	CLRN1-AS1	8	1443	1436	0
hsa-miR-20a-3p	2	ENSG00000267419	ENST00000589657	CTC-559E9.6-001	CTC-559E9.6	8	398	391	0
hsa-miR-20a-3p	2	ENSG00000227486	ENST00000452532	RP13-188A5.1-001	RP13-188A5.1	8	725	718	0
hsa-miR-20a-3p	1	ENSG00000278254	ENST00000612945	RP4-668E10.4-002	RP4-668E10.4	8	826	819	0
hsa-miR-20a-3p	1	ENSG00000187621	ENST00000484207	TCL6-005	TCL6	8	667	660	0
hsa-miR-20a-3p	1	ENSG00000253284	ENST00000501211	RP11-282K24.3-001	RP11-282K24.3	8	1898	1891	0
hsa-miR-20a-3p	1	ENSG00000260249	ENST00000570167	RP11-401P9.5-001	RP11-401P9.5	8	2461	2454	0
hsa-miR-20a-3p	1	ENSG00000227617	ENST00000600693	CERS6-AS1-004	CERS6-AS1	8	150	143	0
hsa-miR-20a-3p	2	ENSG00000244968	ENST00000500733	LIFR-AS1-001	LIFR-AS1	8	1720	1713	0
hsa-miR-20a-3p	1	ENSG00000188477	ENST00000468219	AC003003.5-001	AC003003.5	8	179	172	0
hsa-miR-20a-3p	1	ENSG00000226758	ENST00000456782	DISC1-IT1-001	DISC1-IT1	8	273	266	0
hsa-miR-20a-3p	2	ENSG00000258791	ENST00000556417	LINC00520-002	LINC00520	8	691	684	0
hsa-miR-20a-3p	1	ENSG00000233643	ENST00000441001	RP11-491H19.1-001	RP11-491H19.1	8	37	30	0
hsa-miR-20a-3p	1	ENSG00000204706	ENST00000448377	MAMDC2-AS1-005	MAMDC2-AS1	8	867	860	0
hsa-miR-20a-3p	1	ENSG00000279593	ENST00000623423	RP11-131H24.5-001	RP11-131H24.5	8	1267	1260	0
hsa-miR-20a-3p	2	ENSG00000227912	ENST00000421077	RP11-69C17.3-001	RP11-69C17.3	8	795	788	0
hsa-miR-20a-3p	2	ENSG00000248100	ENST00000506925	RP11-709A23.1-001	RP11-709A23.1	8	2202	2195	0
hsa-miR-20a-3p	1	ENSG00000257495	ENST00000552364	KRT73-AS1-001	KRT73-AS1	8	2003	1996	0
hsa-miR-20a-3p	2	ENSG00000224849	ENST00000433637	RP1-104O17.1-001	RP1-104O17.1	8	273	266	0
hsa-miR-20a-3p	2	ENSG00000223765	ENST00000431997	RP1-288M22.2-001	RP1-288M22.2	8	322	315	0
hsa-miR-20a-3p	1	ENSG00000258959	ENST00000553701	RP11-1017G21.4-003	RP11-1017G21.4	8	444	437	0
hsa-miR-20a-3p	1	ENSG00000223482	ENST00000447424	NUTM2A-AS1-011	NUTM2A-AS1	8	167	160	0
hsa-miR-20a-3p	1	ENSG00000261319	ENST00000566208	RP11-279O17.1-001	RP11-279O17.1	8	560	553	0
hsa-miR-20a-3p	2	ENSG00000228956	ENST00000631285	SATB1-AS1-058	SATB1-AS1	8	756	749	0
hsa-miR-20a-3p	1	ENSG00000279674	ENST00000624332	RP11-1086I4.2-001	RP11-1086I4.2	8	1862	1855	0
hsa-miR-20a-3p	1	ENSG00000233783	ENST00000596669	AP001442.2-005	AP001442.2	8	153	146	0
hsa-miR-20a-3p	1	ENSG00000280383	ENST00000623075	CTA-941F9.10-001	CTA-941F9.10	8	20727	20720	0
hsa-miR-20a-3p	2	ENSG00000233901	ENST00000427109	LINC01503-004	LINC01503	8	431	424	0
hsa-miR-20a-3p	1	ENSG00000232811	ENST00000440689	RP11-96K19.2-001	RP11-96K19.2	8	1488	1481	0
hsa-miR-20a-3p	1	ENSG00000234028	ENST00000453008	AC062029.1-001	AC062029.1	8	1607	1600	0
hsa-miR-20a-3p	2	ENSG00000248587	ENST00000514532	GDNF-AS1-003	GDNF-AS1	8	753	746	0
hsa-miR-20a-3p	1	ENSG00000259084	ENST00000553913	RP11-1070N10.6-004	RP11-1070N10.6	8	667	660	0
hsa-miR-20a-3p	1	ENSG00000264177	ENST00000579352	RP1-37N7.1-001	RP1-37N7.1	8	3031	3024	0
hsa-miR-20a-3p	1	ENSG00000248708	ENST00000511417	CTD-2316B1.2-001	CTD-2316B1.2	8	579	572	0
hsa-miR-20a-3p	1	ENSG00000258167	ENST00000552757	RP11-115F18.1-001	RP11-115F18.1	8	37	30	0
hsa-miR-20a-3p	2	ENSG00000206062	ENST00000418369	RP13-212L9.1-001	RP13-212L9.1	8	199	192	0
hsa-miR-20a-3p	2	ENSG00000198590	ENST00000328376	C3orf35-002	C3orf35	8	1139	1132	0
hsa-miR-20a-3p	1	ENSG00000198685	ENST00000356020	LINC01565-001	LINC01565	8	309	302	0
hsa-miR-20a-3p	2	ENSG00000224189	ENST00000416928	HAGLR-001	HAGLR	8	3998	3991	0
hsa-miR-20a-3p	1	ENSG00000229692	ENST00000594472	SOS1-IT1-002	SOS1-IT1	8	944	937	0
hsa-miR-20a-3p	1	ENSG00000233093	ENST00000454385	LINC00892-002	LINC00892	8	482	475	0
hsa-miR-20a-3p	1	ENSG00000258461	ENST00000495723	RP11-164J13.1-003	RP11-164J13.1	8	3123	3116	0
hsa-miR-20a-3p	2	ENSG00000272168	ENST00000605917	CASC15-006	CASC15	8	2552	2545	0
hsa-miR-20a-3p	1	ENSG00000224358	ENST00000423121	RP11-466F5.8-001	RP11-466F5.8	8	486	479	0
hsa-miR-20a-3p	1	ENSG00000229694	ENST00000439438	RP11-305L7.6-001	RP11-305L7.6	8	293	286	0
hsa-miR-20a-3p	2	ENSG00000234377	ENST00000607862	RNF219-AS1-013	RNF219-AS1	8	3303	3296	0
hsa-miR-20a-3p	2	ENSG00000249085	ENST00000507957	CTD-2631K10.1-001	CTD-2631K10.1	8	440	433	0
hsa-miR-20a-3p	1	ENSG00000258498	ENST00000553575	DIO3OS-013	DIO3OS	8	527	520	0
hsa-miR-20a-3p	1	ENSG00000258559	ENST00000554532	AC005519.4-001	AC005519.4	8	643	636	0
hsa-miR-20a-3p	2	ENSG00000224511	ENST00000413591	LINC00365-002	LINC00365	8	2278	2271	0
hsa-miR-20a-3p	2	ENSG00000237187	ENST00000504474	NR2F1-AS1-004	NR2F1-AS1	8	1891	1884	0
hsa-miR-20a-3p	2	ENSG00000225488	ENST00000436042	RP11-760D2.1-001	RP11-760D2.1	8	321	314	0
hsa-miR-20a-3p	2	ENSG00000280065	ENST00000624243	CTA-796E4.5-001	CTA-796E4.5	8	21836	21829	0
hsa-miR-20a-3p	2	ENSG00000279432	ENST00000622996	RP11-135N5.3-001	RP11-135N5.3	8	133	126	0
hsa-miR-20a-3p	1	ENSG00000249425	ENST00000512652	RP11-502M1.2-001	RP11-502M1.2	8	642	635	0
hsa-miR-20a-3p	1	ENSG00000272432	ENST00000607698	RP3-465N24.6-001	RP3-465N24.6	8	255	248	0
hsa-miR-20a-3p	1	ENSG00000230156	ENST00000421601	LINC00443-001	LINC00443	8	136	129	0
hsa-miR-20a-3p	1	ENSG00000225626	ENST00000526458	C9orf135-AS1-003	C9orf135-AS1	8	10	3	0
hsa-miR-20a-3p	2	ENSG00000270082	ENST00000602665	RP11-178L8.8-001	RP11-178L8.8	8	194	187	0
hsa-miR-20a-3p	1	ENSG00000227676	ENST00000620874	LINC01068-002	LINC01068	8	33	26	0
hsa-miR-20a-3p	2	ENSG00000245146	ENST00000522747	LINC01024-005	LINC01024	8	914	907	0
hsa-miR-20a-3p	2	ENSG00000266460	ENST00000581971	RP11-173L6.1-001	RP11-173L6.1	8	144	137	0
hsa-miR-20a-3p	2	ENSG00000225684	ENST00000423546	FAM225B-001	FAM225B	8	1533	1526	0
hsa-miR-20a-3p	1	ENSG00000255375	ENST00000525133	RP1-65P5.5-001	RP1-65P5.5	8	466	459	0
hsa-miR-20a-3p	2	ENSG00000253851	ENST00000523775	RP11-318M2.3-001	RP11-318M2.3	8	173	166	0
hsa-miR-20a-3p	1	ENSG00000266767	ENST00000579509	RP11-678G15.2-002	RP11-678G15.2	8	200	193	0
hsa-miR-20a-3p	2	ENSG00000175772	ENST00000436665	LINC01106-003	LINC01106	8	1499	1492	0
hsa-miR-20a-3p	1	ENSG00000279002	ENST00000624775	RP11-417J1.7-001	RP11-417J1.7	8	111	104	0
hsa-miR-20a-3p	2	ENSG00000231528	ENST00000434051	FAM225A-002	FAM225A	8	1926	1919	0
hsa-miR-20a-3p	1	ENSG00000245928	ENST00000501239	RP11-630D6.5-001	RP11-630D6.5	8	212	205	0
hsa-miR-20a-3p	1	ENSG00000196295	ENST00000631229	AC005154.6-031	AC005154.6	8	261	254	0
hsa-miR-20a-3p	1	ENSG00000241570	ENST00000595774	PAQR9-AS1-009	PAQR9-AS1	8	173	166	0
hsa-miR-20a-3p	1	ENSG00000254028	ENST00000521444	AC083843.2-001	AC083843.2	8	758	751	0
hsa-miR-20a-3p	1	ENSG00000279050	ENST00000624188	PWAR1-001	PWAR1	8	1297	1290	0
hsa-miR-20a-3p	1	ENSG00000227028	ENST00000427354	SLC8A1-AS1-007	SLC8A1-AS1	8	262	255	0
hsa-miR-20a-3p	1	ENSG00000275638	ENST00000613686	RP11-16E23.5-001	RP11-16E23.5	8	94	87	0
hsa-miR-20a-3p	2	ENSG00000230533	ENST00000440397	RP11-95M15.1-001	RP11-95M15.1	8	367	360	0
hsa-miR-20a-3p	1	ENSG00000197085	ENST00000428922	NPSR1-AS1-007	NPSR1-AS1	8	68	61	0
hsa-miR-20a-3p	1	ENSG00000177406	ENST00000537514	RP11-218M22.1-001	RP11-218M22.1	8	740	733	0
hsa-miR-20a-3p	1	ENSG00000254081	ENST00000520902	LINC01299-001	LINC01299	8	345	338	0
hsa-miR-20a-3p	1	ENSG00000279092	ENST00000623619	RP11-1H8.5-001	RP11-1H8.5	8	3515	3508	0
hsa-miR-20a-3p	2	ENSG00000235535	ENST00000625262	RP11-532N4.2-013	RP11-532N4.2	8	650	643	0
hsa-miR-20a-3p	1	ENSG00000251141	ENST00000508945	RP11-53O19.1-001	RP11-53O19.1	8	122	115	0
hsa-miR-20a-3p	1	ENSG00000255689	ENST00000306533	RP11-136I14.5-001	RP11-136I14.5	8	12	5	0
hsa-miR-20a-3p	2	ENSG00000259818	ENST00000569869	RP5-1024G6.7-001	RP5-1024G6.7	8	2555	2548	0
hsa-miR-20a-3p	1	ENSG00000226091	ENST00000538304	LINC00937-002	LINC00937	8	1682	1675	0
hsa-miR-20a-3p	2	ENSG00000250046	ENST00000505632	RP11-148B6.2-001	RP11-148B6.2	8	50	43	0
hsa-miR-20a-3p	2	ENSG00000259862	ENST00000563922	RP11-143E21.6-001	RP11-143E21.6	8	496	489	0
hsa-miR-20a-3p	1	ENSG00000268560	ENST00000598116	CTD-2332E11.2-001	CTD-2332E11.2	8	579	572	0
hsa-miR-20a-3p	1	ENSG00000267121	ENST00000591365	CTD-2020K17.1-001	CTD-2020K17.1	8	2178	2171	0
hsa-miR-20a-3p	1	ENSG00000234741	ENST00000451607	GAS5-015	GAS5	8	258	251	0
hsa-miR-20a-3p	1	ENSG00000259954	ENST00000563191	IL21R-AS1-001	IL21R-AS1	8	1869	1862	0
hsa-miR-20a-3p	1	ENSG00000227165	ENST00000598981	WDR11-AS1-003	WDR11-AS1	8	2053	2046	0
hsa-miR-20a-3p	1	ENSG00000260832	ENST00000565238	CTD-3253I12.1-001	CTD-3253I12.1	8	22	15	0
hsa-miR-20a-3p	2	ENSG00000231943	ENST00000416758	PGM5P4-AS1-001	PGM5P4-AS1	8	319	312	0
hsa-miR-20a-3p	1	ENSG00000230844	ENST00000421685	ZNF674-AS1-001	ZNF674-AS1	8	1519	1512	0
hsa-miR-20a-3p	1	ENSG00000254842	ENST00000533812	RP11-890B15.2-001	RP11-890B15.2	8	19	12	0
hsa-miR-20a-3p	1	ENSG00000277701	ENST00000613749	RP11-734K23.9-001	RP11-734K23.9	8	1202	1195	0
hsa-miR-20a-3p	1	ENSG00000238184	ENST00000427151	CD81-AS1-001	CD81-AS1	8	470	463	0
hsa-miR-20a-3p	2	ENSG00000269793	ENST00000595954	ZIM2-AS1-003	ZIM2-AS1	8	1828	1821	0
hsa-miR-20a-3p	1	ENSG00000146521	ENST00000366822	LINC01558-002	LINC01558	8	950	943	0
hsa-miR-20a-3p	1	ENSG00000267452	ENST00000588341	RP11-1018N14.5-001	RP11-1018N14.5	8	777	770	0
hsa-miR-20a-3p	1	ENSG00000227502	ENST00000434296	LINC01268-001	LINC01268	8	738	731	0
hsa-miR-20a-3p	1	ENSG00000244675	ENST00000455557	AC108676.1-001	AC108676.1	8	872	865	0
hsa-miR-20a-3p	2	ENSG00000239519	ENST00000476021	CADM2-AS1-001	CADM2-AS1	8	846	839	0
hsa-miR-20a-3p	1	ENSG00000257126	ENST00000549487	FOXG1-AS1-003	FOXG1-AS1	8	300	293	0
hsa-miR-20a-3p	2	ENSG00000255087	ENST00000527317	RP11-168K9.2-001	RP11-168K9.2	8	1495	1488	0
hsa-miR-20a-3p	1	ENSG00000261043	ENST00000561777	RP11-24M17.6-001	RP11-24M17.6	8	2474	2467	0
hsa-miR-20a-3p	1	ENSG00000265933	ENST00000581571	LINC00668-002	LINC00668	8	1266	1259	0
hsa-miR-20a-3p	2	ENSG00000231177	ENST00000538717	LINC00852-201	LINC00852	8	939	932	0
hsa-miR-20a-3p	1	ENSG00000253394	ENST00000523283	LINC00534-002	LINC00534	8	383	376	0
hsa-miR-20a-3p	1	ENSG00000231305	ENST00000498297	RP11-723O4.2-001	RP11-723O4.2	8	442	435	0
hsa-miR-20a-3p	2	ENSG00000272563	ENST00000608834	RP11-480C16.1-001	RP11-480C16.1	8	3237	3230	0
hsa-miR-20a-3p	1	ENSG00000224743	ENST00000589840	TEX26-AS1-005	TEX26-AS1	8	238	231	0
hsa-miR-20a-3p	1	ENSG00000280193	ENST00000624416	RP13-923O23.7-001	RP13-923O23.7	8	1118	1111	0
hsa-miR-20a-3p	1	ENSG00000228775	ENST00000486906	WEE2-AS1-008	WEE2-AS1	8	412	405	0
hsa-miR-20a-3p	2	ENSG00000236461	ENST00000423637	RP11-523L1.2-001	RP11-523L1.2	8	180	173	0
hsa-miR-20a-3p	2	ENSG00000258869	ENST00000555187	RP11-204N11.1-001	RP11-204N11.1	8	426	419	0
hsa-miR-20a-3p	2	ENSG00000261202	ENST00000569912	RP3-496C20.1-001	RP3-496C20.1	8	530	523	0
hsa-miR-20a-3p	2	ENSG00000272758	ENST00000608015	RP11-299J3.8-003	RP11-299J3.8	8	281	274	0
hsa-miR-20a-3p	1	ENSG00000270696	ENST00000604845	RP11-342K6.1-001	RP11-342K6.1	8	679	672	0
hsa-miR-20a-3p	1	ENSG00000223695	ENST00000424761	RP4-633O19__A.1-001	RP4-633O19__A.1	8	501	494	0
hsa-miR-20a-3p	1	ENSG00000232524	ENST00000419832	RP11-332K15.1-001	RP11-332K15.1	8	181	174	0
hsa-miR-20a-3p	2	ENSG00000237471	ENST00000416708	AC073115.6-001	AC073115.6	8	425	418	0
hsa-miR-20a-3p	1	ENSG00000236532	ENST00000453420	AL035610.2-001	AL035610.2	8	3957	3950	0
hsa-miR-20a-3p	1	ENSG00000249786	ENST00000608780	EAF1-AS1-012	EAF1-AS1	8	477	470	0
hsa-miR-20a-3p	1	ENSG00000248115	ENST00000510351	RP11-752D24.2-001	RP11-752D24.2	8	1833	1826	0
hsa-miR-20a-3p	2	ENSG00000258929	ENST00000554129	RP11-58E21.3-001	RP11-58E21.3	8	894	887	0
hsa-miR-20a-3p	2	ENSG00000261242	ENST00000561909	CTD-2302E22.4-001	CTD-2302E22.4	8	498	491	0
hsa-miR-20a-3p	2	ENSG00000223768	ENST00000433465	LINC00205-001	LINC00205	8	837	830	0
hsa-miR-20a-3p	2	ENSG00000263613	ENST00000581964	RP11-321A17.5-001	RP11-321A17.5	8	317	310	0
hsa-miR-20a-3p	1	ENSG00000229205	ENST00000425630	LINC00200-001	LINC00200	8	1664	1657	0
hsa-miR-20a-3p	1	ENSG00000279743	ENST00000625000	CTB-43I4.1-001	CTB-43I4.1	8	1421	1414	0
hsa-miR-20a-3p	1	ENSG00000228065	ENST00000596743	LINC01515-012	LINC01515	8	372	365	0
hsa-miR-20a-3p	2	ENSG00000233901	ENST00000436710	LINC01503-001	LINC01503	8	326	319	0
hsa-miR-20a-3p	2	ENSG00000248441	ENST00000555332	LINC01197-002	LINC01197	8	727	720	0
hsa-miR-20a-3p	1	ENSG00000263884	ENST00000581677	RP11-705O1.8-001	RP11-705O1.8	8	539	532	0
hsa-miR-20a-3p	1	ENSG00000225077	ENST00000429480	LINC00337-001	LINC00337	8	336	329	0
hsa-miR-20a-3p	1	ENSG00000224078	ENST00000551631	SNHG14-017	SNHG14	8	1683	1676	0
hsa-miR-20a-3p	1	ENSG00000279822	ENST00000624848	RP11-541M12.6-001	RP11-541M12.6	8	1013	1006	0
hsa-miR-20a-3p	2	ENSG00000228172	ENST00000453649	RP1-317E23.3-002	RP1-317E23.3	8	240	233	0
hsa-miR-20a-3p	1	ENSG00000232995	ENST00000526176	RGS5-008	RGS5	8	326	319	0
hsa-miR-20a-3p	1	ENSG00000246228	ENST00000502056	CASC8-004	CASC8	8	778	771	0
hsa-miR-20a-3p	1	ENSG00000264575	ENST00000581067	LINC00526-001	LINC00526	8	1321	1314	0
hsa-miR-20a-3p	2	ENSG00000198590	ENST00000332506	C3orf35-003	C3orf35	8	1139	1132	0
hsa-miR-20a-3p	1	ENSG00000273372	ENST00000608229	RP11-479O17.10-001	RP11-479O17.10	8	957	950	0
hsa-miR-20a-3p	1	ENSG00000234206	ENST00000437040	RP1-67A8.3-002	RP1-67A8.3	8	96	89	0
hsa-miR-20a-3p	2	ENSG00000206573	ENST00000520447	THUMPD3-AS1-017	THUMPD3-AS1	8	1303	1296	0
hsa-miR-20a-3p	1	ENSG00000273492	ENST00000608591	AP000230.1-001	AP000230.1	8	215	208	0
hsa-miR-20a-3p	2	ENSG00000225313	ENST00000457957	RP11-415J8.3-001	RP11-415J8.3	8	377	370	0
hsa-miR-20a-3p	2	ENSG00000248858	ENST00000623616	FLJ46284-002	FLJ46284	8	1675	1668	0
hsa-miR-20a-3p	1	ENSG00000259251	ENST00000560813	RP11-643M14.1-001	RP11-643M14.1	8	374	367	0
hsa-miR-20a-3p	2	ENSG00000265142	ENST00000581072	MIR133A1HG-001	MIR133A1HG	8	3732	3725	0
hsa-miR-20a-3p	2	ENSG00000273723	ENST00000620372	RP11-93H24.3-001	RP11-93H24.3	8	617	610	0
hsa-miR-20a-3p	1	ENSG00000272168	ENST00000607048	CASC15-001	CASC15	8	1048	1041	0
hsa-miR-20a-3p	1	ENSG00000228408	ENST00000443992	RP1-111D6.3-001	RP1-111D6.3	8	239	232	0
hsa-miR-20a-3p	2	ENSG00000234380	ENST00000420877	LINC01426-001	LINC01426	8	916	909	0
hsa-miR-20a-3p	2	ENSG00000246889	ENST00000500185	AP000487.5-001	AP000487.5	8	1167	1160	0
hsa-miR-20a-3p	1	ENSG00000280002	ENST00000623737	RP11-76C10.6-001	RP11-76C10.6	8	857	850	0
hsa-miR-20a-3p	1	ENSG00000234446	ENST00000453706	AC068489.1-001	AC068489.1	8	226	219	0
hsa-miR-20a-3p	1	ENSG00000249352	ENST00000505371	RP11-141O11.2-001	RP11-141O11.2	8	248	241	0
hsa-miR-20a-3p	1	ENSG00000215067	ENST00000571010	ALOX12-AS1-008	ALOX12-AS1	8	304	297	0
hsa-miR-20a-3p	1	ENSG00000261786	ENST00000568686	RP4-555D20.2-001	RP4-555D20.2	8	3273	3266	0
hsa-miR-20a-3p	2	ENSG00000237187	ENST00000606696	NR2F1-AS1-011	NR2F1-AS1	8	1769	1762	0
hsa-miR-20a-3p	1	ENSG00000249378	ENST00000512839	LINC01060-001	LINC01060	8	314	307	0
hsa-miR-20a-3p	1	ENSG00000258654	ENST00000556397	RP11-509A17.3-002	RP11-509A17.3	8	523	516	0
hsa-miR-20a-3p	1	ENSG00000280081	ENST00000623919	MGC39584-002	MGC39584	8	964	957	0
hsa-miR-20a-3p	1	ENSG00000237224	ENST00000597465	RP11-109A6.2-004	RP11-109A6.2	8	499	492	0
hsa-miR-20a-3p	2	ENSG00000259442	ENST00000558342	RP11-752G15.8-001	RP11-752G15.8	8	550	543	0
hsa-miR-20a-3p	1	ENSG00000262298	ENST00000572187	RP5-1107A17.3-001	RP5-1107A17.3	8	229	222	0
hsa-miR-20a-3p	1	ENSG00000204250	ENST00000374801	LINC00587-001	LINC00587	8	174	167	0
hsa-miR-20a-3p	1	ENSG00000280129	ENST00000623843	RP11-298I3.3-001	RP11-298I3.3	8	539	532	0
hsa-miR-20a-3p	1	ENSG00000228775	ENST00000471512	WEE2-AS1-010	WEE2-AS1	8	52	45	0
hsa-miR-20a-3p	1	ENSG00000279518	ENST00000623679	AC083843.4-001	AC083843.4	8	1090	1083	0
hsa-miR-20a-3p	1	ENSG00000245248	ENST00000577297	USP2-AS1-004	USP2-AS1	8	339	332	0
hsa-miR-20a-3p	1	ENSG00000240535	ENST00000609699	CTD-2313F11.1-005	CTD-2313F11.1	8	1202	1195	0
hsa-miR-20a-3p	1	ENSG00000259536	ENST00000561039	RP11-111A22.1-002	RP11-111A22.1	8	77	70	0
hsa-miR-20a-3p	2	ENSG00000230323	ENST00000411605	LINC00159-002	LINC00159	8	173	166	0
hsa-miR-20a-3p	2	ENSG00000235288	ENST00000629885	RP11-70C1.3-002	RP11-70C1.3	8	261	254	0
hsa-miR-20a-3p	1	ENSG00000250790	ENST00000503695	RP11-46H11.3-001	RP11-46H11.3	8	1873	1866	0
hsa-miR-20a-3p	1	ENSG00000260390	ENST00000562922	RP11-575I8.1-001	RP11-575I8.1	8	797	790	0
hsa-miR-20a-3p	1	ENSG00000230438	ENST00000545177	SERPINB9P1-001	SERPINB9P1	8	800	793	0
hsa-miR-20a-3p	1	ENSG00000196295	ENST00000355837	AC005154.6-001	AC005154.6	8	3200	3193	0
hsa-miR-20a-3p	1	ENSG00000241219	ENST00000462010	RP11-572M11.1-001	RP11-572M11.1	8	374	367	0
hsa-miR-20a-3p	2	ENSG00000175772	ENST00000448359	LINC01106-002	LINC01106	8	1716	1709	0
hsa-miR-20a-3p	2	ENSG00000255446	ENST00000528983	CTD-2531D15.4-001	CTD-2531D15.4	8	404	397	0
hsa-miR-20a-3p	1	ENSG00000253798	ENST00000522076	AC008694.3-001	AC008694.3	8	265	258	0
hsa-miR-20a-3p	1	ENSG00000259774	ENST00000559866	RP11-182J1.13-001	RP11-182J1.13	8	434	427	0
hsa-miR-20a-3p	2	ENSG00000276248	ENST00000619092	RP11-230F18.5-001	RP11-230F18.5	8	1924	1917	0
hsa-miR-20a-3p	1	ENSG00000226029	ENST00000457898	RP4-798A10.2-001	RP4-798A10.2	8	2097	2090	0
hsa-miR-20a-3p	1	ENSG00000230606	ENST00000610408	AC159540.1-001	AC159540.1	8	1202	1195	0
hsa-miR-20a-3p	1	ENSG00000259820	ENST00000568248	AC083843.1-001	AC083843.1	8	1321	1314	0
hsa-miR-20a-3p	1	ENSG00000267106	ENST00000586943	ZNF561-AS1-008	ZNF561-AS1	8	204	197	0
hsa-miR-20a-3p	1	ENSG00000231749	ENST00000627453	ABCA9-AS1-005	ABCA9-AS1	8	89	82	0
hsa-miR-20a-3p	2	ENSG00000250049	ENST00000502934	RP11-348J24.2-002	RP11-348J24.2	8	1372	1365	0
hsa-miR-20a-3p	1	ENSG00000254269	ENST00000520524	CTD-2281E23.2-002	CTD-2281E23.2	8	318	311	0
hsa-miR-20a-3p	1	ENSG00000267106	ENST00000616951	ZNF561-AS1-201	ZNF561-AS1	8	126	119	0
hsa-miR-20a-3p	1	ENSG00000276790	ENST00000619646	RP11-290H9.5-001	RP11-290H9.5	8	254	247	0
hsa-miR-20a-3p	1	ENSG00000231758	ENST00000548051	AC092652.1-002	AC092652.1	8	239	232	0
hsa-miR-20a-3p	1	ENSG00000230732	ENST00000432047	AC127904.2-001	AC127904.2	8	873	866	0
hsa-miR-20a-3p	1	ENSG00000242828	ENST00000482003	RP11-47P18.1-001	RP11-47P18.1	8	155	148	0
hsa-miR-20a-3p	2	ENSG00000226367	ENST00000432541	ST7-AS2-002	ST7-AS2	8	29	22	0
hsa-miR-20a-3p	2	ENSG00000231768	ENST00000435574	LINC01354-001	LINC01354	8	2663	2656	0
hsa-miR-20a-3p	1	ENSG00000179818	ENST00000602091	PCBP1-AS1-042	PCBP1-AS1	8	867	860	0
hsa-miR-20a-3p	2	ENSG00000256146	ENST00000544842	RP11-319E16.2-001	RP11-319E16.2	8	193	186	0
hsa-miR-20a-3p	2	ENSG00000250170	ENST00000507770	RASA2-IT1-001	RASA2-IT1	8	426	419	0
hsa-miR-20a-3p	2	ENSG00000235875	ENST00000425094	ARHGEF7-AS2-001	ARHGEF7-AS2	8	1233	1226	0
hsa-miR-20a-3p	1	ENSG00000243319	ENST00000607251	FGF14-IT1-003	FGF14-IT1	8	1024	1017	0
hsa-miR-20a-3p	1	ENSG00000250274	ENST00000511921	CTB-114C7.4-001	CTB-114C7.4	8	1137	1130	0
hsa-miR-20a-3p	1	ENSG00000254698	ENST00000527550	RP11-659G9.3-001	RP11-659G9.3	8	335	328	0
hsa-miR-20a-3p	2	ENSG00000279278	ENST00000624350	CH17-264L24.1-001	CH17-264L24.1	8	2120	2113	0
hsa-miR-20a-3p	2	ENSG00000231943	ENST00000446595	PGM5P4-AS1-005	PGM5P4-AS1	8	283	276	0
hsa-miR-20a-3p	1	ENSG00000251562	ENST00000612781	MALAT1-010	MALAT1	8	188	181	0
hsa-miR-20a-3p	1	ENSG00000250354	ENST00000514843	RP11-76G10.1-001	RP11-76G10.1	8	422	415	0
hsa-miR-20a-3p	2	ENSG00000267339	ENST00000589623	LINC00906-005	LINC00906	8	230	223	0
hsa-miR-20a-3p	1	ENSG00000232043	ENST00000431019	RP4-530I15.9-001	RP4-530I15.9	8	3633	3626	0
hsa-miR-20a-3p	1	ENSG00000281706	ENST00000629732	LINC01012-001	LINC01012	8	2575	2568	0
hsa-miR-20a-3p	2	ENSG00000244227	ENST00000493529	LINC01330-006	LINC01330	8	368	361	0
hsa-miR-20a-3p	2	ENSG00000267452	ENST00000588341	RP11-1018N14.5-001	RP11-1018N14.5	8	2244	2237	0
hsa-miR-20a-3p	1	ENSG00000278254	ENST00000613936	RP4-668E10.4-001	RP4-668E10.4	8	823	816	0
hsa-miR-20a-3p	1	ENSG00000232104	ENST00000427722	RFX3-AS1-004	RFX3-AS1	8	693	686	0
hsa-miR-20a-3p	1	ENSG00000231114	ENST00000447529	AC078842.4-001	AC078842.4	8	708	701	0
hsa-miR-20a-3p	1	ENSG00000187621	ENST00000497248	TCL6-008	TCL6	8	667	660	0
hsa-miR-20a-3p	1	ENSG00000227617	ENST00000627467	CERS6-AS1-011	CERS6-AS1	8	56	49	0
hsa-miR-20a-3p	2	ENSG00000274421	ENST00000622201	RP11-386J22.3-001	RP11-386J22.3	8	857	850	0
hsa-miR-20a-3p	1	ENSG00000231200	ENST00000450551	AC068490.2-001	AC068490.2	8	380	373	0
hsa-miR-20a-3p	2	ENSG00000240040	ENST00000624935	AC096579.13-003	AC096579.13	8	696	689	0
hsa-miR-20a-3p	1	ENSG00000267586	ENST00000585627	LINC00907-002	LINC00907	8	3315	3308	0
hsa-miR-20a-3p	1	ENSG00000278864	ENST00000624039	RP11-45M22.2-001	RP11-45M22.2	8	698	691	0
hsa-miR-20a-3p	1	ENSG00000227695	ENST00000434409	DNMBP-AS1-001	DNMBP-AS1	8	471	464	0
hsa-miR-20a-3p	2	ENSG00000258791	ENST00000560336	LINC00520-006	LINC00520	8	437	430	0
hsa-miR-20a-3p	2	ENSG00000228775	ENST00000486906	WEE2-AS1-008	WEE2-AS1	8	161	154	0
hsa-miR-20a-3p	2	ENSG00000258869	ENST00000557296	RP11-204N11.1-002	RP11-204N11.1	8	150	143	0
hsa-miR-20a-3p	2	ENSG00000279595	ENST00000623362	RP11-854K16.4-001	RP11-854K16.4	8	3952	3945	0
hsa-miR-20a-3p	2	ENSG00000272814	ENST00000607950	RP11-15I20.1-001	RP11-15I20.1	8	11	4	0
hsa-miR-20a-3p	2	ENSG00000227954	ENST00000607033	TARID-002	TARID	8	1732	1725	0
hsa-miR-20a-3p	2	ENSG00000248210	ENST00000503100	RP11-24I21.1-001	RP11-24I21.1	8	2337	2330	0
hsa-miR-20a-3p	1	ENSG00000258959	ENST00000557242	RP11-1017G21.4-002	RP11-1017G21.4	8	426	419	0
hsa-miR-20a-3p	1	ENSG00000228021	ENST00000415305	RP11-383C5.3-001	RP11-383C5.3	8	1958	1951	0
hsa-miR-20a-3p	1	ENSG00000237524	ENST00000437793	AC114783.1-006	AC114783.1	8	384	377	0
hsa-miR-20a-3p	1	ENSG00000280391	ENST00000624632	RP11-46E17.8-001	RP11-46E17.8	8	888	881	0
hsa-miR-20a-3p	2	ENSG00000233901	ENST00000444125	LINC01503-003	LINC01503	8	143	136	0
hsa-miR-20a-3p	1	ENSG00000259084	ENST00000461160	RP11-1070N10.6-001	RP11-1070N10.6	8	667	660	0
hsa-miR-20a-3p	2	ENSG00000273108	ENST00000609691	RP11-416N2.4-001	RP11-416N2.4	8	172	165	0
hsa-miR-20a-3p	1	ENSG00000271811	ENST00000606154	RP1-79C4.4-001	RP1-79C4.4	8	1797	1790	0
hsa-miR-20a-3p	1	ENSG00000228140	ENST00000427824	RP3-467K16.4-001	RP3-467K16.4	8	4377	4370	0
hsa-miR-20a-3p	1	ENSG00000234028	ENST00000606164	AC062029.1-002	AC062029.1	8	3642	3635	0
hsa-miR-20a-3p	2	ENSG00000232876	ENST00000447508	CTA-212D2.2-001	CTA-212D2.2	8	695	688	0
hsa-miR-20a-3p	1	ENSG00000205786	ENST00000536898	LINC01531-002	LINC01531	8	2363	2356	0
hsa-miR-20a-3p	2	ENSG00000224078	ENST00000551631	SNHG14-017	SNHG14	8	947	940	0
hsa-miR-20a-3p	1	ENSG00000229494	ENST00000439259	AC012494.1-001	AC012494.1	8	521	514	0
hsa-miR-20a-3p	1	ENSG00000248714	ENST00000510360	RP11-1079K10.3-001	RP11-1079K10.3	8	120	113	0
hsa-miR-20a-3p	1	ENSG00000259170	ENST00000554440	RP11-763K15.1-001	RP11-763K15.1	8	328	321	0
hsa-miR-20a-3p	2	ENSG00000261578	ENST00000566747	RP11-21L23.2-001	RP11-21L23.2	8	270	263	0
hsa-miR-20a-3p	2	ENSG00000198590	ENST00000425564	C3orf35-006	C3orf35	8	689	682	0
hsa-miR-20a-3p	1	ENSG00000272068	ENST00000606343	RP11-284F21.9-001	RP11-284F21.9	8	773	766	0
hsa-miR-20a-3p	2	ENSG00000280719	ENST00000626667	LINC01452-001	LINC01452	8	2480	2473	0
hsa-miR-20a-3p	1	ENSG00000279881	ENST00000622926	RP11-513O13.1-001	RP11-513O13.1	8	2889	2882	0
hsa-miR-20a-3p	2	ENSG00000248779	ENST00000511712	RP11-53O19.2-001	RP11-53O19.2	8	451	444	0
hsa-miR-20a-3p	1	ENSG00000246451	ENST00000498989	RP11-894P9.1-001	RP11-894P9.1	8	580	573	0
hsa-miR-20a-3p	1	ENSG00000264869	ENST00000580057	RP11-526H11.1-001	RP11-526H11.1	8	289	282	0
hsa-miR-20a-3p	2	ENSG00000206573	ENST00000521267	THUMPD3-AS1-002	THUMPD3-AS1	8	822	815	0
hsa-miR-20a-3p	1	ENSG00000261630	ENST00000564801	RP11-357N13.3-001	RP11-357N13.3	8	491	484	0
hsa-miR-20a-3p	1	ENSG00000203266	ENST00000366097	RP11-560A15.3-001	RP11-560A15.3	8	546	539	0
hsa-miR-20a-3p	2	ENSG00000225313	ENST00000587696	RP11-415J8.3-002	RP11-415J8.3	8	1313	1306	0
hsa-miR-20a-3p	1	ENSG00000229694	ENST00000414768	RP11-305L7.6-002	RP11-305L7.6	8	445	438	0
hsa-miR-20a-3p	1	ENSG00000279910	ENST00000623972	RP11-113E21.2-001	RP11-113E21.2	8	2486	2479	0
hsa-miR-20a-3p	2	ENSG00000228274	ENST00000444381	RP3-508I15.9-001	RP3-508I15.9	8	158	151	0
hsa-miR-20a-3p	1	ENSG00000258461	ENST00000549793	RP11-164J13.1-001	RP11-164J13.1	8	2465	2458	0
hsa-miR-20a-3p	1	ENSG00000224371	ENST00000413062	RP11-235G24.1-003	RP11-235G24.1	8	152	145	0
hsa-miR-20a-3p	2	ENSG00000281202	ENST00000627163	LINC01097-002	LINC01097	8	1461	1454	0
hsa-miR-20a-3p	1	ENSG00000258498	ENST00000556120	DIO3OS-012	DIO3OS	8	2015	2008	0
hsa-miR-20a-3p	1	ENSG00000265289	ENST00000583250	AC104984.4-001	AC104984.4	8	532	525	0
hsa-miR-20a-3p	1	ENSG00000261754	ENST00000561778	CTC-523E23.1-001	CTC-523E23.1	8	99	92	0
hsa-miR-20a-3p	1	ENSG00000203709	ENST00000608023	C1orf132-001	C1orf132	8	10208	10201	0
hsa-miR-20a-3p	1	ENSG00000224477	ENST00000448126	RP1-81D8.3-001	RP1-81D8.3	8	152	145	0
hsa-miR-20a-3p	2	ENSG00000236289	ENST00000426539	GACAT3-001	GACAT3	8	1042	1035	0
hsa-miR-20a-3p	1	ENSG00000258561	ENST00000556874	RP11-72M17.1-001	RP11-72M17.1	8	413	406	0
hsa-miR-20a-3p	1	ENSG00000265766	ENST00000581457	CXADRP3-001	CXADRP3	8	474	467	0
hsa-miR-20a-3p	1	ENSG00000203876	ENST00000631276	ADD3-AS1-005	ADD3-AS1	8	5801	5794	0
hsa-miR-20a-3p	2	ENSG00000228554	ENST00000435766	AC004837.5-001	AC004837.5	8	105	98	0
hsa-miR-20a-3p	2	ENSG00000236333	ENST00000435350	TRHDE-AS1-001	TRHDE-AS1	8	2701	2694	0
hsa-miR-20a-3p	2	ENSG00000272405	ENST00000605886	RP11-284F21.10-001	RP11-284F21.10	8	1763	1756	0
hsa-miR-20a-3p	2	ENSG00000279434	ENST00000624600	RP11-85K15.3-001	RP11-85K15.3	8	70	63	0
hsa-miR-20a-3p	1	ENSG00000258752	ENST00000555407	RP11-356K23.1-001	RP11-356K23.1	8	278	271	0
hsa-miR-20a-3p	1	ENSG00000259498	ENST00000560903	RP11-244F12.3-002	RP11-244F12.3	8	1180	1173	0
hsa-miR-20a-3p	1	ENSG00000225649	ENST00000425974	AC064875.2-001	AC064875.2	8	1444	1437	0
hsa-miR-20a-3p	1	ENSG00000255272	ENST00000528779	RP11-646J21.6-001	RP11-646J21.6	8	345	338	0
hsa-miR-20a-3p	2	ENSG00000260337	ENST00000620192	RP11-386M24.6-001	RP11-386M24.6	8	3469	3462	0
hsa-miR-20a-3p	1	ENSG00000266541	ENST00000584109	RP11-881L2.1-001	RP11-881L2.1	8	75	68	0
hsa-miR-20a-3p	2	ENSG00000225684	ENST00000439875	FAM225B-002	FAM225B	8	1899	1892	0
hsa-miR-20a-3p	1	ENSG00000235298	ENST00000448389	RP11-575L7.8-001	RP11-575L7.8	8	50	43	0
hsa-miR-20a-3p	1	ENSG00000234684	ENST00000446423	SDCBP2-AS1-001	SDCBP2-AS1	8	1133	1126	0
hsa-miR-20a-3p	1	ENSG00000255400	ENST00000527997	RP13-631K18.5-001	RP13-631K18.5	8	387	380	0
hsa-miR-20a-3p	1	ENSG00000253879	ENST00000522898	RP11-379I19.3-001	RP11-379I19.3	8	384	377	0
hsa-miR-20a-3p	1	ENSG00000266801	ENST00000568179	RP11-521L9.2-001	RP11-521L9.2	8	123	116	0
hsa-miR-20a-3p	2	ENSG00000278974	ENST00000624757	RP11-756P10.6-001	RP11-756P10.6	8	548	541	0
hsa-miR-20a-3p	2	ENSG00000226891	ENST00000447748	LINC01359-001	LINC01359	8	1191	1184	0
hsa-miR-20a-3p	2	ENSG00000196295	ENST00000355837	AC005154.6-001	AC005154.6	8	13986	13979	0
hsa-miR-20a-3p	2	ENSG00000250903	ENST00000505870	GMDS-AS1-003	GMDS-AS1	8	5148	5141	0
hsa-miR-20a-3p	1	ENSG00000255447	ENST00000534128	CTD-2210P24.6-001	CTD-2210P24.6	8	105	98	0
hsa-miR-20a-3p	2	ENSG00000260440	ENST00000567801	LINC01544-001	LINC01544	8	4955	4948	0
hsa-miR-20a-3p	1	ENSG00000267927	ENST00000599775	CTD-2525I3.2-001	CTD-2525I3.2	8	394	387	0
hsa-miR-20a-3p	1	ENSG00000226992	ENST00000441444	AC144525.1-001	AC144525.1	8	260	253	0
hsa-miR-20a-3p	2	ENSG00000231528	ENST00000453010	FAM225A-001	FAM225A	8	1533	1526	0
hsa-miR-20a-3p	1	ENSG00000241570	ENST00000598139	PAQR9-AS1-007	PAQR9-AS1	8	173	166	0
hsa-miR-20a-3p	1	ENSG00000260511	ENST00000562685	RP11-556H2.2-001	RP11-556H2.2	8	72	65	0
hsa-miR-20a-3p	1	ENSG00000268051	ENST00000601752	CTC-244M17.1-001	CTC-244M17.1	8	296	289	0
hsa-miR-20a-3p	1	ENSG00000227028	ENST00000435515	SLC8A1-AS1-004	SLC8A1-AS1	8	449	442	0
hsa-miR-20a-3p	1	ENSG00000231628	ENST00000452363	RP3-355L5.4-001	RP3-355L5.4	8	79	72	0
hsa-miR-20a-3p	1	ENSG00000197085	ENST00000431669	NPSR1-AS1-006	NPSR1-AS1	8	152	145	0
hsa-miR-20a-3p	1	ENSG00000177596	ENST00000325811	RP11-512C24.3-001	RP11-512C24.3	8	802	795	0
hsa-miR-20a-3p	1	ENSG00000251127	ENST00000505627	RP11-280G9.1-001	RP11-280G9.1	8	603	596	0
hsa-miR-20a-3p	1	ENSG00000279114	ENST00000624363	RP3-425C14.5-001	RP3-425C14.5	8	4285	4278	0
hsa-miR-20a-3p	1	ENSG00000251141	ENST00000514597	RP11-53O19.1-006	RP11-53O19.1	8	105	98	0
hsa-miR-20a-3p	1	ENSG00000255733	ENST00000538665	IFNG-AS1-001	IFNG-AS1	8	1448	1441	0
hsa-miR-20a-3p	1	ENSG00000254224	ENST00000520575	KB-1043D8.6-001	KB-1043D8.6	8	221	214	0
hsa-miR-20a-3p	2	ENSG00000226097	ENST00000453564	AC099342.1-003	AC099342.1	8	250	243	0
hsa-miR-20a-3p	1	ENSG00000242536	ENST00000498241	RP11-290K4.2-001	RP11-290K4.2	8	273	266	0
hsa-miR-20a-3p	1	ENSG00000268568	ENST00000602145	AC007228.9-001	AC007228.9	8	1044	1037	0
hsa-miR-20a-3p	1	ENSG00000227115	ENST00000578152	RP11-267C16.1-001	RP11-267C16.1	8	347	340	0
hsa-miR-20a-3p	2	ENSG00000226200	ENST00000443374	SGMS1-AS1-001	SGMS1-AS1	8	1483	1476	0
hsa-miR-20a-3p	1	ENSG00000251364	ENST00000530201	CTD-2516F10.2-003	CTD-2516F10.2	8	434	427	0
hsa-miR-20a-3p	2	ENSG00000256072	ENST00000536412	RP11-335I12.2-001	RP11-335I12.2	8	478	471	0
hsa-miR-20a-3p	1	ENSG00000279190	ENST00000624902	RP11-534P6.1-001	RP11-534P6.1	8	1628	1621	0
hsa-miR-20a-3p	1	ENSG00000277147	ENST00000610578	LINC00869-002	LINC00869	8	5386	5379	0
hsa-miR-20a-3p	2	ENSG00000226367	ENST00000433969	ST7-AS2-005	ST7-AS2	8	427	420	0
hsa-miR-20a-3p	1	ENSG00000197815	ENST00000354746	RP1-253P7.4-001	RP1-253P7.4	8	414	407	0
hsa-miR-20a-3p	1	ENSG00000227165	ENST00000628194	WDR11-AS1-007	WDR11-AS1	8	2311	2304	0
hsa-miR-20a-3p	2	ENSG00000231933	ENST00000595093	CTA-125H2.2-005	CTA-125H2.2	8	205	198	0
hsa-miR-20a-3p	1	ENSG00000235881	ENST00000414159	AC114776.3-001	AC114776.3	8	2266	2259	0
hsa-miR-20a-3p	1	ENSG00000269549	ENST00000595203	RP3-461P17.10-002	RP3-461P17.10	8	942	935	0
hsa-miR-20a-3p	1	ENSG00000267272	ENST00000469312	LINC01140-009	LINC01140	8	1272	1265	0
hsa-miR-20a-3p	1	ENSG00000230844	ENST00000609887	ZNF674-AS1-002	ZNF674-AS1	8	640	633	0
hsa-miR-20a-3p	1	ENSG00000243902	ENST00000430883	RP1-63G5.5-001	RP1-63G5.5	8	1272	1265	0
hsa-miR-20a-3p	2	ENSG00000230962	ENST00000441457	LINC01520-001	LINC01520	8	148	141	0
hsa-miR-20a-3p	1	ENSG00000182873	ENST00000333854	RP11-181G12.2-001	RP11-181G12.2	8	172	165	0
hsa-miR-20a-3p	2	ENSG00000250493	ENST00000505153	RP11-640N11.2-001	RP11-640N11.2	8	314	307	0
hsa-miR-20a-3p	1	ENSG00000267452	ENST00000592081	RP11-1018N14.5-002	RP11-1018N14.5	8	467	460	0
hsa-miR-20a-3p	2	ENSG00000260254	ENST00000564619	AP000997.2-001	AP000997.2	8	3858	3851	0
hsa-miR-20a-3p	1	ENSG00000265933	ENST00000581725	LINC00668-001	LINC00668	8	318	311	0
hsa-miR-20a-3p	2	ENSG00000278709	ENST00000614771	RP5-1059L7.1-001	RP5-1059L7.1	8	2097	2090	0
hsa-miR-20a-3p	1	ENSG00000253394	ENST00000523406	LINC00534-004	LINC00534	8	459	452	0
hsa-miR-20a-3p	1	ENSG00000228775	ENST00000473776	WEE2-AS1-007	WEE2-AS1	8	53	46	0
hsa-miR-20a-3p	1	ENSG00000236436	ENST00000447260	AC012361.1-001	AC012361.1	8	390	383	0
hsa-miR-20a-3p	1	ENSG00000221817	ENST00000442133	PPP3CB-AS1-001	PPP3CB-AS1	8	2205	2198	0
hsa-miR-20a-3p	1	ENSG00000204685	ENST00000432267	STARD7-AS1-002	STARD7-AS1	8	1520	1513	0
hsa-miR-20a-3p	1	ENSG00000224743	ENST00000591131	TEX26-AS1-008	TEX26-AS1	8	1001	994	0
hsa-miR-20a-3p	2	ENSG00000280198	ENST00000624345	RP11-384M20.1-001	RP11-384M20.1	8	229	222	0
hsa-miR-20a-3p	1	ENSG00000228775	ENST00000488785	WEE2-AS1-001	WEE2-AS1	8	237	230	0
hsa-miR-20a-3p	1	ENSG00000279575	ENST00000623982	RP11-271F18.3-001	RP11-271F18.3	8	328	321	0
hsa-miR-20a-3p	1	ENSG00000232464	ENST00000436423	CTA-125H2.1-001	CTA-125H2.1	8	198	191	0
hsa-miR-20a-3p	1	ENSG00000272774	ENST00000608390	RP11-433A10.3-001	RP11-433A10.3	8	139	132	0
hsa-miR-20a-3p	1	ENSG00000236540	ENST00000600937	AC006547.13-007	AC006547.13	8	345	338	0
hsa-miR-20a-3p	1	ENSG00000249786	ENST00000609310	EAF1-AS1-011	EAF1-AS1	8	691	684	0
hsa-miR-20a-3p	1	ENSG00000258938	ENST00000555918	RP11-317N8.5-001	RP11-317N8.5	8	1032	1025	0
hsa-miR-20a-3p	2	ENSG00000236656	ENST00000419738	RP11-144L1.4-001	RP11-144L1.4	8	1963	1956	0
hsa-miR-20a-3p	1	ENSG00000257756	ENST00000551202	RP11-776A13.3-002	RP11-776A13.3	8	332	325	0
hsa-miR-20a-3p	2	ENSG00000223561	ENST00000423689	AC003090.1-002	AC003090.1	8	624	617	0
hsa-miR-20a-3p	1	ENSG00000263711	ENST00000581011	RP11-169F17.1-001	RP11-169F17.1	8	2419	2412	0
hsa-miR-20a-3p	2	ENSG00000261326	ENST00000566551	LINC01355-001	LINC01355	8	1551	1544	0
hsa-miR-20a-3p	1	ENSG00000223960	ENST00000453026	AC009948.5-005	AC009948.5	8	1964	1957	0
hsa-miR-20a-3p	2	ENSG00000249867	ENST00000513853	RP11-115J23.1-001	RP11-115J23.1	8	562	555	0
hsa-miR-20a-3p	1	ENSG00000257842	ENST00000547786	NOVA1-AS1-001	NOVA1-AS1	8	415	408	0
hsa-miR-20a-3p	2	ENSG00000205488	ENST00000542093	CALML3-AS1-002	CALML3-AS1	8	449	442	0
hsa-miR-20a-3p	1	ENSG00000261390	ENST00000567993	RP11-345M22.2-003	RP11-345M22.2	8	655	648	0
hsa-miR-20a-3p	2	ENSG00000273015	ENST00000609803	RP11-352M15.2-001	RP11-352M15.2	8	4034	4027	0
hsa-miR-20a-3p	2	ENSG00000224968	ENST00000451341	RP1-35C21.1-001	RP1-35C21.1	8	210	203	0
hsa-miR-20a-3p	1	ENSG00000271590	ENST00000603748	RP11-181E10.3-001	RP11-181E10.3	8	1404	1397	0
hsa-miR-20a-3p	2	ENSG00000279748	ENST00000624284	CTD-3222D19.9-001	CTD-3222D19.9	8	31	24	0
hsa-miR-20a-3p	1	ENSG00000225077	ENST00000441724	LINC00337-002	LINC00337	8	676	669	0
hsa-miR-20a-3p	1	ENSG00000273319	ENST00000608412	RP11-138A9.2-001	RP11-138A9.2	8	2805	2798	0
hsa-miR-20a-3p	1	ENSG00000271930	ENST00000606778	RP11-44N12.5-001	RP11-44N12.5	8	400	393	0
hsa-miR-20a-3p	1	ENSG00000228203	ENST00000424351	RNF144A-AS1-005	RNF144A-AS1	8	2458	2451	0
hsa-miR-20a-3p	1	ENSG00000246228	ENST00000502082	CASC8-002	CASC8	8	778	771	0
hsa-miR-20a-3p	1	ENSG00000264596	ENST00000584036	RP11-678G15.1-001	RP11-678G15.1	8	370	363	0
hsa-miR-20a-3p	2	ENSG00000198590	ENST00000425932	C3orf35-007	C3orf35	8	853	846	0
hsa-miR-20a-3p	2	ENSG00000273373	ENST00000609909	RP5-1074L1.4-001	RP5-1074L1.4	8	1626	1619	0
hsa-miR-20a-3p	2	ENSG00000206573	ENST00000522525	THUMPD3-AS1-005	THUMPD3-AS1	8	1327	1320	0
hsa-miR-20a-3p	1	ENSG00000273492	ENST00000609365	AP000230.1-002	AP000230.1	8	235	228	0
hsa-miR-20a-3p	2	ENSG00000225313	ENST00000588828	RP11-415J8.3-003	RP11-415J8.3	8	677	670	0
hsa-miR-20a-3p	1	ENSG00000281103	ENST00000629576	TRG-AS1-002	TRG-AS1	8	612	605	0
hsa-miR-20a-3p	1	ENSG00000248991	ENST00000507949	RP11-73G16.2-001	RP11-73G16.2	8	205	198	0
hsa-miR-20a-3p	1	ENSG00000259256	ENST00000558690	RP11-838N2.3-001	RP11-838N2.3	8	380	373	0
hsa-miR-20a-3p	2	ENSG00000281202	ENST00000627575	LINC01097-001	LINC01097	8	1286	1279	0
hsa-miR-20a-3p	1	ENSG00000228408	ENST00000445901	RP1-111D6.3-003	RP1-111D6.3	8	80	73	0
hsa-miR-20a-3p	2	ENSG00000259290	ENST00000557847	RP11-687M24.7-002	RP11-687M24.7	8	169	162	0
hsa-miR-20a-3p	1	ENSG00000225434	ENST00000436054	LINC01504-001	LINC01504	8	1946	1939	0
hsa-miR-20a-3p	1	ENSG00000229807	ENST00000429829	XIST-001	XIST	8	14700	14693	0
hsa-miR-20a-3p	2	ENSG00000280007	ENST00000623543	AC008079.10-001	AC008079.10	8	10758	10751	0
hsa-miR-20a-3p	2	ENSG00000233219	ENST00000440074	RP11-89N17.3-001	RP11-89N17.3	8	248	241	0
hsa-miR-20a-3p	1	ENSG00000259353	ENST00000558042	RP11-30K9.5-001	RP11-30K9.5	8	337	330	0
hsa-miR-20a-3p	1	ENSG00000215067	ENST00000574377	ALOX12-AS1-007	ALOX12-AS1	8	470	463	0
hsa-miR-20a-3p	1	ENSG00000274307	ENST00000620538	RP11-345J18.2-001	RP11-345J18.2	8	761	754	0
hsa-miR-20a-3p	1	ENSG00000272362	ENST00000607759	RP4-781K5.9-001	RP4-781K5.9	8	207	200	0
hsa-miR-20a-3p	2	ENSG00000224559	ENST00000431979	LINC01087-001	LINC01087	8	509	502	0
hsa-miR-20a-3p	2	ENSG00000279378	ENST00000624606	RP11-70D24.1-001	RP11-70D24.1	8	1832	1825	0
hsa-miR-20a-3p	1	ENSG00000233392	ENST00000418218	AC104809.4-002	AC104809.4	8	1881	1874	0
hsa-miR-20a-3p	1	ENSG00000249392	ENST00000504537	RP11-725D20.1-001	RP11-725D20.1	8	478	471	0
hsa-miR-20a-3p	2	ENSG00000280087	ENST00000623895	CTB-129P6.7-001	CTB-129P6.7	8	4242	4235	0
hsa-miR-20a-3p	1	ENSG00000279444	ENST00000624438	RP11-715H19.2-001	RP11-715H19.2	8	313	306	0
hsa-miR-20a-3p	2	ENSG00000249500	ENST00000507838	LINC01179-001	LINC01179	8	1789	1782	0
hsa-miR-20a-3p	1	ENSG00000262312	ENST00000573820	LA16c-390H2.4-001	LA16c-390H2.4	8	299	292	0
hsa-miR-20a-3p	1	ENSG00000272462	ENST00000606723	U91328.19-001	U91328.19	8	3479	3472	0
hsa-miR-20a-3p	1	ENSG00000233527	ENST00000448373	ZNF529-AS1-001	ZNF529-AS1	8	627	620	0
hsa-miR-20a-3p	1	ENSG00000224743	ENST00000585870	TEX26-AS1-002	TEX26-AS1	8	763	756	0
hsa-miR-20a-3p	1	ENSG00000226792	ENST00000563710	LINC00371-001	LINC00371	8	1209	1202	0
hsa-miR-20a-3p	2	ENSG00000230234	ENST00000419196	RP1-276N6.2-001	RP1-276N6.2	8	32	25	0
hsa-miR-20a-3p	2	ENSG00000234497	ENST00000620678	ERICH3-AS1-003	ERICH3-AS1	8	148	141	0
hsa-miR-20a-3p	1	ENSG00000240535	ENST00000609792	CTD-2313F11.1-006	CTD-2313F11.1	8	38	31	0
hsa-miR-20a-3p	1	ENSG00000250723	ENST00000505326	RP11-79E3.2-002	RP11-79E3.2	8	379	372	0
hsa-miR-20a-3p	2	ENSG00000255272	ENST00000528779	RP11-646J21.6-001	RP11-646J21.6	8	109	102	0
hsa-miR-20a-3p	1	ENSG00000259536	ENST00000561460	RP11-111A22.1-001	RP11-111A22.1	8	200	193	0
hsa-miR-20a-3p	2	ENSG00000240996	ENST00000455699	RP11-80H5.7-001	RP11-80H5.7	8	424	417	0
hsa-miR-20a-3p	1	ENSG00000253608	ENST00000522575	RP11-770E5.1-001	RP11-770E5.1	8	307	300	0
hsa-miR-20a-3p	1	ENSG00000259624	ENST00000557828	RP11-138H8.3-001	RP11-138H8.3	8	54	47	0
hsa-miR-20a-3p	1	ENSG00000234692	ENST00000444701	RP11-445L6.3-001	RP11-445L6.3	8	336	329	0
hsa-miR-20a-3p	2	ENSG00000196295	ENST00000426529	AC005154.6-003	AC005154.6	8	3355	3348	0
hsa-miR-20a-3p	2	ENSG00000241288	ENST00000468859	RP11-379B18.5-001	RP11-379B18.5	8	873	866	0
hsa-miR-20a-3p	2	ENSG00000253932	ENST00000523495	RP11-10C8.2-001	RP11-10C8.2	8	3251	3244	0
hsa-miR-20a-3p	1	ENSG00000266916	ENST00000587060	ZNF793-AS1-002	ZNF793-AS1	8	611	604	0
hsa-miR-20a-3p	2	ENSG00000279003	ENST00000624601	LL22NC03-22D1.1-001	LL22NC03-22D1.1	8	27208	27201	0
hsa-miR-20a-3p	2	ENSG00000231532	ENST00000412134	LINC01249-001	LINC01249	8	1906	1899	0
hsa-miR-20a-3p	1	ENSG00000255521	ENST00000528366	RP4-607I7.1-001	RP4-607I7.1	8	1067	1060	0
hsa-miR-20a-3p	2	ENSG00000242072	ENST00000471672	RP11-458K10.1-001	RP11-458K10.1	8	232	225	0
hsa-miR-20a-3p	1	ENSG00000268292	ENST00000600090	AC006547.15-001	AC006547.15	8	390	383	0
hsa-miR-20a-3p	1	ENSG00000276334	ENST00000610331	AL133243.1-001	AL133243.1	8	702	695	0
hsa-miR-20a-3p	1	ENSG00000259828	ENST00000565399	RP11-63E9.1-001	RP11-63E9.1	8	823	816	0
hsa-miR-20a-3p	1	ENSG00000267106	ENST00000587536	ZNF561-AS1-001	ZNF561-AS1	8	162	155	0
hsa-miR-20a-3p	1	ENSG00000231749	ENST00000627957	ABCA9-AS1-006	ABCA9-AS1	8	331	324	0
hsa-miR-20a-3p	1	ENSG00000254269	ENST00000522626	CTD-2281E23.2-003	CTD-2281E23.2	8	333	326	0
hsa-miR-20a-3p	1	ENSG00000260664	ENST00000564508	AC004158.3-001	AC004158.3	8	2424	2417	0
hsa-miR-20a-3p	2	ENSG00000226200	ENST00000609579	SGMS1-AS1-002	SGMS1-AS1	8	908	901	0
hsa-miR-20a-3p	1	ENSG00000231760	ENST00000455607	RP11-350J20.5-001	RP11-350J20.5	8	44	37	0
hsa-miR-20a-3p	1	ENSG00000230733	ENST00000444210	AC092171.4-001	AC092171.4	8	1142	1135	0
hsa-miR-20a-3p	1	ENSG00000256077	ENST00000537732	RP11-335O4.1-002	RP11-335O4.1	8	280	273	0
hsa-miR-20a-3p	2	ENSG00000226367	ENST00000434993	ST7-AS2-004	ST7-AS2	8	31	24	0
hsa-miR-20a-3p	1	ENSG00000235831	ENST00000615178	BHLHE40-AS1-002	BHLHE40-AS1	8	1057	1050	0
hsa-miR-20a-3p	1	ENSG00000279217	ENST00000624264	CTA-212A2.3-001	CTA-212A2.3	8	10515	10508	0
hsa-miR-20a-3p	2	ENSG00000277301	ENST00000620523	RP5-1184F4.7-001	RP5-1184F4.7	8	42	35	0
hsa-miR-20a-3p	1	ENSG00000250286	ENST00000513017	RP11-94C24.8-001	RP11-94C24.8	8	55	48	0
hsa-miR-20a-3p	2	ENSG00000277631	ENST00000429980	PGM5P3-AS1-002	PGM5P3-AS1	8	319	312	0
hsa-miR-20a-3p	2	ENSG00000235994	ENST00000538528	RP3-470B24.5-201	RP3-470B24.5	8	822	815	0
hsa-miR-20a-3p	1	ENSG00000100181	ENST00000588424	TPTEP1-012	TPTEP1	8	387	380	0
hsa-miR-20a-3p	1	ENSG00000251562	ENST00000616527	MALAT1-012	MALAT1	8	499	492	0
hsa-miR-20a-3p	1	ENSG00000260918	ENST00000562284	RP11-731J8.2-001	RP11-731J8.2	8	3332	3325	0
hsa-miR-20a-3p	1	ENSG00000269680	ENST00000594056	CTD-3128G10.6-001	CTD-3128G10.6	8	226	219	0
hsa-miR-20a-3p	1	ENSG00000236049	ENST00000441356	AC104777.2-001	AC104777.2	8	391	384	0
hsa-miR-20a-3p	1	ENSG00000238284	ENST00000455947	LINC01448-001	LINC01448	8	378	371	0
hsa-miR-20a-3p	2	ENSG00000251660	ENST00000511893	AC007036.5-001	AC007036.5	8	454	447	0
hsa-miR-20a-3p	1	ENSG00000269834	ENST00000598892	ZNF528-AS1-003	ZNF528-AS1	8	577	570	0
hsa-miR-20a-3p	2	ENSG00000232044	ENST00000391666	LINC01105-201	LINC01105	8	2549	2542	0
hsa-miR-20a-3p	1	ENSG00000231079	ENST00000446781	AC105402.4-001	AC105402.4	8	981	974	0
hsa-miR-20a-3p	1	ENSG00000187621	ENST00000352367	TCL6-006	TCL6	8	667	660	0
hsa-miR-20a-3p	2	ENSG00000239332	ENST00000468141	LINC01119-002	LINC01119	8	239	232	0
hsa-miR-20a-3p	1	ENSG00000278254	ENST00000614137	RP4-668E10.4-003	RP4-668E10.4	8	1318	1311	0
hsa-miR-20a-3p	1	ENSG00000227630	ENST00000437601	LINC01132-001	LINC01132	8	3584	3577	0
hsa-miR-20a-3p	1	ENSG00000278719	ENST00000613522	MCM8-AS1-001	MCM8-AS1	8	221	214	0
hsa-miR-20a-3p	1	ENSG00000240207	ENST00000477589	RP11-379F4.4-001	RP11-379F4.4	8	202	195	0
hsa-miR-20a-3p	1	ENSG00000257294	ENST00000552378	RP11-316A16.1-001	RP11-316A16.1	8	82	75	0
hsa-miR-20a-3p	1	ENSG00000260303	ENST00000570186	RP11-203B7.2-001	RP11-203B7.2	8	3200	3193	0
hsa-miR-20a-3p	1	ENSG00000267586	ENST00000593234	LINC00907-001	LINC00907	8	1276	1269	0
hsa-miR-20a-3p	2	ENSG00000261116	ENST00000562834	RP3-523K23.2-001	RP3-523K23.2	8	1186	1179	0
hsa-miR-20a-3p	1	ENSG00000272540	ENST00000607476	XXbac-BPG252P9.9-001	XXbac-BPG252P9.9	8	550	543	0
hsa-miR-20a-3p	1	ENSG00000270240	ENST00000605548	AC015849.2-001	AC015849.2	8	319	312	0
hsa-miR-20a-3p	1	ENSG00000270540	ENST00000605740	RP11-785G17.1-001	RP11-785G17.1	8	1214	1207	0
hsa-miR-20a-3p	1	ENSG00000223586	ENST00000456347	LINC01312-001	LINC01312	8	557	550	0
hsa-miR-20a-3p	1	ENSG00000233684	ENST00000436808	AC079779.6-003	AC079779.6	8	633	626	0
hsa-miR-20a-3p	1	ENSG00000257495	ENST00000549180	KRT73-AS1-003	KRT73-AS1	8	172	165	0
hsa-miR-20a-3p	1	ENSG00000261257	ENST00000567082	RP11-673E11.2-001	RP11-673E11.2	8	1010	1003	0
hsa-miR-20a-3p	2	ENSG00000271122	ENST00000605778	RP11-379H18.1-001	RP11-379H18.1	8	1846	1839	0
hsa-miR-20a-3p	2	ENSG00000279657	ENST00000624954	RP11-521H3.3-001	RP11-521H3.3	8	214	207	0
hsa-miR-20a-3p	2	ENSG00000227963	ENST00000449169	RP5-1074L1.1-001	RP5-1074L1.1	8	2371	2364	0
hsa-miR-20a-3p	1	ENSG00000258959	ENST00000557551	RP11-1017G21.4-001	RP11-1017G21.4	8	209	202	0
hsa-miR-20a-3p	2	ENSG00000261326	ENST00000604481	LINC01355-002	LINC01355	8	253	246	0
hsa-miR-20a-3p	1	ENSG00000280370	ENST00000624235	CTA-342B11.3-001	CTA-342B11.3	8	10660	10653	0
hsa-miR-20a-3p	1	ENSG00000249868	ENST00000517765	RP11-63E5.6-005	RP11-63E5.6	8	10	3	0
hsa-miR-20a-3p	2	ENSG00000248356	ENST00000504555	RP11-557J10.4-001	RP11-557J10.4	8	265	258	0
hsa-miR-20a-3p	1	ENSG00000263826	ENST00000577781	RP11-573D15.9-001	RP11-573D15.9	8	2390	2383	0
hsa-miR-20a-3p	1	ENSG00000224973	ENST00000438159	LARGE-AS1-002	LARGE-AS1	8	680	673	0
hsa-miR-20a-3p	1	ENSG00000233922	ENST00000441095	AL133493.2-002	AL133493.2	8	4979	4972	0
hsa-miR-20a-3p	1	ENSG00000259084	ENST00000488933	RP11-1070N10.6-002	RP11-1070N10.6	8	667	660	0
hsa-miR-20a-3p	2	ENSG00000257985	ENST00000546738	RP1-228P16.4-001	RP1-228P16.4	8	2847	2840	0
hsa-miR-20a-3p	1	ENSG00000236830	ENST00000432988	CBR3-AS1-004	CBR3-AS1	8	932	925	0
hsa-miR-20a-3p	1	ENSG00000248686	ENST00000504710	RP11-557J10.5-001	RP11-557J10.5	8	271	264	0
hsa-miR-20a-3p	1	ENSG00000205786	ENST00000600405	LINC01531-004	LINC01531	8	48	41	0
hsa-miR-20a-3p	2	ENSG00000198590	ENST00000426078	C3orf35-001	C3orf35	8	730	723	0
hsa-miR-20a-3p	1	ENSG00000225279	ENST00000435580	RP11-536C5.2-001	RP11-536C5.2	8	351	344	0
hsa-miR-20a-3p	1	ENSG00000229656	ENST00000414157	RP11-462L8.1-002	RP11-462L8.1	8	40	33	0
hsa-miR-20a-3p	1	ENSG00000233093	ENST00000427517	LINC00892-001	LINC00892	8	1514	1507	0
hsa-miR-20a-3p	1	ENSG00000203392	ENST00000435356	CTD-2026K11.6-001	CTD-2026K11.6	8	1190	1183	0
hsa-miR-20a-3p	2	ENSG00000225313	ENST00000624453	RP11-415J8.3-007	RP11-415J8.3	8	685	678	0
hsa-miR-20a-3p	1	ENSG00000272148	ENST00000607659	RP11-195B17.1-001	RP11-195B17.1	8	423	416	0
hsa-miR-20a-3p	1	ENSG00000229694	ENST00000421595	RP11-305L7.6-004	RP11-305L7.6	8	418	411	0
hsa-miR-20a-3p	2	ENSG00000228340	ENST00000426753	MIR646HG-005	MIR646HG	8	373	366	0
hsa-miR-20a-3p	1	ENSG00000224371	ENST00000454826	RP11-235G24.1-001	RP11-235G24.1	8	32	25	0
hsa-miR-20a-3p	1	ENSG00000281207	ENST00000626479	SLFNL1-AS1-001	SLFNL1-AS1	8	1988	1981	0
hsa-miR-20a-3p	1	ENSG00000229717	ENST00000438151	RP11-556N4.1-001	RP11-556N4.1	8	685	678	0
hsa-miR-20a-3p	1	ENSG00000236990	ENST00000455199	RP11-433J20.1-001	RP11-433J20.1	8	573	566	0
hsa-miR-20a-3p	2	ENSG00000259290	ENST00000560744	RP11-687M24.7-001	RP11-687M24.7	8	187	180	0
hsa-miR-20a-3p	1	ENSG00000258498	ENST00000557109	DIO3OS-001	DIO3OS	8	226	219	0
hsa-miR-20a-3p	1	ENSG00000224505	ENST00000452741	AC002117.1-001	AC002117.1	8	336	329	0
hsa-miR-20a-3p	1	ENSG00000280011	ENST00000624215	RP4-671O14.7-001	RP4-671O14.7	8	475	468	0
hsa-miR-20a-3p	2	ENSG00000203930	ENST00000370535	LINC00632-002	LINC00632	8	347	340	0
hsa-miR-20a-3p	2	ENSG00000279388	ENST00000624926	RP11-897M7.2-001	RP11-897M7.2	8	3753	3746	0
hsa-miR-20a-3p	2	ENSG00000236333	ENST00000549957	TRHDE-AS1-003	TRHDE-AS1	8	4463	4456	0
hsa-miR-20a-3p	1	ENSG00000265933	ENST00000578278	LINC00668-004	LINC00668	8	367	360	0
hsa-miR-20a-3p	1	ENSG00000272419	ENST00000616993	RP11-403I13.8-007	RP11-403I13.8	8	412	405	0
hsa-miR-20a-3p	1	ENSG00000236389	ENST00000447557	RP1-287H17.1-001	RP1-287H17.1	8	356	349	0
hsa-miR-20a-3p	1	ENSG00000218018	ENST00000417346	RP4-800J21.3-001	RP4-800J21.3	8	1147	1140	0
hsa-miR-20a-3p	1	ENSG00000262681	ENST00000577087	RP11-311F12.1-001	RP11-311F12.1	8	3297	3290	0
hsa-miR-20a-3p	1	ENSG00000259498	ENST00000561241	RP11-244F12.3-001	RP11-244F12.3	8	1464	1457	0
hsa-miR-20a-3p	1	ENSG00000266369	ENST00000578888	RP11-344E13.4-001	RP11-344E13.4	8	504	497	0
hsa-miR-20a-3p	1	ENSG00000230316	ENST00000424404	FEZF1-AS1-003	FEZF1-AS1	8	645	638	0
hsa-miR-20a-3p	2	ENSG00000231383	ENST00000530635	FGF12-AS1-002	FGF12-AS1	8	413	406	0
hsa-miR-20a-3p	1	ENSG00000241158	ENST00000594810	ADAMTS9-AS1-002	ADAMTS9-AS1	8	1005	998	0
hsa-miR-20a-3p	1	ENSG00000260401	ENST00000565433	RP11-800A3.4-001	RP11-800A3.4	8	2493	2486	0
hsa-miR-20a-3p	1	ENSG00000253664	ENST00000521294	RP11-401H2.1-001	RP11-401H2.1	8	198	191	0
hsa-miR-20a-3p	1	ENSG00000227028	ENST00000413479	SLC8A1-AS1-005	SLC8A1-AS1	8	567	560	0
hsa-miR-20a-3p	1	ENSG00000275552	ENST00000612576	CH17-302M23.1-001	CH17-302M23.1	8	2238	2231	0
hsa-miR-20a-3p	2	ENSG00000241679	ENST00000465880	RP11-80H8.4-002	RP11-80H8.4	8	40	33	0
hsa-miR-20a-3p	1	ENSG00000268061	ENST00000593284	NAPA-AS1-001	NAPA-AS1	8	882	875	0
hsa-miR-20a-3p	1	ENSG00000227028	ENST00000444629	SLC8A1-AS1-003	SLC8A1-AS1	8	256	249	0
hsa-miR-20a-3p	1	ENSG00000225960	ENST00000454204	RP11-360A18.1-001	RP11-360A18.1	8	107	100	0
hsa-miR-20a-3p	1	ENSG00000235532	ENST00000419499	LINC00402-001	LINC00402	8	3026	3019	0
hsa-miR-20a-3p	1	ENSG00000197085	ENST00000539747	NPSR1-AS1-001	NPSR1-AS1	8	68	61	0
hsa-miR-20a-3p	1	ENSG00000254135	ENST00000522704	RP11-32D16.1-002	RP11-32D16.1	8	289	282	0
hsa-miR-20a-3p	2	ENSG00000260551	ENST00000567246	RP11-350A1.1-001	RP11-350A1.1	8	255	248	0
hsa-miR-20a-3p	2	ENSG00000267058	ENST00000587128	RP11-15A1.3-001	RP11-15A1.3	8	1035	1028	0
hsa-miR-20a-3p	1	ENSG00000231713	ENST00000419826	AF064860.7-002	AF064860.7	8	407	400	0
hsa-miR-20a-3p	1	ENSG00000234741	ENST00000432536	GAS5-016	GAS5	8	218	211	0
hsa-miR-20a-3p	1	ENSG00000255750	ENST00000537525	RP11-283G6.5-002	RP11-283G6.5	8	9	2	0
hsa-miR-20a-3p	1	ENSG00000260605	ENST00000568471	RP11-883G14.3-001	RP11-883G14.3	8	336	329	0
hsa-miR-20a-3p	1	ENSG00000197176	ENST00000355909	RP11-76E12.1-001	RP11-76E12.1	8	1003	996	0
hsa-miR-20a-3p	2	ENSG00000255867	ENST00000537346	DENND5B-AS1-001	DENND5B-AS1	8	154	147	0
hsa-miR-20a-3p	1	ENSG00000251364	ENST00000622955	CTD-2516F10.2-012	CTD-2516F10.2	8	148	141	0
hsa-miR-20a-3p	1	ENSG00000260695	ENST00000568767	RP11-513N24.1-001	RP11-513N24.1	8	1427	1420	0
hsa-miR-20a-3p	1	ENSG00000279192	ENST00000624480	PWAR5-001	PWAR5	8	1681	1674	0
hsa-miR-20a-3p	2	ENSG00000226367	ENST00000442719	ST7-AS2-006	ST7-AS2	8	63	56	0
hsa-miR-20a-3p	1	ENSG00000197934	ENST00000357401	CYYR1-AS1-001	CYYR1-AS1	8	3292	3285	0
hsa-miR-20a-3p	1	ENSG00000250208	ENST00000505807	FZD10-AS1-001	FZD10-AS1	8	5183	5176	0
hsa-miR-20a-3p	1	ENSG00000259964	ENST00000562634	THSD4-AS1-004	THSD4-AS1	8	616	609	0
hsa-miR-20a-3p	1	ENSG00000269235	ENST00000595010	ZNF350-AS1-001	ZNF350-AS1	8	545	538	0
hsa-miR-20a-3p	1	ENSG00000230838	ENST00000415479	AC093850.2-001	AC093850.2	8	144	137	0
hsa-miR-20a-3p	1	ENSG00000238042	ENST00000412445	RP11-815M8.1-002	RP11-815M8.1	8	201	194	0
hsa-miR-20a-3p	1	ENSG00000254753	ENST00000525673	RP11-480O10.1-001	RP11-480O10.1	8	443	436	0
hsa-miR-20a-3p	2	ENSG00000260009	ENST00000566054	RP11-65J21.1-001	RP11-65J21.1	8	188	181	0
hsa-miR-20a-3p	1	ENSG00000267272	ENST00000490006	LINC01140-001	LINC01140	8	670	663	0
hsa-miR-20a-3p	2	ENSG00000277631	ENST00000613372	PGM5P3-AS1-006	PGM5P3-AS1	8	283	276	0
hsa-miR-20a-3p	1	ENSG00000226542	ENST00000444926	AC114814.4-001	AC114814.4	8	116	109	0
hsa-miR-20a-3p	1	ENSG00000231955	ENST00000453039	AC007383.4-001	AC007383.4	8	92	85	0
hsa-miR-20a-3p	2	ENSG00000100181	ENST00000588424	TPTEP1-012	TPTEP1	8	1058	1051	0
hsa-miR-20a-3p	2	ENSG00000232021	ENST00000436413	LEF1-AS1-001	LEF1-AS1	8	795	788	0
hsa-miR-20a-3p	2	ENSG00000234996	ENST00000456105	RP11-480I12.7-001	RP11-480I12.7	8	1453	1446	0
hsa-miR-20a-3p	2	ENSG00000183562	ENST00000332881	CTC-343N3.1-001	CTC-343N3.1	8	1179	1172	0
hsa-miR-20a-3p	2	ENSG00000255020	ENST00000525867	AF131216.5-001	AF131216.5	8	360	353	0
hsa-miR-20a-3p	2	ENSG00000250508	ENST00000512200	RP11-757G1.6-001	RP11-757G1.6	8	3045	3038	0
hsa-miR-20a-3p	2	ENSG00000255050	ENST00000531730	RP11-661A12.9-001	RP11-661A12.9	8	715	708	0
hsa-miR-20a-3p	1	ENSG00000260205	ENST00000564681	RP11-108B14.5-001	RP11-108B14.5	8	2828	2821	0
hsa-miR-20a-3p	1	ENSG00000274358	ENST00000614233	RP11-463J17.2-001	RP11-463J17.2	8	913	906	0
hsa-miR-20a-3p	1	ENSG00000244879	ENST00000499624	GABPB1-AS1-001	GABPB1-AS1	8	2828	2821	0
hsa-miR-20a-3p	1	ENSG00000250583	ENST00000511579	CTD-2233C11.2-001	CTD-2233C11.2	8	265	258	0
hsa-miR-20a-3p	2	ENSG00000261065	ENST00000565388	RP11-74C13.4-001	RP11-74C13.4	8	25	18	0
hsa-miR-20a-3p	2	ENSG00000245146	ENST00000499203	LINC01024-007	LINC01024	8	1728	1721	0
hsa-miR-20a-3p	1	ENSG00000224743	ENST00000587596	TEX26-AS1-009	TEX26-AS1	8	226	219	0
hsa-miR-20a-3p	1	ENSG00000228775	ENST00000478332	WEE2-AS1-002	WEE2-AS1	8	264	257	0
hsa-miR-20a-3p	2	ENSG00000227733	ENST00000611452	RP4-565E6.1-014	RP4-565E6.1	8	486	479	0
hsa-miR-20a-3p	1	ENSG00000249699	ENST00000512873	RP11-415C15.2-001	RP11-415C15.2	8	2367	2360	0
hsa-miR-20a-3p	1	ENSG00000204685	ENST00000446816	STARD7-AS1-001	STARD7-AS1	8	1353	1346	0
hsa-miR-20a-3p	1	ENSG00000224743	ENST00000591300	TEX26-AS1-007	TEX26-AS1	8	758	751	0
hsa-miR-20a-3p	2	ENSG00000280206	ENST00000624682	CTB-193M12.5-001	CTB-193M12.5	8	247	240	0
hsa-miR-20a-3p	1	ENSG00000228775	ENST00000495800	WEE2-AS1-003	WEE2-AS1	8	42	35	0
hsa-miR-20a-3p	1	ENSG00000249738	ENST00000515337	AC008697.1-001	AC008697.1	8	868	861	0
hsa-miR-20a-3p	1	ENSG00000223727	ENST00000420000	AC026188.1-002	AC026188.1	8	127	120	0
hsa-miR-20a-3p	1	ENSG00000232628	ENST00000436706	RP11-365O16.3-001	RP11-365O16.3	8	562	555	0
hsa-miR-20a-3p	1	ENSG00000236540	ENST00000609644	AC006547.13-009	AC006547.13	8	348	341	0
hsa-miR-20a-3p	2	ENSG00000257568	ENST00000551713	RP11-863H1.1-001	RP11-863H1.1	8	468	461	0
hsa-miR-20a-3p	1	ENSG00000257756	ENST00000552182	RP11-776A13.3-001	RP11-776A13.3	8	318	311	0
hsa-miR-20a-3p	1	ENSG00000223586	ENST00000412745	LINC01312-002	LINC01312	8	512	505	0
hsa-miR-20a-3p	1	ENSG00000205056	ENST00000504409	RP11-693J15.5-001	RP11-693J15.5	8	10436	10429	0
hsa-miR-20a-3p	2	ENSG00000280370	ENST00000624235	CTA-342B11.3-001	CTA-342B11.3	8	16643	16636	0
hsa-miR-20a-3p	1	ENSG00000279700	ENST00000622917	RP13-554M15.2-001	RP13-554M15.2	8	160	153	0
hsa-miR-20a-3p	2	ENSG00000205488	ENST00000543008	CALML3-AS1-001	CALML3-AS1	8	1383	1376	0
hsa-miR-20a-3p	2	ENSG00000273036	ENST00000625242	FAM95C-002	FAM95C	8	1448	1441	0
hsa-miR-20a-3p	1	ENSG00000280396	ENST00000624413	RP11-463I20.4-001	RP11-463I20.4	8	347	340	0
hsa-miR-20a-3p	1	ENSG00000279762	ENST00000625127	RP11-227G15.12-001	RP11-227G15.12	8	2847	2840	0
hsa-miR-20a-3p	1	ENSG00000237718	ENST00000388909	AC009095.4-001	AC009095.4	8	136	129	0
hsa-miR-20a-3p	1	ENSG00000224078	ENST00000453082	SNHG14-003	SNHG14	8	4145	4138	0
hsa-miR-20a-3p	2	ENSG00000280423	ENST00000624609	RP11-299J5.1-001	RP11-299J5.1	8	482	475	0
hsa-miR-20a-3p	1	ENSG00000279802	ENST00000624411	CTA-544A11.1-001	CTA-544A11.1	8	3772	3765	0
hsa-miR-20a-3p	1	ENSG00000246225	ENST00000499625	RP11-17A1.3-003	RP11-17A1.3	8	523	516	0
hsa-miR-20a-3p	2	ENSG00000273329	ENST00000608694	RP11-448A19.1-001	RP11-448A19.1	8	2800	2793	0
hsa-miR-20a-3p	2	ENSG00000280683	ENST00000629369	LINC01242-001	LINC01242	8	790	783	0
hsa-miR-20a-3p	2	ENSG00000229556	ENST00000445646	RP11-363G2.4-001	RP11-363G2.4	8	1263	1256	0
hsa-miR-20a-3p	1	ENSG00000248738	ENST00000511897	RP11-87E22.2-001	RP11-87E22.2	8	37	30	0
hsa-miR-20a-3p	1	ENSG00000246366	ENST00000519358	RP11-382J12.1-002	RP11-382J12.1	8	729	722	0
hsa-miR-20a-3p	1	ENSG00000264635	ENST00000581712	RP11-769O8.3-001	RP11-769O8.3	8	1013	1006	0
hsa-miR-20a-3p	2	ENSG00000198590	ENST00000452017	C3orf35-201	C3orf35	8	160	153	0
hsa-miR-20a-3p	1	ENSG00000279887	ENST00000623121	RP11-264L1.1-001	RP11-264L1.1	8	945	938	0
hsa-miR-20a-3p	2	ENSG00000236144	ENST00000588286	TMEM147-AS1-004	TMEM147-AS1	8	1118	1111	0
hsa-miR-20a-3p	1	ENSG00000259241	ENST00000559918	RP11-313P18.2-001	RP11-313P18.2	8	45	38	0
hsa-miR-20a-3p	2	ENSG00000264968	ENST00000578478	RP11-387H17.4-002	RP11-387H17.4	8	262	255	0
hsa-miR-20a-3p	2	ENSG00000273507	ENST00000618106	RP11-50D16.4-001	RP11-50D16.4	8	441	434	0
hsa-miR-20a-3p	2	ENSG00000225313	ENST00000627421	RP11-415J8.3-008	RP11-415J8.3	8	722	715	0
hsa-miR-20a-3p	2	ENSG00000228340	ENST00000432910	MIR646HG-001	MIR646HG	8	1588	1581	0
hsa-miR-20a-3p	2	ENSG00000279985	ENST00000624033	CTC-436P18.4-001	CTC-436P18.4	8	2008	2001	0
hsa-miR-20a-3p	1	ENSG00000259293	ENST00000561083	RP11-355N15.1-001	RP11-355N15.1	8	667	660	0
hsa-miR-20a-3p	2	ENSG00000261761	ENST00000562049	RP11-103J17.2-001	RP11-103J17.2	8	1458	1451	0
hsa-miR-20a-3p	1	ENSG00000274253	ENST00000619611	RP11-566K19.6-003	RP11-566K19.6	8	487	480	0
hsa-miR-20a-3p	1	ENSG00000225437	ENST00000418665	RP1-257A15.1-003	RP1-257A15.1	8	959	952	0
hsa-miR-20a-3p	2	ENSG00000229832	ENST00000447949	RP11-384C4.2-001	RP11-384C4.2	8	353	346	0
hsa-miR-20a-3p	2	ENSG00000237104	ENST00000416004	AC018890.4-001	AC018890.4	8	1091	1084	0
hsa-miR-20a-3p	1	ENSG00000249378	ENST00000510005	LINC01060-004	LINC01060	8	200	193	0
hsa-miR-20a-3p	1	ENSG00000258602	ENST00000553613	RP11-7F17.7-001	RP11-7F17.7	8	132	125	0
hsa-miR-20a-3p	1	ENSG00000215067	ENST00000575727	ALOX12-AS1-006	ALOX12-AS1	8	409	402	0
hsa-miR-20a-3p	1	ENSG00000225484	ENST00000610681	NUTM2B-AS1-012	NUTM2B-AS1	8	557	550	0
hsa-miR-20a-3p	1	ENSG00000237224	ENST00000593883	RP11-109A6.2-005	RP11-109A6.2	8	511	504	0
hsa-miR-20a-3p	2	ENSG00000236345	ENST00000429530	RP11-59D5__B.2-001	RP11-59D5__B.2	8	1249	1242	0
hsa-miR-20a-3p	2	ENSG00000249395	ENST00000504531	CASC9-001	CASC9	8	990	983	0
hsa-miR-20a-3p	1	ENSG00000204241	ENST00000529070	RP11-713P17.3-002	RP11-713P17.3	8	1532	1525	0
hsa-miR-20a-3p	1	ENSG00000225588	ENST00000413708	AC096669.1-001	AC096669.1	8	336	329	0
hsa-miR-20a-3p	1	ENSG00000262312	ENST00000613210	LA16c-390H2.4-002	LA16c-390H2.4	8	1991	1984	0
hsa-miR-20a-3p	1	ENSG00000272463	ENST00000606285	RP11-532F6.3-001	RP11-532F6.3	8	655	648	0
hsa-miR-20a-3p	1	ENSG00000224743	ENST00000411835	TEX26-AS1-001	TEX26-AS1	8	402	395	0
hsa-miR-20a-3p	1	ENSG00000228775	ENST00000459753	WEE2-AS1-006	WEE2-AS1	8	259	252	0
hsa-miR-20a-3p	1	ENSG00000279490	ENST00000623235	CTD-2576D5.1-001	CTD-2576D5.1	8	10	3	0
hsa-miR-20a-3p	2	ENSG00000233532	ENST00000435024	LINC00460-001	LINC00460	8	328	321	0
hsa-miR-20a-3p	2	ENSG00000247775	ENST00000501215	SNCA-AS1-001	SNCA-AS1	8	751	744	0
hsa-miR-20a-3p	1	ENSG00000260304	ENST00000564743	RP11-388M20.6-001	RP11-388M20.6	8	54	47	0
hsa-miR-20a-3p	1	ENSG00000274712	ENST00000614046	RP11-147L13.15-001	RP11-147L13.15	8	1572	1565	0
hsa-miR-20a-3p	1	ENSG00000240535	ENST00000611148	CTD-2313F11.1-011	CTD-2313F11.1	8	12	5	0
hsa-miR-20a-3p	1	ENSG00000253559	ENST00000523895	OSGEPL1-AS1-003	OSGEPL1-AS1	8	554	547	0
hsa-miR-20a-3p	1	ENSG00000260368	ENST00000564694	RP11-521I2.3-001	RP11-521I2.3	8	688	681	0
hsa-miR-20a-3p	1	ENSG00000266644	ENST00000581622	RP11-927P21.2-001	RP11-927P21.2	8	328	321	0
hsa-miR-20a-3p	2	ENSG00000274979	ENST00000613291	RP11-1143G9.5-001	RP11-1143G9.5	8	1447	1440	0
hsa-miR-20a-3p	1	ENSG00000234684	ENST00000609470	SDCBP2-AS1-002	SDCBP2-AS1	8	929	922	0
hsa-miR-20a-3p	1	ENSG00000253645	ENST00000520863	CTD-2544N14.3-001	CTD-2544N14.3	8	211	204	0
hsa-miR-20a-3p	1	ENSG00000225778	ENST00000445498	PROSER2-AS1-001	PROSER2-AS1	8	801	794	0
hsa-miR-20a-3p	1	ENSG00000176593	ENST00000550135	CTD-2368P22.1-001	CTD-2368P22.1	8	6210	6203	0
hsa-miR-20a-3p	1	ENSG00000279034	ENST00000624119	RP11-5A1.1-001	RP11-5A1.1	8	3098	3091	0
hsa-miR-20a-3p	2	ENSG00000231534	ENST00000432957	FBXO36-IT1-001	FBXO36-IT1	8	297	290	0
hsa-miR-20a-3p	2	ENSG00000253738	ENST00000522817	OTUD6B-AS1-002	OTUD6B-AS1	8	677	670	0
hsa-miR-20a-3p	2	ENSG00000259724	ENST00000558874	LINC01581-001	LINC01581	8	1645	1638	0
hsa-miR-20a-3p	2	ENSG00000279080	ENST00000624072	CTA-228A9.4-001	CTA-228A9.4	8	13585	13578	0
hsa-miR-20a-3p	2	ENSG00000253821	ENST00000520370	RP11-246K15.1-001	RP11-246K15.1	8	489	482	0
hsa-miR-20a-3p	1	ENSG00000279118	ENST00000624769	RP11-517I3.2-001	RP11-517I3.2	8	1696	1689	0
hsa-miR-20a-3p	1	ENSG00000246223	ENST00000499006	LINC01550-001	LINC01550	8	575	568	0
hsa-miR-20a-3p	1	ENSG00000268416	ENST00000593903	CTD-2626G11.2-001	CTD-2626G11.2	8	327	320	0
hsa-miR-20a-3p	2	ENSG00000279142	ENST00000623284	RP11-463O9.2-001	RP11-463O9.2	8	2166	2159	0
hsa-miR-20a-3p	2	ENSG00000226140	ENST00000434386	RP11-461K13.1-002	RP11-461K13.1	8	370	363	0
hsa-miR-20a-3p	1	ENSG00000231749	ENST00000629311	ABCA9-AS1-004	ABCA9-AS1	8	81	74	0
hsa-miR-20a-3p	2	ENSG00000242578	ENST00000468232	RP11-469J4.3-001	RP11-469J4.3	8	310	303	0
hsa-miR-20a-3p	1	ENSG00000254269	ENST00000522989	CTD-2281E23.2-001	CTD-2281E23.2	8	476	469	0
hsa-miR-20a-3p	2	ENSG00000279175	ENST00000623440	CTA-414D7.1-001	CTA-414D7.1	8	8560	8553	0
hsa-miR-20a-3p	1	ENSG00000231760	ENST00000622897	RP11-350J20.5-002	RP11-350J20.5	8	128	121	0
hsa-miR-20a-3p	1	ENSG00000197301	ENST00000356215	RP11-366L20.2-001	RP11-366L20.2	8	2937	2930	0
hsa-miR-20a-3p	1	ENSG00000268912	ENST00000594816	CTD-2619J13.17-001	CTD-2619J13.17	8	574	567	0
hsa-miR-20a-3p	1	ENSG00000277152	ENST00000617013	RP11-622C24.2-001	RP11-622C24.2	8	5611	5604	0
hsa-miR-20a-3p	1	ENSG00000235831	ENST00000620618	BHLHE40-AS1-001	BHLHE40-AS1	8	1197	1190	0
hsa-miR-20a-3p	2	ENSG00000260774	ENST00000565521	CTD-2083E4.4-001	CTD-2083E4.4	8	2447	2440	0
hsa-miR-20a-3p	1	ENSG00000250303	ENST00000504610	RP11-356J5.12-005	RP11-356J5.12	8	2057	2050	0
hsa-miR-20a-3p	1	ENSG00000227308	ENST00000607654	AC009502.4-004	AC009502.4	8	433	426	0
hsa-miR-20a-3p	1	ENSG00000122548	ENST00000242109	KIAA0087-088	KIAA0087	8	2223	2216	0
hsa-miR-20a-3p	1	ENSG00000251562	ENST00000618132	MALAT1-013	MALAT1	8	267	260	0
hsa-miR-20a-3p	2	ENSG00000254913	ENST00000531288	RP4-791M13.5-001	RP4-791M13.5	8	98	91	0
hsa-miR-20a-3p	1	ENSG00000232021	ENST00000506314	LEF1-AS1-003	LEF1-AS1	8	1908	1901	0
hsa-miR-20a-3p	1	ENSG00000236051	ENST00000630676	MYCBP2-AS1-007	MYCBP2-AS1	8	327	320	0
hsa-miR-20a-3p	2	ENSG00000244227	ENST00000459923	LINC01330-001	LINC01330	8	846	839	0
hsa-miR-20a-3p	1	ENSG00000253103	ENST00000519506	RP11-946L20.4-001	RP11-946L20.4	8	277	270	0
hsa-miR-20a-3p	2	ENSG00000255027	ENST00000526211	RP11-680F20.9-001	RP11-680F20.9	8	343	336	0
hsa-miR-20a-3p	1	ENSG00000260966	ENST00000561652	RP11-690D19.3-001	RP11-690D19.3	8	885	878	0
hsa-miR-20a-3p	2	ENSG00000260121	ENST00000564984	RP5-1142A6.9-001	RP5-1142A6.9	8	174	167	0
hsa-miR-20a-3p	2	ENSG00000232044	ENST00000625018	LINC01105-006	LINC01105	8	2563	2556	0
hsa-miR-20a-3p	1	ENSG00000244650	ENST00000470219	RP11-501O2.3-001	RP11-501O2.3	8	366	359	0
hsa-miR-20a-3p	1	ENSG00000187621	ENST00000467865	TCL6-009	TCL6	8	667	660	0
hsa-miR-20a-3p	2	ENSG00000278266	ENST00000617117	RP11-575F12.3-001	RP11-575F12.3	8	1955	1948	0
hsa-miR-20a-3p	1	ENSG00000255101	ENST00000527318	RP11-412B14.1-001	RP11-412B14.1	8	405	398	0
hsa-miR-20a-3p	1	ENSG00000267576	ENST00000586051	CTC-510F12.6-001	CTC-510F12.6	8	650	643	0
hsa-miR-20a-3p	1	ENSG00000227676	ENST00000450187	LINC01068-001	LINC01068	8	14	7	0
hsa-miR-20a-3p	2	ENSG00000278727	ENST00000613696	AC000403.4-001	AC000403.4	8	1275	1268	0
hsa-miR-20a-3p	2	ENSG00000226747	ENST00000421998	AC007966.1-001	AC007966.1	8	1063	1056	0
hsa-miR-20a-3p	2	ENSG00000274508	ENST00000611626	RP11-212I21.5-001	RP11-212I21.5	8	125	118	0
hsa-miR-20a-3p	1	ENSG00000257298	ENST00000552061	RP3-405J10.3-001	RP3-405J10.3	8	1478	1471	0
hsa-miR-20a-3p	2	ENSG00000258791	ENST00000554221	LINC00520-003	LINC00520	8	244	237	0
hsa-miR-20a-3p	1	ENSG00000218672	ENST00000401499	AC008060.7-001	AC008060.7	8	587	580	0
hsa-miR-20a-3p	1	ENSG00000262686	ENST00000576080	GLIS2-AS1-001	GLIS2-AS1	8	248	241	0
hsa-miR-20a-3p	1	ENSG00000272549	ENST00000609107	RP11-351J23.2-001	RP11-351J23.2	8	2817	2810	0
hsa-miR-20a-3p	1	ENSG00000270332	ENST00000603949	SMC2-AS1-001	SMC2-AS1	8	286	279	0
hsa-miR-20a-3p	2	ENSG00000258819	ENST00000556781	RP11-7F17.3-003	RP11-7F17.3	8	242	235	0
hsa-miR-20a-3p	1	ENSG00000261198	ENST00000565247	RP11-26O3.1-001	RP11-26O3.1	8	279	272	0
hsa-miR-20a-3p	1	ENSG00000233693	ENST00000421530	RP11-506O24.1-001	RP11-506O24.1	8	315	308	0
hsa-miR-20a-3p	1	ENSG00000257495	ENST00000551089	KRT73-AS1-002	KRT73-AS1	8	273	266	0
hsa-miR-20a-3p	1	ENSG00000204706	ENST00000626263	MAMDC2-AS1-023	MAMDC2-AS1	8	314	307	0
hsa-miR-20a-3p	2	ENSG00000272791	ENST00000609434	RP11-464F9.22-001	RP11-464F9.22	8	266	259	0
hsa-miR-20a-3p	2	ENSG00000279628	ENST00000624067	RP11-467L19.14-001	RP11-467L19.14	8	2319	2312	0
hsa-miR-20a-3p	1	ENSG00000223482	ENST00000420424	NUTM2A-AS1-005	NUTM2A-AS1	8	559	552	0
hsa-miR-20a-3p	1	ENSG00000271133	ENST00000605357	CTA-293F17.1-001	CTA-293F17.1	8	678	671	0
hsa-miR-20a-3p	2	ENSG00000228956	ENST00000629177	SATB1-AS1-066	SATB1-AS1	8	720	713	0
hsa-miR-20a-3p	1	ENSG00000228010	ENST00000413182	AC073343.13-003	AC073343.13	8	384	377	0
hsa-miR-20a-3p	2	ENSG00000258977	ENST00000554211	LINC01467-001	LINC01467	8	573	566	0
hsa-miR-20a-3p	1	ENSG00000272914	ENST00000608729	RP11-330O11.3-001	RP11-330O11.3	8	893	886	0
hsa-miR-20a-3p	1	ENSG00000224973	ENST00000453336	LARGE-AS1-003	LARGE-AS1	8	662	655	0
hsa-miR-20a-3p	1	ENSG00000229261	ENST00000450995	RP11-227H15.4-001	RP11-227H15.4	8	1464	1457	0
hsa-miR-20a-3p	1	ENSG00000228065	ENST00000629716	LINC01515-020	LINC01515	8	171	164	0
hsa-miR-20a-3p	1	ENSG00000248528	ENST00000507491	CTC-458G6.2-001	CTC-458G6.2	8	492	485	0
hsa-miR-20a-3p	1	ENSG00000259084	ENST00000495847	RP11-1070N10.6-003	RP11-1070N10.6	8	667	660	0
hsa-miR-20a-3p	1	ENSG00000271856	ENST00000607746	LINC01215-001	LINC01215	8	101	94	0
hsa-miR-20a-3p	1	ENSG00000232931	ENST00000448494	LINC00342-002	LINC00342	8	1077	1070	0
hsa-miR-20a-3p	1	ENSG00000258162	ENST00000550272	RP11-315E17.1-002	RP11-315E17.1	8	188	181	0
hsa-miR-20a-3p	2	ENSG00000205830	ENST00000382007	AC024132.1-001	AC024132.1	8	1002	995	0
hsa-miR-20a-3p	2	ENSG00000261542	ENST00000569835	RP11-16E18.3-001	RP11-16E18.3	8	1074	1067	0
hsa-miR-20a-3p	1	ENSG00000273333	ENST00000559458	XXbac-BPG300A18.13-001	XXbac-BPG300A18.13	8	631	624	0
hsa-miR-20a-3p	2	ENSG00000259177	ENST00000560578	RP11-154B12.3-001	RP11-154B12.3	8	265	258	0
hsa-miR-20a-3p	1	ENSG00000261613	ENST00000563449	RP11-20I23.13-001	RP11-20I23.13	8	1055	1048	0
hsa-miR-20a-3p	1	ENSG00000273478	ENST00000608886	RP11-465N4.5-001	RP11-465N4.5	8	320	313	0
hsa-miR-20a-3p	1	ENSG00000225284	ENST00000442829	AC018693.6-001	AC018693.6	8	360	353	0
hsa-miR-20a-3p	1	ENSG00000224186	ENST00000555438	C5orf66-004	C5orf66	8	1994	1987	0
hsa-miR-20a-3p	2	ENSG00000234264	ENST00000428732	DEPDC1-AS1-002	DEPDC1-AS1	8	1131	1124	0
hsa-miR-20a-3p	1	ENSG00000233093	ENST00000429841	LINC00892-003	LINC00892	8	325	318	0
hsa-miR-20a-3p	2	ENSG00000236144	ENST00000590717	TMEM147-AS1-003	TMEM147-AS1	8	666	659	0
hsa-miR-20a-3p	1	ENSG00000258461	ENST00000466369	RP11-164J13.1-002	RP11-164J13.1	8	2743	2736	0
hsa-miR-20a-3p	2	ENSG00000264968	ENST00000578802	RP11-387H17.4-003	RP11-387H17.4	8	277	270	0
hsa-miR-20a-3p	2	ENSG00000225313	ENST00000630229	RP11-415J8.3-004	RP11-415J8.3	8	244	237	0
hsa-miR-20a-3p	1	ENSG00000229694	ENST00000437389	RP11-305L7.6-003	RP11-305L7.6	8	186	179	0
hsa-miR-20a-3p	1	ENSG00000265179	ENST00000581719	RP11-672L10.2-002	RP11-672L10.2	8	640	633	0
hsa-miR-20a-3p	1	ENSG00000228412	ENST00000607810	RP4-625H18.2-005	RP4-625H18.2	8	1250	1243	0
hsa-miR-20a-3p	2	ENSG00000214942	ENST00000505109	AC113167.1-001	AC113167.1	8	420	413	0
hsa-miR-20a-3p	1	ENSG00000224505	ENST00000589950	AC002117.1-002	AC002117.1	8	260	253	0
hsa-miR-20a-3p	2	ENSG00000225484	ENST00000610681	NUTM2B-AS1-012	NUTM2B-AS1	8	3131	3124	0
hsa-miR-20a-3p	1	ENSG00000230002	ENST00000441587	ALMS1-IT1-001	ALMS1-IT1	8	1528	1521	0
hsa-miR-20a-3p	2	ENSG00000280058	ENST00000622916	RP1-131F15.3-001	RP1-131F15.3	8	1237	1230	0
hsa-miR-20a-3p	1	ENSG00000247400	ENST00000499499	DNAJC3-AS1-001	DNAJC3-AS1	8	2375	2368	0
hsa-miR-20a-3p	2	ENSG00000259417	ENST00000560778	LINC01314-001	LINC01314	8	6709	6702	0
hsa-miR-20a-3p	1	ENSG00000265933	ENST00000580197	LINC00668-003	LINC00668	8	1295	1288	0
hsa-miR-20a-3p	2	ENSG00000269956	ENST00000602433	MKNK1-AS1-001	MKNK1-AS1	8	992	985	0
hsa-miR-20a-3p	1	ENSG00000280109	ENST00000624999	PLAC4-201	PLAC4	8	1647	1640	0
hsa-miR-20a-3p	1	ENSG00000233472	ENST00000425137	RP11-218D6.4-001	RP11-218D6.4	8	287	280	0
hsa-miR-20a-3p	2	ENSG00000247595	ENST00000501599	SPTY2D1-AS1-001	SPTY2D1-AS1	8	383	376	0
hsa-miR-20a-3p	1	ENSG00000259462	ENST00000618020	CPEB1-AS1-002	CPEB1-AS1	8	222	215	0
hsa-miR-20a-3p	1	ENSG00000261087	ENST00000565617	KB-1460A1.5-001	KB-1460A1.5	8	1298	1291	0
hsa-miR-20a-3p	1	ENSG00000225626	ENST00000439418	C9orf135-AS1-002	C9orf135-AS1	8	66	59	0
hsa-miR-20a-3p	1	ENSG00000267625	ENST00000591634	RP11-1094M14.14-001	RP11-1094M14.14	8	42	35	0
hsa-miR-20a-3p	1	ENSG00000230316	ENST00000428449	FEZF1-AS1-001	FEZF1-AS1	8	2125	2118	0
hsa-miR-20a-3p	2	ENSG00000226854	ENST00000413763	RP11-212D3.4-001	RP11-212D3.4	8	635	628	0
hsa-miR-20a-3p	1	ENSG00000267872	ENST00000599810	RP11-157B13.7-001	RP11-157B13.7	8	1579	1572	0
hsa-miR-20a-3p	1	ENSG00000226965	ENST00000435466	AC003088.1-001	AC003088.1	8	454	447	0
hsa-miR-20a-3p	2	ENSG00000275332	ENST00000618824	CTD-2017F17.1-001	CTD-2017F17.1	8	305	298	0
hsa-miR-20a-3p	2	ENSG00000230461	ENST00000608328	PROX1-AS1-013	PROX1-AS1	8	703	696	0
hsa-miR-20a-3p	2	ENSG00000253669	ENST00000517910	KB-1732A1.1-001	KB-1732A1.1	8	1291	1284	0
hsa-miR-20a-3p	1	ENSG00000227028	ENST00000417875	SLC8A1-AS1-006	SLC8A1-AS1	8	328	321	0
hsa-miR-20a-3p	1	ENSG00000177406	ENST00000318291	RP11-218M22.1-002	RP11-218M22.1	8	1059	1052	0
hsa-miR-20a-3p	1	ENSG00000251002	ENST00000514473	AE000661.37-006	AE000661.37	8	1518	1511	0
hsa-miR-20a-3p	1	ENSG00000254049	ENST00000519023	NRG1-IT3-001	NRG1-IT3	8	23	16	0
hsa-miR-20a-3p	1	ENSG00000268119	ENST00000594557	CTD-2561J22.5-005	CTD-2561J22.5	8	3756	3749	0
hsa-miR-20a-3p	1	ENSG00000267009	ENST00000591567	RP11-120M18.2-003	RP11-120M18.2	8	308	301	0
hsa-miR-20a-3p	1	ENSG00000227028	ENST00000625780	SLC8A1-AS1-022	SLC8A1-AS1	8	280	273	0
hsa-miR-20a-3p	1	ENSG00000231646	ENST00000436557	FSIP2-AS1-001	FSIP2-AS1	8	561	554	0
hsa-miR-20a-3p	1	ENSG00000246089	ENST00000500118	RP11-115C21.2-001	RP11-115C21.2	8	880	873	0
hsa-miR-20a-3p	1	ENSG00000251141	ENST00000508123	RP11-53O19.1-005	RP11-53O19.1	8	29	22	0
hsa-miR-20a-3p	1	ENSG00000255686	ENST00000540161	RP11-227B21.2-001	RP11-227B21.2	8	43	36	0
hsa-miR-20a-3p	1	ENSG00000226091	ENST00000536560	LINC00937-006	LINC00937	8	38	31	0
hsa-miR-20a-3p	1	ENSG00000197099	ENST00000628928	RP11-573D15.8-008	RP11-573D15.8	8	184	177	0
hsa-miR-20a-3p	2	ENSG00000242512	ENST00000482787	LINC01206-001	LINC01206	8	7555	7548	0
hsa-miR-20a-3p	1	ENSG00000255750	ENST00000541940	RP11-283G6.5-001	RP11-283G6.5	8	107	100	0
hsa-miR-20a-3p	1	ENSG00000254248	ENST00000518598	RP11-320N21.2-001	RP11-320N21.2	8	422	415	0
hsa-miR-20a-3p	1	ENSG00000279145	ENST00000623483	RP11-547D13.1-001	RP11-547D13.1	8	1665	1658	0
hsa-miR-20a-3p	1	ENSG00000226163	ENST00000431638	RP11-167P22.3-001	RP11-167P22.3	8	60	53	0
hsa-miR-20a-3p	1	ENSG00000251324	ENST00000506196	LINC01386-001	LINC01386	8	102	95	0
hsa-miR-20a-3p	2	ENSG00000250124	ENST00000515706	CTC-261N6.2-001	CTC-261N6.2	8	399	392	0
hsa-miR-20a-3p	1	ENSG00000227165	ENST00000456120	WDR11-AS1-001	WDR11-AS1	8	1825	1818	0
hsa-miR-20a-3p	1	ENSG00000260786	ENST00000564402	RP11-112L7.1-001	RP11-112L7.1	8	2760	2753	0
hsa-miR-20a-3p	1	ENSG00000279254	ENST00000622979	RP11-536C12.1-001	RP11-536C12.1	8	1790	1783	0
hsa-miR-20a-3p	1	ENSG00000277534	ENST00000620414	RP11-9E17.1-001	RP11-9E17.1	8	767	760	0
hsa-miR-20a-3p	1	ENSG00000230843	ENST00000431983	RP11-380D15.3-001	RP11-380D15.3	8	378	371	0
hsa-miR-20a-3p	2	ENSG00000234754	ENST00000439004	C1orf140-001	C1orf140	8	829	822	0
hsa-miR-20a-3p	1	ENSG00000238042	ENST00000433576	RP11-815M8.1-001	RP11-815M8.1	8	37	30	0
hsa-miR-20a-3p	2	ENSG00000277631	ENST00000621255	PGM5P3-AS1-004	PGM5P3-AS1	8	336	329	0
hsa-miR-20a-3p	1	ENSG00000254938	ENST00000530572	RP11-688I9.4-001	RP11-688I9.4	8	138	131	0
hsa-miR-20a-3p	2	ENSG00000279373	ENST00000623556	RP11-650L12.4-001	RP11-650L12.4	8	655	648	0
hsa-miR-20a-3p	2	ENSG00000232021	ENST00000506314	LEF1-AS1-003	LEF1-AS1	8	3108	3101	0
hsa-miR-20a-3p	1	ENSG00000235024	ENST00000429343	AC097468.7-001	AC097468.7	8	68	61	0
hsa-miR-20a-3p	1	ENSG00000244227	ENST00000490897	LINC01330-003	LINC01330	8	528	521	0
hsa-miR-20a-3p	2	ENSG00000250437	ENST00000503691	RP11-116A1.1-001	RP11-116A1.1	8	101	94	0
hsa-miR-20a-3p	1	ENSG00000260135	ENST00000620495	RP11-212I21.2-003	RP11-212I21.2	8	505	498	0
hsa-miR-20a-3p	2	ENSG00000267419	ENST00000586924	CTC-559E9.6-002	CTC-559E9.6	8	210	203	0
hsa-miR-20a-3p	1	ENSG00000232063	ENST00000454869	RP11-307E17.8-001	RP11-307E17.8	8	357	350	0
hsa-miR-20a-3p	1	ENSG00000257126	ENST00000546560	FOXG1-AS1-002	FOXG1-AS1	8	286	279	0
hsa-miR-20a-3p	1	ENSG00000278390	ENST00000619407	RP11-74J13.8-001	RP11-74J13.8	8	1185	1178	0
hsa-miR-20a-3p	1	ENSG00000232190	ENST00000430050	RP11-134D3.1-001	RP11-134D3.1	8	3296	3289	0
hsa-miR-20a-3p	2	ENSG00000231177	ENST00000475197	LINC00852-001	LINC00852	8	939	932	0
hsa-miR-20a-3p	1	ENSG00000253394	ENST00000517400	LINC00534-001	LINC00534	8	247	240	0
hsa-miR-20a-3p	1	ENSG00000278730	ENST00000620266	RP11-147L13.11-001	RP11-147L13.11	8	231	224	0
hsa-miR-20a-3p	2	ENSG00000245146	ENST00000521563	LINC01024-004	LINC01024	8	816	809	0
hsa-miR-20a-3p	1	ENSG00000249669	ENST00000602964	MIR143HG-009	MIR143HG	8	6136	6129	0
hsa-miR-20a-3p	1	ENSG00000224743	ENST00000588425	TEX26-AS1-004	TEX26-AS1	8	274	267	0
hsa-miR-20a-3p	1	ENSG00000280186	ENST00000622910	RP11-483I13.6-001	RP11-483I13.6	8	1339	1332	0
hsa-miR-20a-3p	1	ENSG00000228775	ENST00000484172	WEE2-AS1-009	WEE2-AS1	8	178	171	0
hsa-miR-20a-3p	2	ENSG00000233642	ENST00000449643	GPR158-AS1-001	GPR158-AS1	8	888	881	0
hsa-miR-20a-3p	2	ENSG00000270641	ENST00000604411	TSIX-001	TSIX	8	18046	18039	0
hsa-miR-20a-3p	1	ENSG00000236528	ENST00000455431	RP1-125I3.2-001	RP1-125I3.2	8	284	277	0
hsa-miR-20a-3p	1	ENSG00000232628	ENST00000453760	RP11-365O16.3-002	RP11-365O16.3	8	209	202	0
hsa-miR-20a-3p	2	ENSG00000272871	ENST00000610061	RP11-408A13.4-001	RP11-408A13.4	8	825	818	0
hsa-miR-20a-3p	1	ENSG00000236671	ENST00000426785	PRKG1-AS1-002	PRKG1-AS1	8	668	661	0
hsa-miR-20a-3p	1	ENSG00000263731	ENST00000582866	RP11-498C9.15-001	RP11-498C9.15	8	981	974	0
hsa-miR-20a-3p	2	ENSG00000224939	ENST00000429269	LINC00184-001	LINC00184	8	308	301	0
hsa-miR-20a-3p	2	ENSG00000279706	ENST00000624487	RP11-561O23.9-001	RP11-561O23.9	8	309	302	0
hsa-miR-20a-3p	1	ENSG00000236708	ENST00000437354	AC073316.1-001	AC073316.1	8	637	630	0
hsa-miR-20a-3p	1	ENSG00000263843	ENST00000585075	RP11-649A18.12-002	RP11-649A18.12	8	2450	2443	0
hsa-miR-20a-3p	2	ENSG00000205488	ENST00000545372	CALML3-AS1-003	CALML3-AS1	8	556	549	0
hsa-miR-20a-3p	1	ENSG00000280397	ENST00000624647	RP11-42F12.1-001	RP11-42F12.1	8	1077	1070	0
hsa-miR-20a-3p	2	ENSG00000232860	ENST00000421703	SMG7-AS1-001	SMG7-AS1	8	1253	1246	0
hsa-miR-20a-3p	1	ENSG00000236778	ENST00000601034	INTS6-AS1-014	INTS6-AS1	8	1401	1394	0
hsa-miR-20a-3p	1	ENSG00000224078	ENST00000551361	SNHG14-018	SNHG14	8	524	517	0
hsa-miR-20a-3p	2	ENSG00000279814	ENST00000623230	RP11-399K21.12-001	RP11-399K21.12	8	819	812	0
hsa-miR-20a-3p	1	ENSG00000246225	ENST00000528701	RP11-17A1.3-001	RP11-17A1.3	8	533	526	0
hsa-miR-20a-3p	1	ENSG00000271997	ENST00000606927	RP11-97O12.6-001	RP11-97O12.6	8	2189	2182	0
hsa-miR-20a-3p	2	ENSG00000224165	ENST00000434897	DNAJC27-AS1-004	DNAJC27-AS1	8	3760	3753	0
hsa-miR-20a-3p	1	ENSG00000248738	ENST00000520914	RP11-87E22.2-002	RP11-87E22.2	8	49	42	0
hsa-miR-20a-3p	1	ENSG00000246379	ENST00000501259	RP11-461O7.1-001	RP11-461O7.1	8	1909	1902	0
hsa-miR-20a-3p	1	ENSG00000259198	ENST00000559030	RP11-133K1.6-001	RP11-133K1.6	8	2318	2311	0
hsa-miR-20a-3p	1	ENSG00000280798	ENST00000631190	LINC00294-001	LINC00294	8	2216	2209	0
hsa-miR-20a-3p	1	ENSG00000259251	ENST00000558368	RP11-643M14.1-002	RP11-643M14.1	8	487	480	0
hsa-miR-20a-3p	2	ENSG00000264968	ENST00000582263	RP11-387H17.4-001	RP11-387H17.4	8	396	389	0
hsa-miR-20a-3p	1	ENSG00000228404	ENST00000415026	AP001468.58-001	AP001468.58	8	459	452	0
hsa-miR-20a-3p	1	ENSG00000279998	ENST00000623678	CH507-210P18.1-001	CH507-210P18.1	8	129	122	0
hsa-miR-20a-3p	2	ENSG00000258556	ENST00000554773	CTD-2568P8.1-001	CTD-2568P8.1	8	241	234	0
hsa-miR-20a-3p	1	ENSG00000261771	ENST00000565113	DYX1C1-CCPG1-001	DYX1C1-CCPG1	8	3032	3025	0
hsa-miR-20a-3p	1	ENSG00000274265	ENST00000612135	CH17-189H20.1-003	CH17-189H20.1	8	301	294	0
hsa-miR-20a-3p	1	ENSG00000225437	ENST00000433489	RP1-257A15.1-002	RP1-257A15.1	8	104	97	0
hsa-miR-20a-3p	1	ENSG00000249378	ENST00000510832	LINC01060-002	LINC01060	8	215	208	0
hsa-miR-20a-3p	1	ENSG00000258654	ENST00000554815	RP11-509A17.3-003	RP11-509A17.3	8	413	406	0
hsa-miR-20a-3p	1	ENSG00000261837	ENST00000568764	RP11-264L1.3-001	RP11-264L1.3	8	520	513	0
hsa-miR-20a-3p	1	ENSG00000237224	ENST00000597245	RP11-109A6.2-003	RP11-109A6.2	8	1468	1461	0
hsa-miR-20a-3p	1	ENSG00000204241	ENST00000532327	RP11-713P17.3-003	RP11-713P17.3	8	192	185	0
hsa-miR-20a-3p	1	ENSG00000225588	ENST00000422203	AC096669.1-002	AC096669.1	8	413	406	0
hsa-miR-20a-3p	2	ENSG00000224660	ENST00000420195	SH3BP5-AS1-001	SH3BP5-AS1	8	2569	2562	0
hsa-miR-20a-3p	2	ENSG00000280109	ENST00000624999	PLAC4-201	PLAC4	8	1036	1029	0
hsa-miR-20a-3p	1	ENSG00000279460	ENST00000623949	RP11-517M22.1-001	RP11-517M22.1	8	3719	3712	0
hsa-miR-20a-3p	2	ENSG00000247595	ENST00000542172	SPTY2D1-AS1-002	SPTY2D1-AS1	8	254	247	0
hsa-miR-20a-3p	1	ENSG00000258768	ENST00000556738	CTD-2292M16.8-001	CTD-2292M16.8	8	3431	3424	0
hsa-miR-20a-3p	2	ENSG00000204588	ENST00000336905	LINC01123-001	LINC01123	8	1718	1711	0
hsa-miR-20a-3p	2	ENSG00000272477	ENST00000607148	RP11-158G18.1-001	RP11-158G18.1	8	607	600	0
hsa-miR-20a-3p	1	ENSG00000224743	ENST00000429200	TEX26-AS1-003	TEX26-AS1	8	468	461	0
hsa-miR-20a-3p	1	ENSG00000228775	ENST00000462383	WEE2-AS1-004	WEE2-AS1	8	168	161	0
hsa-miR-20a-3p	2	ENSG00000233569	ENST00000450938	RP11-500B12.1-001	RP11-500B12.1	8	768	761	0
hsa-miR-20a-3p	2	ENSG00000189223	ENST00000609210	PAX8-AS1-014	PAX8-AS1	7	109	103	0
hsa-miR-20a-3p	2	ENSG00000172965	ENST00000604981	MIR4435-1HG-017	MIR4435-1HG	7	586	580	0
hsa-miR-20a-3p	1	ENSG00000253417	ENST00000518580	RP11-109J4.1-001	RP11-109J4.1	7	1249	1243	0
hsa-miR-20a-3p	1	ENSG00000257337	ENST00000546566	RP11-983P16.4-004	RP11-983P16.4	7	1061	1055	0
hsa-miR-20a-3p	2	ENSG00000250708	ENST00000509968	RP11-161D15.1-002	RP11-161D15.1	7	318	312	0
hsa-miR-20a-3p	2	ENSG00000255182	ENST00000569326	CTD-2517M22.14-005	CTD-2517M22.14	7	1363	1357	0
hsa-miR-20a-3p	1	ENSG00000259527	ENST00000560153	LINC00052-002	LINC00052	7	875	869	0
hsa-miR-20a-3p	2	ENSG00000267625	ENST00000591634	RP11-1094M14.14-001	RP11-1094M14.14	7	41	35	0
hsa-miR-20a-3p	2	ENSG00000226803	ENST00000586466	RP11-203B9.4-012	RP11-203B9.4	7	67	61	0
hsa-miR-20a-3p	2	ENSG00000274827	ENST00000621052	LINC01297-001	LINC01297	7	4073	4067	0
hsa-miR-20a-3p	2	ENSG00000231365	ENST00000425884	RP11-418J17.1-003	RP11-418J17.1	7	603	597	0
hsa-miR-20a-3p	2	ENSG00000230316	ENST00000428449	FEZF1-AS1-001	FEZF1-AS1	7	2124	2118	0
hsa-miR-20a-3p	2	ENSG00000235172	ENST00000436248	LINC01366-001	LINC01366	7	877	871	0
hsa-miR-20a-3p	2	ENSG00000245466	ENST00000500016	CTD-2540L5.6-001	CTD-2540L5.6	7	777	771	0
hsa-miR-20a-3p	2	ENSG00000240567	ENST00000473595	RP11-3P17.4-001	RP11-3P17.4	7	186	180	0
hsa-miR-20a-3p	1	ENSG00000175061	ENST00000481898	LRRC75A-AS1-002	LRRC75A-AS1	7	939	933	0
hsa-miR-20a-3p	1	ENSG00000250765	ENST00000509192	AC138035.1-001	AC138035.1	7	191	185	0
hsa-miR-20a-3p	2	ENSG00000255366	ENST00000528139	RP11-1134I14.8-001	RP11-1134I14.8	7	1863	1857	0
hsa-miR-20a-3p	2	ENSG00000260372	ENST00000568797	AQP4-AS1-001	AQP4-AS1	7	2510	2504	0
hsa-miR-20a-3p	1	ENSG00000259564	ENST00000559251	RP11-16B9.1-001	RP11-16B9.1	7	213	207	0
hsa-miR-20a-3p	2	ENSG00000267779	ENST00000590719	LINC01533-004	LINC01533	7	383	377	0
hsa-miR-20a-3p	2	ENSG00000266667	ENST00000580422	RP11-849N15.4-001	RP11-849N15.4	7	78	72	0
hsa-miR-20a-3p	2	ENSG00000225721	ENST00000428791	RP11-269F19.2-002	RP11-269F19.2	7	198	192	0
hsa-miR-20a-3p	2	ENSG00000231419	ENST00000413238	LINC00689-003	LINC00689	7	2585	2579	0
hsa-miR-20a-3p	1	ENSG00000235335	ENST00000436982	AC016723.4-001	AC016723.4	7	595	589	0
hsa-miR-20a-3p	1	ENSG00000234690	ENST00000413185	AC073283.4-004	AC073283.4	7	256	250	0
hsa-miR-20a-3p	2	ENSG00000245526	ENST00000505030	LINC00461-005	LINC00461	7	2075	2069	0
hsa-miR-20a-3p	1	ENSG00000196273	ENST00000553367	LINC00523-004	LINC00523	7	477	471	0
hsa-miR-20a-3p	2	ENSG00000241163	ENST00000468646	LINC00877-001	LINC00877	7	986	980	0
hsa-miR-20a-3p	2	ENSG00000175746	ENST00000625107	C15orf54-001	C15orf54	7	1314	1308	0
hsa-miR-20a-3p	1	ENSG00000253656	ENST00000523502	KB-1568E2.1-001	KB-1568E2.1	7	1960	1954	0
hsa-miR-20a-3p	2	ENSG00000260417	ENST00000567093	CTD-2542L18.1-001	CTD-2542L18.1	7	359	353	0
hsa-miR-20a-3p	2	ENSG00000259642	ENST00000560255	ST20-AS1-001	ST20-AS1	7	2102	2096	0
hsa-miR-20a-3p	2	ENSG00000267872	ENST00000599810	RP11-157B13.7-001	RP11-157B13.7	7	1578	1572	0
hsa-miR-20a-3p	1	ENSG00000266839	ENST00000580993	RP11-121A13.3-001	RP11-121A13.3	7	173	167	0
hsa-miR-20a-3p	2	ENSG00000278998	ENST00000624248	RP11-1430O6.1-001	RP11-1430O6.1	7	64	58	0
hsa-miR-20a-3p	2	ENSG00000226965	ENST00000435466	AC003088.1-001	AC003088.1	7	453	447	0
hsa-miR-20a-3p	2	ENSG00000230461	ENST00000615085	PROX1-AS1-021	PROX1-AS1	7	378	372	0
hsa-miR-20a-3p	1	ENSG00000235437	ENST00000610088	LINC01278-005	LINC01278	7	220	214	0
hsa-miR-20a-3p	2	ENSG00000234718	ENST00000599208	AC007161.5-003	AC007161.5	7	581	575	0
hsa-miR-20a-3p	2	ENSG00000241490	ENST00000493033	RP11-553L6.2-002	RP11-553L6.2	7	680	674	0
hsa-miR-20a-3p	1	ENSG00000176593	ENST00000553254	CTD-2368P22.1-006	CTD-2368P22.1	7	278	272	0
hsa-miR-20a-3p	2	ENSG00000253706	ENST00000518128	RP11-758M4.4-001	RP11-758M4.4	7	109	103	0
hsa-miR-20a-3p	1	ENSG00000250910	ENST00000609254	AC097467.2-027	AC097467.2	7	437	431	0
hsa-miR-20a-3p	2	ENSG00000255465	ENST00000531784	RP11-264E20.1-001	RP11-264E20.1	7	253	247	0
hsa-miR-20a-3p	2	ENSG00000254003	ENST00000520993	CTB-167B5.1-001	CTB-167B5.1	7	170	164	0
hsa-miR-20a-3p	2	ENSG00000259692	ENST00000560054	RP11-499F3.2-002	RP11-499F3.2	7	114	108	0
hsa-miR-20a-3p	2	ENSG00000267943	ENST00000596769	CTD-2620I22.3-001	CTD-2620I22.3	7	3542	3536	0
hsa-miR-20a-3p	1	ENSG00000266977	ENST00000589471	CTC-459F4.5-001	CTC-459F4.5	7	294	288	0
hsa-miR-20a-3p	2	ENSG00000227028	ENST00000417875	SLC8A1-AS1-006	SLC8A1-AS1	7	327	321	0
hsa-miR-20a-3p	2	ENSG00000275620	ENST00000612722	FLJ16779-001	FLJ16779	7	6823	6817	0
hsa-miR-20a-3p	2	ENSG00000225889	ENST00000436950	AC074289.1-004	AC074289.1	7	514	508	0
hsa-miR-20a-3p	2	ENSG00000231609	ENST00000413549	AC009501.4-003	AC009501.4	7	180	174	0
hsa-miR-20a-3p	2	ENSG00000230523	ENST00000417651	RP3-437I16.1-001	RP3-437I16.1	7	632	626	0
hsa-miR-20a-3p	1	ENSG00000235526	ENST00000440688	RP5-1028L10.2-001	RP5-1028L10.2	7	7	1	0
hsa-miR-20a-3p	1	ENSG00000234741	ENST00000416952	GAS5-012	GAS5	7	54	48	0
hsa-miR-20a-3p	1	ENSG00000245937	ENST00000508878	LINC01184-004	LINC01184	7	173	167	0
hsa-miR-20a-3p	1	ENSG00000196893	ENST00000354432	AC090286.4-001	AC090286.4	7	1073	1067	0
hsa-miR-20a-3p	1	ENSG00000241884	ENST00000484222	RP11-85I21.1-001	RP11-85I21.1	7	858	852	0
hsa-miR-20a-3p	2	ENSG00000177406	ENST00000318291	RP11-218M22.1-002	RP11-218M22.1	7	1058	1052	0
hsa-miR-20a-3p	2	ENSG00000251002	ENST00000514473	AE000661.37-006	AE000661.37	7	1517	1511	0
hsa-miR-20a-3p	2	ENSG00000255545	ENST00000531319	RP11-627G23.1-003	RP11-627G23.1	7	677	671	0
hsa-miR-20a-3p	2	ENSG00000254049	ENST00000519023	NRG1-IT3-001	NRG1-IT3	7	22	16	0
hsa-miR-20a-3p	1	ENSG00000260519	ENST00000562054	RP11-109E24.2-001	RP11-109E24.2	7	418	412	0
hsa-miR-20a-3p	1	ENSG00000259768	ENST00000563328	RP5-991G20.1-001	RP5-991G20.1	7	3862	3856	0
hsa-miR-20a-3p	2	ENSG00000268119	ENST00000594557	CTD-2561J22.5-005	CTD-2561J22.5	7	3755	3749	0
hsa-miR-20a-3p	2	ENSG00000267009	ENST00000591567	RP11-120M18.2-003	RP11-120M18.2	7	307	301	0
hsa-miR-20a-3p	2	ENSG00000279091	ENST00000625039	RP11-461F11.2-001	RP11-461F11.2	7	37	31	0
hsa-miR-20a-3p	2	ENSG00000227028	ENST00000625780	SLC8A1-AS1-022	SLC8A1-AS1	7	279	273	0
hsa-miR-20a-3p	2	ENSG00000276241	ENST00000617914	CTB-91J4.1-001	CTB-91J4.1	7	63	57	0
hsa-miR-20a-3p	2	ENSG00000225981	ENST00000445345	AC102953.4-001	AC102953.4	7	431	425	0
hsa-miR-20a-3p	2	ENSG00000231646	ENST00000436557	FSIP2-AS1-001	FSIP2-AS1	7	560	554	0
hsa-miR-20a-3p	2	ENSG00000230563	ENST00000430097	RP5-828H9.1-001	RP5-828H9.1	7	1645	1639	0
hsa-miR-20a-3p	1	ENSG00000234741	ENST00000425771	GAS5-020	GAS5	7	22	16	0
hsa-miR-20a-3p	2	ENSG00000246089	ENST00000500118	RP11-115C21.2-001	RP11-115C21.2	7	879	873	0
hsa-miR-20a-3p	1	ENSG00000197099	ENST00000625741	RP11-573D15.8-039	RP11-573D15.8	7	344	338	0
hsa-miR-20a-3p	1	ENSG00000242086	ENST00000445707	LINC00969-001	LINC00969	7	608	602	0
hsa-miR-20a-3p	2	ENSG00000177738	ENST00000314957	CTD-2201E18.3-001	CTD-2201E18.3	7	1643	1637	0
hsa-miR-20a-3p	2	ENSG00000251141	ENST00000508123	RP11-53O19.1-005	RP11-53O19.1	7	28	22	0
hsa-miR-20a-3p	2	ENSG00000255686	ENST00000540161	RP11-227B21.2-001	RP11-227B21.2	7	42	36	0
hsa-miR-20a-3p	2	ENSG00000254142	ENST00000522711	RP11-53M11.3-004	RP11-53M11.3	7	63	57	0
hsa-miR-20a-3p	2	ENSG00000260580	ENST00000562900	RP11-142A12.1-001	RP11-142A12.1	7	302	296	0
hsa-miR-20a-3p	1	ENSG00000268388	ENST00000594398	FENDRR-004	FENDRR	7	527	521	0
hsa-miR-20a-3p	2	ENSG00000227036	ENST00000578206	LINC00511-011	LINC00511	7	213	207	0
hsa-miR-20a-3p	2	ENSG00000226091	ENST00000536560	LINC00937-006	LINC00937	7	37	31	0
hsa-miR-20a-3p	2	ENSG00000230615	ENST00000628123	RP5-1198O20.4-019	RP5-1198O20.4	7	230	224	0
hsa-miR-20a-3p	2	ENSG00000235597	ENST00000447380	LINC01102-003	LINC01102	7	1052	1046	0
hsa-miR-20a-3p	1	ENSG00000234741	ENST00000436285	GAS5-017	GAS5	7	25	19	0
hsa-miR-20a-3p	2	ENSG00000246223	ENST00000502187	LINC01550-002	LINC01550	7	134	128	0
hsa-miR-20a-3p	2	ENSG00000197099	ENST00000628928	RP11-573D15.8-008	RP11-573D15.8	7	183	177	0
hsa-miR-20a-3p	2	ENSG00000179447	ENST00000319682	RP5-1027G4.3-001	RP5-1027G4.3	7	1204	1198	0
hsa-miR-20a-3p	2	ENSG00000251210	ENST00000505386	RP11-168E17.1-001	RP11-168E17.1	7	424	418	0
hsa-miR-20a-3p	2	ENSG00000255750	ENST00000541940	RP11-283G6.5-001	RP11-283G6.5	7	106	100	0
hsa-miR-20a-3p	1	ENSG00000250041	ENST00000533941	CTD-2003C8.2-002	CTD-2003C8.2	7	152	146	0
hsa-miR-20a-3p	2	ENSG00000254248	ENST00000518598	RP11-320N21.2-001	RP11-320N21.2	7	421	415	0
hsa-miR-20a-3p	2	ENSG00000260630	ENST00000567997	SNAI3-AS1-006	SNAI3-AS1	7	680	674	0
hsa-miR-20a-3p	2	ENSG00000259854	ENST00000562341	RP11-211G23.1-001	RP11-211G23.1	7	2298	2292	0
hsa-miR-20a-3p	2	ENSG00000268525	ENST00000594531	CTB-59C6.3-001	CTB-59C6.3	7	331	325	0
hsa-miR-20a-3p	2	ENSG00000279145	ENST00000623483	RP11-547D13.1-001	RP11-547D13.1	7	1664	1658	0
hsa-miR-20a-3p	1	ENSG00000227066	ENST00000431027	RP3-340N1.2-002	RP3-340N1.2	7	581	575	0
hsa-miR-20a-3p	2	ENSG00000276687	ENST00000620188	RP5-1077H22.2-001	RP5-1077H22.2	7	651	645	0
hsa-miR-20a-3p	2	ENSG00000226163	ENST00000431638	RP11-167P22.3-001	RP11-167P22.3	7	59	53	0
hsa-miR-20a-3p	2	ENSG00000235724	ENST00000421122	AC009299.2-002	AC009299.2	7	394	388	0
hsa-miR-20a-3p	2	ENSG00000234741	ENST00000444470	GAS5-025	GAS5	7	231	225	0
hsa-miR-20a-3p	1	ENSG00000197182	ENST00000360737	MIRLET7BHG-001	MIRLET7BHG	7	3689	3683	0
hsa-miR-20a-3p	1	ENSG00000179818	ENST00000432604	PCBP1-AS1-027	PCBP1-AS1	7	562	556	0
hsa-miR-20a-3p	2	ENSG00000251324	ENST00000506196	LINC01386-001	LINC01386	7	101	95	0
hsa-miR-20a-3p	2	ENSG00000255874	ENST00000538077	LINC00346-001	LINC00346	7	6151	6145	0
hsa-miR-20a-3p	1	ENSG00000250125	ENST00000509932	RP11-707A18.1-001	RP11-707A18.1	7	726	720	0
hsa-miR-20a-3p	2	ENSG00000260670	ENST00000570082	RP11-447M4.1-001	RP11-447M4.1	7	273	267	0
hsa-miR-20a-3p	2	ENSG00000259895	ENST00000563775	RP11-715J22.2-001	RP11-715J22.2	7	271	265	0
hsa-miR-20a-3p	1	ENSG00000268659	ENST00000595383	RP11-310J24.3-001	RP11-310J24.3	7	164	158	0
hsa-miR-20a-3p	2	ENSG00000267121	ENST00000586376	CTD-2020K17.1-005	CTD-2020K17.1	7	622	616	0
hsa-miR-20a-3p	1	ENSG00000279186	ENST00000624506	CH507-39O4.3-001	CH507-39O4.3	7	1258	1252	0
hsa-miR-20a-3p	2	ENSG00000227155	ENST00000588989	RP11-165F24.3-010	RP11-165F24.3	7	552	546	0
hsa-miR-20a-3p	2	ENSG00000277067	ENST00000623095	CH507-254M2.1-001	CH507-254M2.1	7	1889	1883	0
hsa-miR-20a-3p	2	ENSG00000226304	ENST00000452911	RP11-435M3.2-001	RP11-435M3.2	7	205	199	0
hsa-miR-20a-3p	2	ENSG00000230768	ENST00000594455	RP11-251P6.1-007	RP11-251P6.1	7	142	136	0
hsa-miR-20a-3p	1	ENSG00000235724	ENST00000628617	AC009299.2-006	AC009299.2	7	546	540	0
hsa-miR-20a-3p	2	ENSG00000234741	ENST00000450589	GAS5-001	GAS5	7	386	380	0
hsa-miR-20a-3p	1	ENSG00000197332	ENST00000344893	ZNF833P-001	ZNF833P	7	2661	2655	0
hsa-miR-20a-3p	2	ENSG00000251372	ENST00000502757	LINC00499-002	LINC00499	7	213	207	0
hsa-miR-20a-3p	2	ENSG00000256115	ENST00000540619	RP11-319E16.1-004	RP11-319E16.1	7	302	296	0
hsa-miR-20a-3p	2	ENSG00000250167	ENST00000509372	CTC-321K16.1-001	CTC-321K16.1	7	311	305	0
hsa-miR-20a-3p	2	ENSG00000254444	ENST00000529961	RP11-290F24.3-001	RP11-290F24.3	7	149	143	0
hsa-miR-20a-3p	2	ENSG00000268955	ENST00000594215	RP11-556O5.6-001	RP11-556O5.6	7	415	409	0
hsa-miR-20a-3p	1	ENSG00000279205	ENST00000624511	RP11-632P5.1-001	RP11-632P5.1	7	36	30	0
hsa-miR-20a-3p	2	ENSG00000227165	ENST00000456120	WDR11-AS1-001	WDR11-AS1	7	1824	1818	0
hsa-miR-20a-3p	1	ENSG00000226380	ENST00000447307	AC058791.1-003	AC058791.1	7	636	630	0
hsa-miR-20a-3p	1	ENSG00000231856	ENST00000456688	RP11-327P2.5-001	RP11-327P2.5	7	295	289	0
hsa-miR-20a-3p	2	ENSG00000230768	ENST00000624229	RP11-251P6.1-010	RP11-251P6.1	7	142	136	0
hsa-miR-20a-3p	2	ENSG00000235858	ENST00000416657	RP11-36D19.8-001	RP11-36D19.8	7	187	181	0
hsa-miR-20a-3p	1	ENSG00000234741	ENST00000455838	GAS5-009	GAS5	7	55	49	0
hsa-miR-20a-3p	2	ENSG00000197989	ENST00000461448	SNHG12-012	SNHG12	7	451	445	0
hsa-miR-20a-3p	1	ENSG00000179818	ENST00000626370	PCBP1-AS1-087	PCBP1-AS1	7	273	267	0
hsa-miR-20a-3p	2	ENSG00000238009	ENST00000466430	RP11-34P13.7-001	RP11-34P13.7	7	293	287	0
hsa-miR-20a-3p	2	ENSG00000251408	ENST00000507424	RP11-586D19.2-001	RP11-586D19.2	7	1544	1538	0
hsa-miR-20a-3p	2	ENSG00000256422	ENST00000536529	RP11-886D15.1-003	RP11-886D15.1	7	112	106	0
hsa-miR-20a-3p	1	ENSG00000250241	ENST00000505289	RP11-9G1.3-001	RP11-9G1.3	7	2037	2031	0
hsa-miR-20a-3p	1	ENSG00000254625	ENST00000526235	GS1-24F4.3-001	GS1-24F4.3	7	221	215	0
hsa-miR-20a-3p	2	ENSG00000260786	ENST00000564402	RP11-112L7.1-001	RP11-112L7.1	7	2759	2753	0
hsa-miR-20a-3p	2	ENSG00000259969	ENST00000563647	RP11-999E24.3-001	RP11-999E24.3	7	949	943	0
hsa-miR-20a-3p	2	ENSG00000269416	ENST00000596283	LINC01224-002	LINC01224	7	300	294	0
hsa-miR-20a-3p	2	ENSG00000267260	ENST00000590750	CTD-2162K18.4-001	CTD-2162K18.4	7	116	110	0
hsa-miR-20a-3p	2	ENSG00000279254	ENST00000622979	RP11-536C12.1-001	RP11-536C12.1	7	1789	1783	0
hsa-miR-20a-3p	1	ENSG00000227195	ENST00000432499	MIR663AHG-001	MIR663AHG	7	1098	1092	0
hsa-miR-20a-3p	2	ENSG00000277534	ENST00000620414	RP11-9E17.1-001	RP11-9E17.1	7	766	760	0
hsa-miR-20a-3p	2	ENSG00000230843	ENST00000431983	RP11-380D15.3-001	RP11-380D15.3	7	377	371	0
hsa-miR-20a-3p	2	ENSG00000235954	ENST00000433317	TTC28-AS1-005	TTC28-AS1	7	2912	2906	0
hsa-miR-20a-3p	2	ENSG00000234771	ENST00000418747	SLC25A25-AS1-001	SLC25A25-AS1	7	1822	1816	0
hsa-miR-20a-3p	2	ENSG00000243701	ENST00000495228	LINC00883-005	LINC00883	7	151	145	0
hsa-miR-20a-3p	1	ENSG00000179818	ENST00000629605	PCBP1-AS1-089	PCBP1-AS1	7	403	397	0
hsa-miR-20a-3p	2	ENSG00000238042	ENST00000433576	RP11-815M8.1-001	RP11-815M8.1	7	36	30	0
hsa-miR-20a-3p	2	ENSG00000082929	ENST00000504943	LINC01587-003	LINC01587	7	448	442	0
hsa-miR-20a-3p	1	ENSG00000256637	ENST00000544869	RP11-76I14.1-004	RP11-76I14.1	7	38	32	0
hsa-miR-20a-3p	1	ENSG00000254839	ENST00000532453	AF131215.6-001	AF131215.6	7	133	127	0
hsa-miR-20a-3p	1	ENSG00000260876	ENST00000569164	LINC01229-005	LINC01229	7	139	133	0
hsa-miR-20a-3p	2	ENSG00000260032	ENST00000565493	LINC00657-001	LINC00657	7	4943	4937	0
hsa-miR-20a-3p	2	ENSG00000269604	ENST00000601192	AC005523.2-001	AC005523.2	7	669	663	0
hsa-miR-20a-3p	2	ENSG00000267284	ENST00000589662	RP11-397A16.1-002	RP11-397A16.1	7	131	125	0
hsa-miR-20a-3p	2	ENSG00000227330	ENST00000432412	AP000998.2-001	AP000998.2	7	334	328	0
hsa-miR-20a-3p	2	ENSG00000226567	ENST00000412578	LINC00606-001	LINC00606	7	240	234	0
hsa-miR-20a-3p	1	ENSG00000231964	ENST00000435635	RP11-67C2.2-001	RP11-67C2.2	7	320	314	0
hsa-miR-20a-3p	2	ENSG00000230923	ENST00000431020	LINC00309-001	LINC00309	7	2320	2314	0
hsa-miR-20a-3p	1	ENSG00000244137	ENST00000428480	RP11-99J16__A.2-002	RP11-99J16__A.2	7	341	335	0
hsa-miR-20a-3p	1	ENSG00000180769	ENST00000451762	WDFY3-AS2-001	WDFY3-AS2	7	1594	1588	0
hsa-miR-20a-3p	1	ENSG00000238164	ENST00000452793	RP3-395M20.8-003	RP3-395M20.8	7	499	493	0
hsa-miR-20a-3p	2	ENSG00000254938	ENST00000530572	RP11-688I9.4-001	RP11-688I9.4	7	137	131	0
hsa-miR-20a-3p	1	ENSG00000269745	ENST00000597337	AC006262.10-001	AC006262.10	7	150	144	0
hsa-miR-20a-3p	2	ENSG00000267325	ENST00000587320	LINC01415-001	LINC01415	7	1055	1049	0
hsa-miR-20a-3p	2	ENSG00000227388	ENST00000574939	RP11-112J3.16-002	RP11-112J3.16	7	80	74	0
hsa-miR-20a-3p	2	ENSG00000277991	ENST00000623374	CH507-338C24.1-001	CH507-338C24.1	7	7141	7135	0
hsa-miR-20a-3p	1	ENSG00000226620	ENST00000601607	LINC00343-005	LINC00343	7	403	397	0
hsa-miR-20a-3p	1	ENSG00000231062	ENST00000442200	AC103563.9-001	AC103563.9	7	145	139	0
hsa-miR-20a-3p	2	ENSG00000281706	ENST00000628328	LINC01012-002	LINC01012	7	528	522	0
hsa-miR-20a-3p	2	ENSG00000235024	ENST00000429343	AC097468.7-001	AC097468.7	7	67	61	0
hsa-miR-20a-3p	2	ENSG00000244227	ENST00000490897	LINC01330-003	LINC01330	7	527	521	0
hsa-miR-20a-3p	2	ENSG00000186056	ENST00000414532	MATN1-AS1-002	MATN1-AS1	7	1383	1377	0
hsa-miR-20a-3p	2	ENSG00000145063	ENST00000544306	AC062028.1-001	AC062028.1	7	664	658	0
hsa-miR-20a-3p	1	ENSG00000253111	ENST00000522815	RP11-136O12.2-001	RP11-136O12.2	7	290	284	0
hsa-miR-20a-3p	2	ENSG00000257060	ENST00000556519	RP11-266O8.1-002	RP11-266O8.1	7	1054	1048	0
hsa-miR-20a-3p	2	ENSG00000250447	ENST00000504552	CTD-2081C10.1-001	CTD-2081C10.1	7	199	193	0
hsa-miR-20a-3p	2	ENSG00000255036	ENST00000375206	RP11-23J9.4-001	RP11-23J9.4	7	3575	3569	0
hsa-miR-20a-3p	2	ENSG00000260973	ENST00000567401	RP11-105C19.2-001	RP11-105C19.2	7	110	104	0
hsa-miR-20a-3p	2	ENSG00000260135	ENST00000620495	RP11-212I21.2-003	RP11-212I21.2	7	504	498	0
hsa-miR-20a-3p	1	ENSG00000269930	ENST00000602594	RP11-932O9.9-001	RP11-932O9.9	7	134	128	0
hsa-miR-20a-3p	2	ENSG00000226674	ENST00000629997	TEX41-048	TEX41	7	344	338	0
hsa-miR-20a-3p	2	ENSG00000274333	ENST00000623050	RP11-717F1.2-005	RP11-717F1.2	7	1221	1215	0
hsa-miR-20a-3p	2	ENSG00000231104	ENST00000614094	RP11-354M20.3-004	RP11-354M20.3	7	208	202	0
hsa-miR-20a-3p	1	ENSG00000281796	ENST00000629335	EHMT1-IT1-001	EHMT1-IT1	7	449	443	0
hsa-miR-20a-3p	1	ENSG00000235092	ENST00000412712	ID2-AS1-001	ID2-AS1	7	687	681	0
hsa-miR-20a-3p	2	ENSG00000244650	ENST00000477153	RP11-501O2.3-002	RP11-501O2.3	7	490	484	0
hsa-miR-20a-3p	2	ENSG00000163915	ENST00000296270	IGF2BP2-AS1-001	IGF2BP2-AS1	7	1495	1489	0
hsa-miR-20a-3p	2	ENSG00000257126	ENST00000546560	FOXG1-AS1-002	FOXG1-AS1	7	285	279	0
hsa-miR-20a-3p	2	ENSG00000250543	ENST00000506934	RP11-442N1.1-001	RP11-442N1.1	7	414	408	0
hsa-miR-20a-3p	2	ENSG00000261033	ENST00000564549	RP11-209D14.2-001	RP11-209D14.2	7	197	191	0
hsa-miR-20a-3p	2	ENSG00000267466	ENST00000585798	RP11-13K12.5-001	RP11-13K12.5	7	1265	1259	0
hsa-miR-20a-3p	2	ENSG00000278390	ENST00000619407	RP11-74J13.8-001	RP11-74J13.8	7	1184	1178	0
hsa-miR-20a-3p	2	ENSG00000226711	ENST00000541558	FAM66C-004	FAM66C	7	526	520	0
hsa-miR-20a-3p	2	ENSG00000274414	ENST00000618303	RP5-965G21.4-001	RP5-965G21.4	7	188	182	0
hsa-miR-20a-3p	1	ENSG00000231177	ENST00000538717	LINC00852-201	LINC00852	7	1140	1134	0
hsa-miR-20a-3p	2	ENSG00000235142	ENST00000427903	RP1-60O19.1-007	RP1-60O19.1	7	40	34	0
hsa-miR-20a-3p	2	ENSG00000234456	ENST00000616192	MAGI2-AS3-023	MAGI2-AS3	7	55	49	0
hsa-miR-20a-3p	1	ENSG00000239922	ENST00000467198	RP11-71N10.1-001	RP11-71N10.1	7	2007	2001	0
hsa-miR-20a-3p	2	ENSG00000172965	ENST00000409569	MIR4435-1HG-001	MIR4435-1HG	7	328	322	0
hsa-miR-20a-3p	2	ENSG00000253394	ENST00000517400	LINC00534-001	LINC00534	7	246	240	0
hsa-miR-20a-3p	2	ENSG00000257225	ENST00000547824	RP11-328C8.4-001	RP11-328C8.4	7	1738	1732	0
hsa-miR-20a-3p	2	ENSG00000250608	ENST00000511699	RP11-933H2.4-002	RP11-933H2.4	7	2066	2060	0
hsa-miR-20a-3p	2	ENSG00000255117	ENST00000528119	RP5-1027O15.1-002	RP5-1027O15.1	7	236	230	0
hsa-miR-20a-3p	2	ENSG00000260274	ENST00000563278	RP11-817O13.8-001	RP11-817O13.8	7	1280	1274	0
hsa-miR-20a-3p	2	ENSG00000267583	ENST00000586741	RP11-322E11.5-001	RP11-322E11.5	7	172	166	0
hsa-miR-20a-3p	2	ENSG00000266171	ENST00000583314	RP11-769O8.1-001	RP11-769O8.1	7	1395	1389	0
hsa-miR-20a-3p	2	ENSG00000278730	ENST00000620266	RP11-147L13.11-001	RP11-147L13.11	7	2392	2386	0
hsa-miR-20a-3p	2	ENSG00000274560	ENST00000616668	RP11-285E23.2-001	RP11-285E23.2	7	144	138	0
hsa-miR-20a-3p	1	ENSG00000231304	ENST00000455626	AC107622.1-001	AC107622.1	7	713	707	0
hsa-miR-20a-3p	2	ENSG00000234456	ENST00000629211	MAGI2-AS3-027	MAGI2-AS3	7	196	190	0
hsa-miR-20a-3p	2	ENSG00000236423	ENST00000439488	LINC01134-001	LINC01134	7	817	811	0
hsa-miR-20a-3p	2	ENSG00000249669	ENST00000602964	MIR143HG-009	MIR143HG	7	6135	6129	0
hsa-miR-20a-3p	2	ENSG00000219159	ENST00000407635	AC011298.2-001	AC011298.2	7	2930	2924	0
hsa-miR-20a-3p	2	ENSG00000262691	ENST00000573063	CTC-277H1.7-001	CTC-277H1.7	7	1496	1490	0
hsa-miR-20a-3p	1	ENSG00000204623	ENST00000448093	ZNRD1-AS1-007	ZNRD1-AS1	7	2204	2198	0
hsa-miR-20a-3p	2	ENSG00000261126	ENST00000566810	RP11-795F19.1-001	RP11-795F19.1	7	193	187	0
hsa-miR-20a-3p	2	ENSG00000224743	ENST00000588425	TEX26-AS1-004	TEX26-AS1	7	273	267	0
hsa-miR-20a-3p	1	ENSG00000270362	ENST00000604516	HMGN3-AS1-001	HMGN3-AS1	7	1925	1919	0
hsa-miR-20a-3p	2	ENSG00000280186	ENST00000622910	RP11-483I13.6-001	RP11-483I13.6	7	1338	1332	0
hsa-miR-20a-3p	2	ENSG00000228775	ENST00000484172	WEE2-AS1-009	WEE2-AS1	7	177	171	0
hsa-miR-20a-3p	1	ENSG00000279555	ENST00000623762	RP11-426D19.1-001	RP11-426D19.1	7	19	13	0
hsa-miR-20a-3p	1	ENSG00000227769	ENST00000615813	AC072062.3-008	AC072062.3	7	430	424	0
hsa-miR-20a-3p	1	ENSG00000232451	ENST00000440785	AC016768.1-003	AC016768.1	7	351	345	0
hsa-miR-20a-3p	2	ENSG00000237435	ENST00000598612	RP11-147C23.1-007	RP11-147C23.1	7	440	434	0
hsa-miR-20a-3p	1	ENSG00000236457	ENST00000413674	AC130689.5-001	AC130689.5	7	224	218	0
hsa-miR-20a-3p	1	ENSG00000249700	ENST00000598819	SRD5A3-AS1-007	SRD5A3-AS1	7	172	166	0
hsa-miR-20a-3p	2	ENSG00000247828	ENST00000513694	TMEM161B-AS1-014	TMEM161B-AS1	7	183	177	0
hsa-miR-20a-3p	2	ENSG00000258867	ENST00000556673	LINC01146-008	LINC01146	7	1126	1120	0
hsa-miR-20a-3p	1	ENSG00000257433	ENST00000552133	RP1-197B17.3-003	RP1-197B17.3	7	219	213	0
hsa-miR-20a-3p	2	ENSG00000222041	ENST00000331944	LINC00152-003	LINC00152	7	343	337	0
hsa-miR-20a-3p	1	ENSG00000262983	ENST00000572747	AF001550.7-001	AF001550.7	7	484	478	0
hsa-miR-20a-3p	1	ENSG00000272742	ENST00000503553	CTB-43P18.1-001	CTB-43P18.1	7	300	294	0
hsa-miR-20a-3p	2	ENSG00000224750	ENST00000422206	RP11-94M14.2-001	RP11-94M14.2	7	1503	1497	0
hsa-miR-20a-3p	2	ENSG00000270661	ENST00000603682	RP1-142L7.9-001	RP1-142L7.9	7	1273	1267	0
hsa-miR-20a-3p	1	ENSG00000223646	ENST00000453459	AC002463.3-001	AC002463.3	7	518	512	0
hsa-miR-20a-3p	1	ENSG00000228791	ENST00000594183	THRB-AS1-003	THRB-AS1	7	446	440	0
hsa-miR-20a-3p	2	ENSG00000233695	ENST00000458001	GAS6-AS1-001	GAS6-AS1	7	6516	6510	0
hsa-miR-20a-3p	1	ENSG00000232518	ENST00000630361	AC074366.3-004	AC074366.3	7	481	475	0
hsa-miR-20a-3p	1	ENSG00000237471	ENST00000416708	AC073115.6-001	AC073115.6	7	182	176	0
hsa-miR-20a-3p	2	ENSG00000236528	ENST00000455431	RP1-125I3.2-001	RP1-125I3.2	7	714	708	0
hsa-miR-20a-3p	2	ENSG00000249752	ENST00000507849	RP11-563M4.1-001	RP11-563M4.1	7	170	164	0
hsa-miR-20a-3p	1	ENSG00000223358	ENST00000417720	EHHADH-AS1-001	EHHADH-AS1	7	287	281	0
hsa-miR-20a-3p	1	ENSG00000263477	ENST00000584258	RP11-338L22.2-001	RP11-338L22.2	7	126	120	0
hsa-miR-20a-3p	1	ENSG00000204792	ENST00000377469	LINC01291-001	LINC01291	7	955	949	0
hsa-miR-20a-3p	2	ENSG00000261226	ENST00000564646	RP11-830F9.7-001	RP11-830F9.7	7	2609	2603	0
hsa-miR-20a-3p	2	ENSG00000272808	ENST00000431060	RP11-66B24.7-001	RP11-66B24.7	7	3847	3841	0
hsa-miR-20a-3p	1	ENSG00000271086	ENST00000604258	NAMA-001	NAMA	7	863	857	0
hsa-miR-20a-3p	2	ENSG00000280296	ENST00000624531	RP11-78J21.6-001	RP11-78J21.6	7	1646	1640	0
hsa-miR-20a-3p	1	ENSG00000228838	ENST00000421637	RP4-784A16.2-001	RP4-784A16.2	7	613	607	0
hsa-miR-20a-3p	1	ENSG00000279652	ENST00000625157	RP1-78B3.1-001	RP1-78B3.1	7	5401	5395	0
hsa-miR-20a-3p	1	ENSG00000227953	ENST00000505748	LINC01341-004	LINC01341	7	313	307	0
hsa-miR-20a-3p	2	ENSG00000233725	ENST00000591799	LINC00284-003	LINC00284	7	219	213	0
hsa-miR-20a-3p	2	ENSG00000232628	ENST00000453760	RP11-365O16.3-002	RP11-365O16.3	7	208	202	0
hsa-miR-20a-3p	2	ENSG00000237491	ENST00000589531	RP11-206L10.9-018	RP11-206L10.9	7	336	330	0
hsa-miR-20a-3p	2	ENSG00000236581	ENST00000608197	STARD13-AS-044	STARD13-AS	7	358	352	0
hsa-miR-20a-3p	1	ENSG00000249816	ENST00000532713	LINC00964-006	LINC00964	7	101	95	0
hsa-miR-20a-3p	1	ENSG00000248184	ENST00000511634	RP11-231C18.1-001	RP11-231C18.1	7	471	465	0
hsa-miR-20a-3p	2	ENSG00000257636	ENST00000550680	RP11-1103G16.1-002	RP11-1103G16.1	7	107	101	0
hsa-miR-20a-3p	2	ENSG00000263551	ENST00000580781	RP11-78F17.1-002	RP11-78F17.1	7	215	209	0
hsa-miR-20a-3p	2	ENSG00000204934	ENST00000488315	ATP6V0E2-AS1-002	ATP6V0E2-AS1	7	1724	1718	0
hsa-miR-20a-3p	1	ENSG00000272884	ENST00000575331	RP11-104H15.10-001	RP11-104H15.10	7	3753	3747	0
hsa-miR-20a-3p	2	ENSG00000224888	ENST00000440406	RP5-1142A6.2-001	RP5-1142A6.2	7	86	80	0
hsa-miR-20a-3p	1	ENSG00000271204	ENST00000605249	RP11-138A9.1-001	RP11-138A9.1	7	1255	1249	0
hsa-miR-20a-3p	2	ENSG00000280347	ENST00000624029	AC000123.2-001	AC000123.2	7	4687	4681	0
hsa-miR-20a-3p	1	ENSG00000228016	ENST00000435328	RAPGEF4-AS1-003	RAPGEF4-AS1	7	4483	4477	0
hsa-miR-20a-3p	2	ENSG00000232677	ENST00000590657	LINC00665-007	LINC00665	7	2292	2286	0
hsa-miR-20a-3p	1	ENSG00000237517	ENST00000438934	DGCR5-002	DGCR5	7	3372	3366	0
hsa-miR-20a-3p	2	ENSG00000236671	ENST00000426785	PRKG1-AS1-002	PRKG1-AS1	7	667	661	0
hsa-miR-20a-3p	2	ENSG00000249835	ENST00000513899	VCAN-AS1-001	VCAN-AS1	7	219	213	0
hsa-miR-20a-3p	1	ENSG00000248309	ENST00000514011	MEF2C-AS1-001	MEF2C-AS1	7	1487	1481	0
hsa-miR-20a-3p	2	ENSG00000259033	ENST00000553791	RP11-718G2.5-001	RP11-718G2.5	7	63	57	0
hsa-miR-20a-3p	1	ENSG00000257762	ENST00000550185	RP11-626I20.3-001	RP11-626I20.3	7	2077	2071	0
hsa-miR-20a-3p	2	ENSG00000263731	ENST00000582866	RP11-498C9.15-001	RP11-498C9.15	7	980	974	0
hsa-miR-20a-3p	2	ENSG00000205231	ENST00000379317	TTLL10-AS1-001	TTLL10-AS1	7	1816	1810	0
hsa-miR-20a-3p	1	ENSG00000261359	ENST00000561916	PYCARD-AS1-001	PYCARD-AS1	7	93	87	0
hsa-miR-20a-3p	1	ENSG00000272949	ENST00000481893	RP11-514P8.8-001	RP11-514P8.8	7	1996	1990	0
hsa-miR-20a-3p	1	ENSG00000224958	ENST00000417887	PGM5-AS1-001	PGM5-AS1	7	162	156	0
hsa-miR-20a-3p	1	ENSG00000271474	ENST00000605849	RP11-710C12.1-001	RP11-710C12.1	7	3068	3062	0
hsa-miR-20a-3p	1	ENSG00000224048	ENST00000413247	AC104777.4-003	AC104777.4	7	584	578	0
hsa-miR-20a-3p	1	ENSG00000229152	ENST00000426991	ANKRD10-IT1-001	ANKRD10-IT1	7	678	672	0
hsa-miR-20a-3p	1	ENSG00000279712	ENST00000623760	CTA-280A3.2-001	CTA-280A3.2	7	3841	3835	0
hsa-miR-20a-3p	1	ENSG00000228061	ENST00000434742	Z83001.1-001	Z83001.1	7	388	382	0
hsa-miR-20a-3p	2	ENSG00000237638	ENST00000449259	AC007386.2-001	AC007386.2	7	2249	2243	0
hsa-miR-20a-3p	2	ENSG00000236708	ENST00000437354	AC073316.1-001	AC073316.1	7	636	630	0
hsa-miR-20a-3p	2	ENSG00000249873	ENST00000541348	RP11-983C2.2-002	RP11-983C2.2	7	361	355	0
hsa-miR-20a-3p	2	ENSG00000259072	ENST00000555636	RP11-96D24.1-001	RP11-96D24.1	7	583	577	0
hsa-miR-20a-3p	1	ENSG00000257879	ENST00000547569	RP11-90C1.1-001	RP11-90C1.1	7	847	841	0
hsa-miR-20a-3p	2	ENSG00000263843	ENST00000585075	RP11-649A18.12-002	RP11-649A18.12	7	2449	2443	0
hsa-miR-20a-3p	2	ENSG00000205500	ENST00000380387	AC013472.3-001	AC013472.3	7	14	8	0
hsa-miR-20a-3p	1	ENSG00000261432	ENST00000561476	RP11-360A18.2-001	RP11-360A18.2	7	2096	2090	0
hsa-miR-20a-3p	2	ENSG00000197989	ENST00000470977	SNHG12-003	SNHG12	7	498	492	0
hsa-miR-20a-3p	1	ENSG00000273062	ENST00000608517	RP11-428K3.1-001	RP11-428K3.1	7	1794	1788	0
hsa-miR-20a-3p	2	ENSG00000225002	ENST00000445897	RP11-6F6.1-001	RP11-6F6.1	7	125	119	0
hsa-miR-20a-3p	2	ENSG00000271755	ENST00000607727	RP1-153G14.4-001	RP1-153G14.4	7	1983	1977	0
hsa-miR-20a-3p	1	ENSG00000224048	ENST00000443811	AC104777.4-004	AC104777.4	7	262	256	0
hsa-miR-20a-3p	2	ENSG00000280397	ENST00000624647	RP11-42F12.1-001	RP11-42F12.1	7	3216	3210	0
hsa-miR-20a-3p	2	ENSG00000229289	ENST00000424219	AP000431.2-001	AP000431.2	7	64	58	0
hsa-miR-20a-3p	1	ENSG00000279775	ENST00000624090	RP5-1028K7.1-001	RP5-1028K7.1	7	996	990	0
hsa-miR-20a-3p	2	ENSG00000228113	ENST00000595121	AC003991.3-003	AC003991.3	7	131	125	0
hsa-miR-20a-3p	1	ENSG00000232860	ENST00000432837	SMG7-AS1-002	SMG7-AS1	7	365	359	0
hsa-miR-20a-3p	2	ENSG00000237742	ENST00000606001	RP11-624M8.1-005	RP11-624M8.1	7	1223	1217	0
hsa-miR-20a-3p	2	ENSG00000236778	ENST00000601034	INTS6-AS1-014	INTS6-AS1	7	1400	1394	0
hsa-miR-20a-3p	2	ENSG00000258084	ENST00000548963	RP11-754N21.1-001	RP11-754N21.1	7	630	624	0
hsa-miR-20a-3p	2	ENSG00000205634	ENST00000380990	LINC00898-001	LINC00898	7	3106	3100	0
hsa-miR-20a-3p	2	ENSG00000261490	ENST00000561486	RP11-448G15.3-001	RP11-448G15.3	7	21	15	0
hsa-miR-20a-3p	2	ENSG00000197989	ENST00000481368	SNHG12-005	SNHG12	7	736	730	0
hsa-miR-20a-3p	2	ENSG00000273270	ENST00000608477	RP11-212P7.2-001	RP11-212P7.2	7	4129	4123	0
hsa-miR-20a-3p	1	ENSG00000225106	ENST00000442888	RP11-429E11.2-001	RP11-429E11.2	7	83	77	0
hsa-miR-20a-3p	2	ENSG00000271860	ENST00000606913	RP11-436D23.1-001	RP11-436D23.1	7	415	409	0
hsa-miR-20a-3p	2	ENSG00000224078	ENST00000551361	SNHG14-018	SNHG14	7	523	517	0
hsa-miR-20a-3p	2	ENSG00000280564	ENST00000563660	MAN2C1-046	MAN2C1	7	335	329	0
hsa-miR-20a-3p	2	ENSG00000229491	ENST00000438181	RP11-342D14.1-002	RP11-342D14.1	7	167	161	0
hsa-miR-20a-3p	2	ENSG00000279821	ENST00000623593	RP11-1334A24.5-001	RP11-1334A24.5	7	445	439	0
hsa-miR-20a-3p	2	ENSG00000228172	ENST00000442055	RP1-317E23.3-001	RP1-317E23.3	7	157	151	0
hsa-miR-20a-3p	2	ENSG00000234111	ENST00000507108	RP11-364P22.1-001	RP11-364P22.1	7	336	330	0
hsa-miR-20a-3p	2	ENSG00000232934	ENST00000627339	RP11-324O2.3-004	RP11-324O2.3	7	549	543	0
hsa-miR-20a-3p	2	ENSG00000237938	ENST00000615472	RP11-288I21.1-002	RP11-288I21.1	7	693	687	0
hsa-miR-20a-3p	2	ENSG00000236854	ENST00000440786	AL121656.5-001	AL121656.5	7	404	398	0
hsa-miR-20a-3p	2	ENSG00000246225	ENST00000528701	RP11-17A1.3-001	RP11-17A1.3	7	532	526	0
hsa-miR-20a-3p	1	ENSG00000259158	ENST00000320746	ADAM20P1-201	ADAM20P1	7	1441	1435	0
hsa-miR-20a-3p	2	ENSG00000264527	ENST00000584807	WI2-1959D15.1-001	WI2-1959D15.1	7	523	517	0
hsa-miR-20a-3p	2	ENSG00000261572	ENST00000565519	RP11-384L8.1-001	RP11-384L8.1	7	882	876	0
hsa-miR-20a-3p	2	ENSG00000225209	ENST00000444745	RP11-358M3.1-001	RP11-358M3.1	7	427	421	0
hsa-miR-20a-3p	2	ENSG00000271997	ENST00000606927	RP11-97O12.6-001	RP11-97O12.6	7	2188	2182	0
hsa-miR-20a-3p	1	ENSG00000224184	ENST00000412294	AC096559.1-001	AC096559.1	7	132	126	0
hsa-miR-20a-3p	1	ENSG00000280707	ENST00000628362	RP11-568A7.4-001	RP11-568A7.4	7	286	280	0
hsa-miR-20a-3p	1	ENSG00000229578	ENST00000432697	LINC00358-001	LINC00358	7	1132	1126	0
hsa-miR-20a-3p	2	ENSG00000279856	ENST00000624476	CTD-2300H10.2-001	CTD-2300H10.2	7	395	389	0
hsa-miR-20a-3p	2	ENSG00000228242	ENST00000629796	AC093495.4-013	AC093495.4	7	334	328	0
hsa-miR-20a-3p	2	ENSG00000234191	ENST00000438867	RP11-157D23.2-001	RP11-157D23.2	7	630	624	0
hsa-miR-20a-3p	2	ENSG00000233038	ENST00000438047	AC011899.9-005	AC011899.9	7	217	211	0
hsa-miR-20a-3p	1	ENSG00000236894	ENST00000455612	RP11-128B16.3-002	RP11-128B16.3	7	217	211	0
hsa-miR-20a-3p	2	ENSG00000236107	ENST00000599041	AC010127.3-005	AC010127.3	7	75	69	0
hsa-miR-20a-3p	2	ENSG00000248738	ENST00000520914	RP11-87E22.2-002	RP11-87E22.2	7	48	42	0
hsa-miR-20a-3p	2	ENSG00000246379	ENST00000501259	RP11-461O7.1-001	RP11-461O7.1	7	1908	1902	0
hsa-miR-20a-3p	2	ENSG00000259198	ENST00000559030	RP11-133K1.6-001	RP11-133K1.6	7	2317	2311	0
hsa-miR-20a-3p	2	ENSG00000258377	ENST00000555043	RP11-649E7.5-001	RP11-649E7.5	7	1501	1495	0
hsa-miR-20a-3p	2	ENSG00000206567	ENST00000420091	AC022007.5-002	AC022007.5	7	1214	1208	0
hsa-miR-20a-3p	1	ENSG00000261617	ENST00000564305	RP11-243A14.1-001	RP11-243A14.1	7	3053	3047	0
hsa-miR-20a-3p	1	ENSG00000273487	ENST00000609675	RP4-621B10.8-001	RP4-621B10.8	7	1223	1217	0
hsa-miR-20a-3p	1	ENSG00000225299	ENST00000422963	RP11-344A5.1-001	RP11-344A5.1	7	109	103	0
hsa-miR-20a-3p	1	ENSG00000272109	ENST00000606346	CTD-2260A17.3-001	CTD-2260A17.3	7	363	357	0
hsa-miR-20a-3p	2	ENSG00000280798	ENST00000631190	LINC00294-001	LINC00294	7	2215	2209	0
hsa-miR-20a-3p	2	ENSG00000279905	ENST00000624734	RP11-117L5.1-001	RP11-117L5.1	7	3022	3016	0
hsa-miR-20a-3p	2	ENSG00000228274	ENST00000431924	RP3-508I15.9-004	RP3-508I15.9	7	247	241	0
hsa-miR-20a-3p	2	ENSG00000234308	ENST00000453965	AC093381.2-001	AC093381.2	7	345	339	0
hsa-miR-20a-3p	2	ENSG00000236986	ENST00000586290	RP11-544A12.4-012	RP11-544A12.4	7	389	383	0
hsa-miR-20a-3p	2	ENSG00000236166	ENST00000430428	RP3-523C21.2-002	RP3-523C21.2	7	113	107	0
hsa-miR-20a-3p	2	ENSG00000246695	ENST00000535436	RASSF8-AS1-004	RASSF8-AS1	7	154	148	0
hsa-miR-20a-3p	2	ENSG00000259251	ENST00000558368	RP11-643M14.1-002	RP11-643M14.1	7	486	480	0
hsa-miR-20a-3p	1	ENSG00000213971	ENST00000601239	RP11-15H20.6-010	RP11-15H20.6	7	760	754	0
hsa-miR-20a-3p	2	ENSG00000261693	ENST00000569285	RP13-467H17.1-001	RP13-467H17.1	7	3046	3040	0
hsa-miR-20a-3p	1	ENSG00000203496	ENST00000428915	RP11-291L22.4-002	RP11-291L22.4	7	191	185	0
hsa-miR-20a-3p	1	ENSG00000273691	ENST00000614119	RP11-617F23.2-001	RP11-617F23.2	7	824	818	0
hsa-miR-20a-3p	1	ENSG00000225339	ENST00000429998	RP11-513I15.6-001	RP11-513I15.6	7	613	607	0
hsa-miR-20a-3p	2	ENSG00000281195	ENST00000434786	ZNF638-IT1-001	ZNF638-IT1	7	782	776	0
hsa-miR-20a-3p	2	ENSG00000279946	ENST00000624347	CH17-76K2.6-001	CH17-76K2.6	7	1843	1837	0
hsa-miR-20a-3p	2	ENSG00000228404	ENST00000415026	AP001468.58-001	AP001468.58	7	458	452	0
hsa-miR-20a-3p	2	ENSG00000233098	ENST00000580278	CCDC144NL-AS1-016	CCDC144NL-AS1	7	532	526	0
hsa-miR-20a-3p	2	ENSG00000236986	ENST00000589540	RP11-544A12.4-010	RP11-544A12.4	7	389	383	0
hsa-miR-20a-3p	1	ENSG00000236255	ENST00000420330	AC009404.2-003	AC009404.2	7	1313	1307	0
hsa-miR-20a-3p	2	ENSG00000246877	ENST00000501931	DNM1P35-001	DNM1P35	7	2992	2986	0
hsa-miR-20a-3p	2	ENSG00000259275	ENST00000558499	RP11-522B15.3-002	RP11-522B15.3	7	3144	3138	0
hsa-miR-20a-3p	2	ENSG00000265222	ENST00000578408	RP11-466A19.8-001	RP11-466A19.8	7	44	38	0
hsa-miR-20a-3p	2	ENSG00000214548	ENST00000398460	MEG3-028	MEG3	7	951	945	0
hsa-miR-20a-3p	1	ENSG00000261737	ENST00000565575	RP4-612B15.3-001	RP4-612B15.3	7	737	731	0
hsa-miR-20a-3p	1	ENSG00000203706	ENST00000480052	SERTAD4-AS1-003	SERTAD4-AS1	7	332	326	0
hsa-miR-20a-3p	2	ENSG00000273877	ENST00000620734	RP11-635O16.2-002	RP11-635O16.2	7	249	243	0
hsa-miR-20a-3p	2	ENSG00000225391	ENST00000418699	NHEG1-002	NHEG1	7	368	362	0
hsa-miR-20a-3p	1	ENSG00000272273	ENST00000607333	XXbac-BPG252P9.10-001	XXbac-BPG252P9.10	7	348	342	0
hsa-miR-20a-3p	1	ENSG00000224424	ENST00000416209	PRKAR2A-AS1-001	PRKAR2A-AS1	7	2467	2461	0
hsa-miR-20a-3p	2	ENSG00000281392	ENST00000629295	LINC00506-001	LINC00506	7	3908	3902	0
hsa-miR-20a-3p	2	ENSG00000229807	ENST00000416330	XIST-002	XIST	7	597	591	0
hsa-miR-20a-3p	2	ENSG00000279998	ENST00000623678	CH507-210P18.1-001	CH507-210P18.1	7	128	122	0
hsa-miR-20a-3p	1	ENSG00000228463	ENST00000424587	AP006222.2-001	AP006222.2	7	1378	1372	0
hsa-miR-20a-3p	1	ENSG00000233178	ENST00000592778	RP11-88I18.2-003	RP11-88I18.2	7	427	421	0
hsa-miR-20a-3p	1	ENSG00000237021	ENST00000448740	RP3-486I3.7-001	RP3-486I3.7	7	1839	1833	0
hsa-miR-20a-3p	2	ENSG00000236283	ENST00000629817	AC013463.2-003	AC013463.2	7	742	736	0
hsa-miR-20a-3p	1	ENSG00000249341	ENST00000508112	RP11-317M11.1-002	RP11-317M11.1	7	1227	1221	0
hsa-miR-20a-3p	2	ENSG00000247130	ENST00000501322	RP11-366H4.3-001	RP11-366H4.3	7	338	332	0
hsa-miR-20a-3p	2	ENSG00000259345	ENST00000559318	RP11-624L4.1-005	RP11-624L4.1	7	307	301	0
hsa-miR-20a-3p	2	ENSG00000265533	ENST00000583687	RP11-638L3.1-001	RP11-638L3.1	7	542	536	0
hsa-miR-20a-3p	1	ENSG00000215022	ENST00000606150	RP1-257A7.4-004	RP1-257A7.4	7	1485	1479	0
hsa-miR-20a-3p	2	ENSG00000261771	ENST00000565113	DYX1C1-CCPG1-001	DYX1C1-CCPG1	7	3031	3025	0
hsa-miR-20a-3p	2	ENSG00000203865	ENST00000493908	ATP1A1-AS1-003	ATP1A1-AS1	7	608	602	0
hsa-miR-20a-3p	2	ENSG00000274265	ENST00000612135	CH17-189H20.1-003	CH17-189H20.1	7	300	294	0
hsa-miR-20a-3p	2	ENSG00000225437	ENST00000433489	RP1-257A15.1-002	RP1-257A15.1	7	103	97	0
hsa-miR-20a-3p	2	ENSG00000272328	ENST00000606016	RP4-594A5.1-001	RP4-594A5.1	7	306	300	0
hsa-miR-20a-3p	1	ENSG00000229913	ENST00000425435	RP11-378I13.1-001	RP11-378I13.1	7	1179	1173	0
hsa-miR-20a-3p	1	ENSG00000280039	ENST00000625159	CTD-2270L9.3-001	CTD-2270L9.3	7	2605	2599	0
hsa-miR-20a-3p	2	ENSG00000228521	ENST00000454149	AC099552.3-001	AC099552.3	7	228	222	0
hsa-miR-20a-3p	2	ENSG00000279376	ENST00000623012	RP11-292D4.4-001	RP11-292D4.4	7	1513	1507	0
hsa-miR-20a-3p	1	ENSG00000234456	ENST00000435749	MAGI2-AS3-010	MAGI2-AS3	7	84	78	0
hsa-miR-20a-3p	2	ENSG00000233304	ENST00000456897	LINC01346-002	LINC01346	7	492	486	0
hsa-miR-20a-3p	2	ENSG00000236318	ENST00000419463	AC019117.1-001	AC019117.1	7	690	684	0
hsa-miR-20a-3p	2	ENSG00000249378	ENST00000510832	LINC01060-002	LINC01060	7	214	208	0
hsa-miR-20a-3p	1	ENSG00000247240	ENST00000564621	UBL7-AS1-002	UBL7-AS1	7	411	405	0
hsa-miR-20a-3p	2	ENSG00000259363	ENST00000558188	CTD-2054N24.2-003	CTD-2054N24.2	7	224	218	0
hsa-miR-20a-3p	2	ENSG00000258654	ENST00000554815	RP11-509A17.3-003	RP11-509A17.3	7	412	406	0
hsa-miR-20a-3p	2	ENSG00000265843	ENST00000583106	LINC01029-001	LINC01029	7	526	520	0
hsa-miR-20a-3p	2	ENSG00000215068	ENST00000508913	AC025171.1-003	AC025171.1	7	251	245	0
hsa-miR-20a-3p	2	ENSG00000261837	ENST00000568764	RP11-264L1.3-001	RP11-264L1.3	7	519	513	0
hsa-miR-20a-3p	1	ENSG00000204054	ENST00000444184	LINC00963-002	LINC00963	7	695	689	0
hsa-miR-20a-3p	1	ENSG00000272379	ENST00000606393	RP1-257A7.5-002	RP1-257A7.5	7	99	93	0
hsa-miR-20a-3p	2	ENSG00000224597	ENST00000427063	SVIL-AS1-003	SVIL-AS1	7	152	146	0
hsa-miR-20a-3p	1	ENSG00000230005	ENST00000413347	SNAP47-AS1-001	SNAP47-AS1	7	637	631	0
hsa-miR-20a-3p	1	ENSG00000228624	ENST00000519104	RP3-399L15.3-004	RP3-399L15.3	7	1860	1854	0
hsa-miR-20a-3p	2	ENSG00000234456	ENST00000611793	MAGI2-AS3-019	MAGI2-AS3	7	367	361	0
hsa-miR-20a-3p	1	ENSG00000233424	ENST00000439824	RP11-175I6.5-001	RP11-175I6.5	7	1833	1827	0
hsa-miR-20a-3p	2	ENSG00000237224	ENST00000597245	RP11-109A6.2-003	RP11-109A6.2	7	1467	1461	0
hsa-miR-20a-3p	2	ENSG00000236383	ENST00000427995	LINC00854-002	LINC00854	7	866	860	0
hsa-miR-20a-3p	1	ENSG00000247416	ENST00000500537	RP11-629G13.1-001	RP11-629G13.1	7	1824	1818	0
hsa-miR-20a-3p	2	ENSG00000259422	ENST00000558424	RP11-593F23.1-001	RP11-593F23.1	7	1015	1009	0
hsa-miR-20a-3p	2	ENSG00000258729	ENST00000623367	RP11-404P21.6-201	RP11-404P21.6	7	1487	1481	0
hsa-miR-20a-3p	2	ENSG00000215417	ENST00000400282	MIR17HG-001	MIR17HG	7	362	356	0
hsa-miR-20a-3p	2	ENSG00000262188	ENST00000574526	RP11-353N14.4-001	RP11-353N14.4	7	1023	1017	0
hsa-miR-20a-3p	2	ENSG00000204241	ENST00000532327	RP11-713P17.3-003	RP11-713P17.3	7	191	185	0
hsa-miR-20a-3p	2	ENSG00000225588	ENST00000422203	AC096669.1-002	AC096669.1	7	412	406	0
hsa-miR-20a-3p	2	ENSG00000224666	ENST00000411643	RP1-50J22.4-001	RP1-50J22.4	7	127	121	0
hsa-miR-20a-3p	1	ENSG00000269982	ENST00000602436	RP11-1020A11.2-001	RP11-1020A11.2	7	1679	1673	0
hsa-miR-20a-3p	2	ENSG00000280118	ENST00000623426	RP11-385H1.1-001	RP11-385H1.1	7	3547	3541	0
hsa-miR-20a-3p	1	ENSG00000228679	ENST00000420766	RP4-676J13.2-001	RP4-676J13.2	7	251	245	0
hsa-miR-20a-3p	2	ENSG00000279460	ENST00000623949	RP11-517M22.1-001	RP11-517M22.1	7	3718	3712	0
hsa-miR-20a-3p	1	ENSG00000233478	ENST00000436991	RP1-187B23.1-001	RP1-187B23.1	7	376	370	0
hsa-miR-20a-3p	2	ENSG00000237298	ENST00000578746	TTN-AS1-046	TTN-AS1	7	82	76	0
hsa-miR-20a-3p	2	ENSG00000236383	ENST00000598934	LINC00854-009	LINC00854	7	241	235	0
hsa-miR-20a-3p	2	ENSG00000249584	ENST00000510444	RP11-478P10.1-001	RP11-478P10.1	7	1446	1440	0
hsa-miR-20a-3p	2	ENSG00000247708	ENST00000512438	STX18-AS1-002	STX18-AS1	7	469	463	0
hsa-miR-20a-3p	2	ENSG00000259485	ENST00000560314	CTD-2147F2.1-001	CTD-2147F2.1	7	360	354	0
hsa-miR-20a-3p	2	ENSG00000258768	ENST00000556738	CTD-2292M16.8-001	CTD-2292M16.8	7	3430	3424	0
hsa-miR-20a-3p	1	ENSG00000215483	ENST00000616706	LINC00598-003	LINC00598	7	474	468	0
hsa-miR-20a-3p	2	ENSG00000262580	ENST00000570309	RP11-334C17.5-005	RP11-334C17.5	7	1617	1611	0
hsa-miR-20a-3p	1	ENSG00000204623	ENST00000376797	ZNRD1-AS1-006	ZNRD1-AS1	7	3178	3172	0
hsa-miR-20a-3p	1	ENSG00000261090	ENST00000567395	RP11-20G6.2-001	RP11-20G6.2	7	782	776	0
hsa-miR-20a-3p	2	ENSG00000272485	ENST00000606622	RP11-284J1.1-001	RP11-284J1.1	7	1374	1368	0
hsa-miR-20a-3p	2	ENSG00000224743	ENST00000429200	TEX26-AS1-003	TEX26-AS1	7	467	461	0
hsa-miR-20a-3p	2	ENSG00000280150	ENST00000623974	RP13-895J2.11-001	RP13-895J2.11	7	206	200	0
hsa-miR-20a-3p	2	ENSG00000228775	ENST00000462383	WEE2-AS1-004	WEE2-AS1	7	167	161	0
hsa-miR-20a-3p	2	ENSG00000279516	ENST00000623511	FAM230C-001	FAM230C	7	1433	1427	0
hsa-miR-20a-3p	2	ENSG00000233571	ENST00000412652	RP11-545D19.1-001	RP11-545D19.1	7	272	266	0
hsa-miR-20a-3p	2	ENSG00000232295	ENST00000602418	RP11-154D6.1-021	RP11-154D6.1	7	167	161	0
hsa-miR-20a-3p	2	ENSG00000234474	ENST00000419373	MIR3663HG-001	MIR3663HG	7	997	991	0
hsa-miR-20a-3p	2	ENSG00000189223	ENST00000616073	PAX8-AS1-011	PAX8-AS1	7	250	244	0
hsa-miR-20a-3p	2	ENSG00000240499	ENST00000626241	RP5-1101C3.1-019	RP5-1101C3.1	7	177	171	0
hsa-miR-20a-3p	1	ENSG00000172965	ENST00000605570	MIR4435-1HG-020	MIR4435-1HG	7	799	793	0
hsa-miR-20a-3p	2	ENSG00000253433	ENST00000519500	NCRNA00250-001	NCRNA00250	7	122	116	0
hsa-miR-20a-3p	2	ENSG00000250708	ENST00000512263	RP11-161D15.1-001	RP11-161D15.1	7	212	206	0
hsa-miR-20a-3p	2	ENSG00000255267	ENST00000528390	RP11-430H10.2-001	RP11-430H10.2	7	1964	1958	0
hsa-miR-20a-3p	2	ENSG00000260331	ENST00000565944	RP11-111J6.2-001	RP11-111J6.2	7	231	225	0
hsa-miR-20a-3p	1	ENSG00000259530	ENST00000561182	RP11-259A24.1-001	RP11-259A24.1	7	816	810	0
hsa-miR-20a-3p	2	ENSG00000267627	ENST00000586982	RP11-905K4.1-002	RP11-905K4.1	7	252	246	0
hsa-miR-20a-3p	2	ENSG00000278895	ENST00000624591	CTC-448F2.7-001	CTC-448F2.7	7	680	674	0
hsa-miR-20a-3p	1	ENSG00000226803	ENST00000589549	RP11-203B9.4-010	RP11-203B9.4	7	613	607	0
hsa-miR-20a-3p	1	ENSG00000274918	ENST00000613153	RP11-54G14.1-001	RP11-54G14.1	7	354	348	0
hsa-miR-20a-3p	2	ENSG00000231365	ENST00000440150	RP11-418J17.1-002	RP11-418J17.1	7	457	451	0
hsa-miR-20a-3p	1	ENSG00000235257	ENST00000630589	ITGA9-AS1-014	ITGA9-AS1	7	117	111	0
hsa-miR-20a-3p	2	ENSG00000234636	ENST00000456333	MED14OS-001	MED14OS	7	463	457	0
hsa-miR-20a-3p	2	ENSG00000245479	ENST00000500496	LINC01585-001	LINC01585	7	893	887	0
hsa-miR-20a-3p	2	ENSG00000189238	ENST00000537374	LINC00943-001	LINC00943	7	1454	1448	0
hsa-miR-20a-3p	2	ENSG00000240687	ENST00000478468	RP11-521D12.1-001	RP11-521D12.1	7	455	449	0
hsa-miR-20a-3p	1	ENSG00000175061	ENST00000483140	LRRC75A-AS1-017	LRRC75A-AS1	7	887	881	0
hsa-miR-20a-3p	2	ENSG00000253567	ENST00000523935	RP11-181B11.2-001	RP11-181B11.2	7	201	195	0
hsa-miR-20a-3p	1	ENSG00000250765	ENST00000615295	AC138035.1-201	AC138035.1	7	191	185	0
hsa-miR-20a-3p	2	ENSG00000260388	ENST00000566385	LINC00562-001	LINC00562	7	41	35	0
hsa-miR-20a-3p	2	ENSG00000259579	ENST00000559755	RP11-66B24.5-001	RP11-66B24.5	7	360	354	0
hsa-miR-20a-3p	1	ENSG00000267782	ENST00000585646	RP11-799D4.3-001	RP11-799D4.3	7	210	204	0
hsa-miR-20a-3p	2	ENSG00000278937	ENST00000624622	RP11-139H14.5-001	RP11-139H14.5	7	4509	4503	0
hsa-miR-20a-3p	2	ENSG00000226872	ENST00000450652	AC002472.11-001	AC002472.11	7	515	509	0
hsa-miR-20a-3p	2	ENSG00000275139	ENST00000617854	RP1-101D8.1-001	RP1-101D8.1	7	2399	2393	0
hsa-miR-20a-3p	2	ENSG00000225730	ENST00000451135	RP3-365O12.2-001	RP3-365O12.2	7	353	347	0
hsa-miR-20a-3p	1	ENSG00000231419	ENST00000438049	LINC00689-002	LINC00689	7	1995	1989	0
hsa-miR-20a-3p	2	ENSG00000230438	ENST00000420981	SERPINB9P1-002	SERPINB9P1	7	676	670	0
hsa-miR-20a-3p	1	ENSG00000235357	ENST00000438797	RP1-159G19.1-001	RP1-159G19.1	7	232	226	0
hsa-miR-20a-3p	1	ENSG00000234690	ENST00000441997	AC073283.4-005	AC073283.4	7	341	335	0
hsa-miR-20a-3p	2	ENSG00000245526	ENST00000511014	LINC00461-001	LINC00461	7	2057	2051	0
hsa-miR-20a-3p	1	ENSG00000196273	ENST00000553623	LINC00523-003	LINC00523	7	483	477	0
hsa-miR-20a-3p	2	ENSG00000241163	ENST00000470712	LINC00877-003	LINC00877	7	727	721	0
hsa-miR-20a-3p	1	ENSG00000250899	ENST00000513358	RP11-253E3.3-001	RP11-253E3.3	7	1000	994	0
hsa-miR-20a-3p	2	ENSG00000253926	ENST00000519048	RP11-26E5.1-001	RP11-26E5.1	7	263	257	0
hsa-miR-20a-3p	1	ENSG00000260423	ENST00000567749	RP13-735L24.1-001	RP13-735L24.1	7	4255	4249	0
hsa-miR-20a-3p	2	ENSG00000259658	ENST00000558592	RP11-89K11.1-001	RP11-89K11.1	7	141	135	0
hsa-miR-20a-3p	1	ENSG00000267879	ENST00000594512	CTB-147C22.9-001	CTB-147C22.9	7	354	348	0
hsa-miR-20a-3p	1	ENSG00000266885	ENST00000582527	RP11-744K17.2-001	RP11-744K17.2	7	975	969	0
hsa-miR-20a-3p	1	ENSG00000226983	ENST00000441009	AP000235.2-001	AP000235.2	7	195	189	0
hsa-miR-20a-3p	2	ENSG00000275450	ENST00000619442	RP11-4L24.3-001	RP11-4L24.3	7	2587	2581	0
hsa-miR-20a-3p	2	ENSG00000225778	ENST00000453242	PROSER2-AS1-002	PROSER2-AS1	7	302	296	0
hsa-miR-20a-3p	1	ENSG00000230487	ENST00000437621	PSMG3-AS1-001	PSMG3-AS1	7	4343	4337	0
hsa-miR-20a-3p	1	ENSG00000235437	ENST00000610234	LINC01278-006	LINC01278	7	201	195	0
hsa-miR-20a-3p	2	ENSG00000234718	ENST00000628552	AC007161.5-004	AC007161.5	7	384	378	0
hsa-miR-20a-3p	1	ENSG00000176728	ENST00000324446	TTTY14-001	TTTY14	7	399	393	0
hsa-miR-20a-3p	2	ENSG00000253706	ENST00000522914	RP11-758M4.4-003	RP11-758M4.4	7	106	100	0
hsa-miR-20a-3p	1	ENSG00000250910	ENST00000609716	AC097467.2-029	AC097467.2	7	493	487	0
hsa-miR-20a-3p	2	ENSG00000255468	ENST00000580881	RP11-867G23.8-004	RP11-867G23.8	7	211	205	0
hsa-miR-20a-3p	2	ENSG00000260484	ENST00000566892	RP11-1081M5.2-001	RP11-1081M5.2	7	884	878	0
hsa-miR-20a-3p	2	ENSG00000259701	ENST00000560011	RP11-108K3.3-001	RP11-108K3.3	7	217	211	0
hsa-miR-20a-3p	1	ENSG00000267992	ENST00000597303	CTB-189B5.3-001	CTB-189B5.3	7	463	457	0
hsa-miR-20a-3p	2	ENSG00000266979	ENST00000589259	LINC01180-001	LINC01180	7	238	232	0
hsa-miR-20a-3p	1	ENSG00000225891	ENST00000423060	RP3-476K8.3-001	RP3-476K8.3	7	128	122	0
hsa-miR-20a-3p	2	ENSG00000231609	ENST00000429952	AC009501.4-001	AC009501.4	7	320	314	0
hsa-miR-20a-3p	1	ENSG00000235527	ENST00000427953	HIPK1-AS1-002	HIPK1-AS1	7	216	210	0
hsa-miR-20a-3p	1	ENSG00000234741	ENST00000421068	GAS5-006	GAS5	7	53	47	0
hsa-miR-20a-3p	1	ENSG00000245937	ENST00000606251	LINC01184-010	LINC01184	7	385	379	0
hsa-miR-20a-3p	1	ENSG00000241933	ENST00000465933	RP11-755B10.3-001	RP11-755B10.3	7	2875	2869	0
hsa-miR-20a-3p	2	ENSG00000253764	ENST00000517676	RP11-439C15.4-002	RP11-439C15.4	7	501	495	0
hsa-miR-20a-3p	2	ENSG00000251033	ENST00000506032	CTD-2533K21.4-001	CTD-2533K21.4	7	22	16	0
hsa-miR-20a-3p	2	ENSG00000255545	ENST00000533390	RP11-627G23.1-001	RP11-627G23.1	7	261	255	0
hsa-miR-20a-3p	2	ENSG00000260526	ENST00000562919	RP11-73K9.2-001	RP11-73K9.2	7	1447	1441	0
hsa-miR-20a-3p	1	ENSG00000259773	ENST00000558317	RP11-507J18.2-001	RP11-507J18.2	7	166	160	0
hsa-miR-20a-3p	2	ENSG00000268186	ENST00000600941	CTC-241F20.4-001	CTC-241F20.4	7	315	309	0
hsa-miR-20a-3p	2	ENSG00000267009	ENST00000592030	RP11-120M18.2-002	RP11-120M18.2	7	206	200	0
hsa-miR-20a-3p	2	ENSG00000227028	ENST00000627210	SLC8A1-AS1-026	SLC8A1-AS1	7	96	90	0
hsa-miR-20a-3p	2	ENSG00000226017	ENST00000473434	PRICKLE2-AS3-001	PRICKLE2-AS3	7	991	985	0
hsa-miR-20a-3p	2	ENSG00000231674	ENST00000419272	LINC00410-001	LINC00410	7	116	110	0
hsa-miR-20a-3p	2	ENSG00000230587	ENST00000434020	AC093609.1-001	AC093609.1	7	517	511	0
hsa-miR-20a-3p	1	ENSG00000234741	ENST00000430245	GAS5-027	GAS5	7	183	177	0
hsa-miR-20a-3p	1	ENSG00000197099	ENST00000626649	RP11-573D15.8-044	RP11-573D15.8	7	68	62	0
hsa-miR-20a-3p	1	ENSG00000242086	ENST00000452844	LINC00969-042	LINC00969	7	231	225	0
hsa-miR-20a-3p	2	ENSG00000177738	ENST00000499871	CTD-2201E18.3-002	CTD-2201E18.3	7	1730	1724	0
hsa-miR-20a-3p	2	ENSG00000253836	ENST00000522123	RP11-731N10.1-001	RP11-731N10.1	7	687	681	0
hsa-miR-20a-3p	1	ENSG00000254162	ENST00000523871	RP11-48B3.3-001	RP11-48B3.3	7	1950	1944	0
hsa-miR-20a-3p	2	ENSG00000260586	ENST00000562681	RP11-592N21.2-001	RP11-592N21.2	7	519	513	0
hsa-miR-20a-3p	1	ENSG00000268388	ENST00000595886	FENDRR-003	FENDRR	7	1929	1923	0
hsa-miR-20a-3p	2	ENSG00000267106	ENST00000586614	ZNF561-AS1-003	ZNF561-AS1	7	173	167	0
hsa-miR-20a-3p	2	ENSG00000279125	ENST00000623220	RP11-417J1.4-001	RP11-417J1.4	7	199	193	0
hsa-miR-20a-3p	2	ENSG00000227036	ENST00000580948	LINC00511-010	LINC00511	7	14	8	0
hsa-miR-20a-3p	2	ENSG00000231731	ENST00000629695	AC010976.2-025	AC010976.2	7	608	602	0
hsa-miR-20a-3p	2	ENSG00000230615	ENST00000630008	RP5-1198O20.4-017	RP5-1198O20.4	7	650	644	0
hsa-miR-20a-3p	1	ENSG00000235621	ENST00000416742	LINC00494-004	LINC00494	7	165	159	0
hsa-miR-20a-3p	2	ENSG00000234741	ENST00000436285	GAS5-017	GAS5	7	358	352	0
hsa-miR-20a-3p	2	ENSG00000246223	ENST00000512901	LINC01550-003	LINC01550	7	132	126	0
hsa-miR-20a-3p	1	ENSG00000197099	ENST00000629451	RP11-573D15.8-040	RP11-573D15.8	7	436	430	0
hsa-miR-20a-3p	2	ENSG00000242512	ENST00000614303	LINC01206-014	LINC01206	7	155	149	0
hsa-miR-20a-3p	1	ENSG00000179818	ENST00000416395	PCBP1-AS1-003	PCBP1-AS1	7	505	499	0
hsa-miR-20a-3p	1	ENSG00000251244	ENST00000508265	RP13-487K5.1-001	RP13-487K5.1	7	98	92	0
hsa-miR-20a-3p	1	ENSG00000255772	ENST00000545520	LINC01479-002	LINC01479	7	66	60	0
hsa-miR-20a-3p	2	ENSG00000254254	ENST00000518662	RP11-17A4.2-001	RP11-17A4.2	7	1988	1982	0
hsa-miR-20a-3p	1	ENSG00000260641	ENST00000569927	RP11-1299A16.3-001	RP11-1299A16.3	7	3532	3526	0
hsa-miR-20a-3p	2	ENSG00000267106	ENST00000592851	ZNF561-AS1-006	ZNF561-AS1	7	131	125	0
hsa-miR-20a-3p	2	ENSG00000279146	ENST00000623766	RP11-117L5.3-001	RP11-117L5.3	7	593	587	0
hsa-miR-20a-3p	2	ENSG00000227110	ENST00000441861	LMCD1-AS1-007	LMCD1-AS1	7	1210	1204	0
hsa-miR-20a-3p	2	ENSG00000276691	ENST00000615576	RP5-1057I20.5-001	RP5-1057I20.5	7	543	537	0
hsa-miR-20a-3p	2	ENSG00000226193	ENST00000458194	RP3-398G3.5-001	RP3-398G3.5	7	217	211	0
hsa-miR-20a-3p	2	ENSG00000231758	ENST00000413315	AC092652.1-001	AC092652.1	7	157	151	0
hsa-miR-20a-3p	2	ENSG00000230728	ENST00000416119	RP11-240D10.4-001	RP11-240D10.4	7	246	240	0
hsa-miR-20a-3p	1	ENSG00000235724	ENST00000435692	AC009299.2-003	AC009299.2	7	582	576	0
hsa-miR-20a-3p	1	ENSG00000234741	ENST00000448718	GAS5-003	GAS5	7	25	19	0
hsa-miR-20a-3p	2	ENSG00000197210	ENST00000420508	KB-1592A4.15-001	KB-1592A4.15	7	3231	3225	0
hsa-miR-20a-3p	1	ENSG00000242816	ENST00000482766	RP11-768G7.3-001	RP11-768G7.3	7	248	242	0
hsa-miR-20a-3p	1	ENSG00000179818	ENST00000434781	PCBP1-AS1-008	PCBP1-AS1	7	535	529	0
hsa-miR-20a-3p	1	ENSG00000251339	ENST00000513551	RP11-506N2.1-004	RP11-506N2.1	7	1018	1012	0
hsa-miR-20a-3p	1	ENSG00000255920	ENST00000537370	CCND2-AS2-001	CCND2-AS2	7	249	243	0
hsa-miR-20a-3p	2	ENSG00000250125	ENST00000509932	RP11-707A18.1-001	RP11-707A18.1	7	594	588	0
hsa-miR-20a-3p	2	ENSG00000254287	ENST00000522970	RP11-44K6.4-001	RP11-44K6.4	7	101	95	0
hsa-miR-20a-3p	2	ENSG00000260676	ENST00000566582	LINC01541-002	LINC01541	7	952	946	0
hsa-miR-20a-3p	1	ENSG00000259899	ENST00000564505	CTD-3037G24.3-001	CTD-3037G24.3	7	291	285	0
hsa-miR-20a-3p	1	ENSG00000268673	ENST00000595525	LLNLR-249E10.1-001	LLNLR-249E10.1	7	44	38	0
hsa-miR-20a-3p	1	ENSG00000279187	ENST00000624065	RP11-455O6.5-001	RP11-455O6.5	7	887	881	0
hsa-miR-20a-3p	2	ENSG00000227155	ENST00000589387	RP11-165F24.3-007	RP11-165F24.3	7	101	95	0
hsa-miR-20a-3p	2	ENSG00000277089	ENST00000610845	AC069363.1-003	AC069363.1	7	71	65	0
hsa-miR-20a-3p	1	ENSG00000226355	ENST00000439014	RP11-65J3.2-001	RP11-65J3.2	7	704	698	0
hsa-miR-20a-3p	2	ENSG00000231760	ENST00000628047	RP11-350J20.5-003	RP11-350J20.5	7	577	571	0
hsa-miR-20a-3p	2	ENSG00000230768	ENST00000595309	RP11-251P6.1-005	RP11-251P6.1	7	294	288	0
hsa-miR-20a-3p	2	ENSG00000235726	ENST00000434572	AC010148.1-003	AC010148.1	7	57	51	0
hsa-miR-20a-3p	2	ENSG00000197332	ENST00000344893	ZNF833P-001	ZNF833P	7	2582	2576	0
hsa-miR-20a-3p	2	ENSG00000243069	ENST00000491862	ARHGEF26-AS1-001	ARHGEF26-AS1	7	1152	1146	0
hsa-miR-20a-3p	2	ENSG00000179818	ENST00000601494	PCBP1-AS1-046	PCBP1-AS1	7	530	524	0
hsa-miR-20a-3p	2	ENSG00000237975	ENST00000382265	FLG-AS1-004	FLG-AS1	7	1211	1205	0
hsa-miR-20a-3p	2	ENSG00000251372	ENST00000510736	LINC00499-003	LINC00499	7	159	153	0
hsa-miR-20a-3p	2	ENSG00000256115	ENST00000544717	RP11-319E16.1-002	RP11-319E16.1	7	300	294	0
hsa-miR-20a-3p	2	ENSG00000250167	ENST00000514446	CTC-321K16.1-002	CTC-321K16.1	7	493	487	0
hsa-miR-20a-3p	1	ENSG00000254458	ENST00000534065	RP11-867G23.13-001	RP11-867G23.13	7	106	100	0
hsa-miR-20a-3p	1	ENSG00000260738	ENST00000564841	LINC00554-001	LINC00554	7	927	921	0
hsa-miR-20a-3p	1	ENSG00000268985	ENST00000595134	CTD-2528A14.1-001	CTD-2528A14.1	7	156	150	0
hsa-miR-20a-3p	2	ENSG00000267198	ENST00000585761	RP11-798G7.6-001	RP11-798G7.6	7	327	321	0
hsa-miR-20a-3p	1	ENSG00000279207	ENST00000624409	RP11-159D12.8-001	RP11-159D12.8	7	241	235	0
hsa-miR-20a-3p	2	ENSG00000277173	ENST00000622792	CTD-2024F21.1-001	CTD-2024F21.1	7	548	542	0
hsa-miR-20a-3p	1	ENSG00000231856	ENST00000618844	RP11-327P2.5-002	RP11-327P2.5	7	754	748	0
hsa-miR-20a-3p	2	ENSG00000230768	ENST00000624489	RP11-251P6.1-014	RP11-251P6.1	7	142	136	0
hsa-miR-20a-3p	1	ENSG00000234741	ENST00000456293	GAS5-007	GAS5	7	57	51	0
hsa-miR-20a-3p	2	ENSG00000197989	ENST00000461832	SNHG12-008	SNHG12	7	466	460	0
hsa-miR-20a-3p	2	ENSG00000243319	ENST00000437115	FGF14-IT1-002	FGF14-IT1	7	1039	1033	0
hsa-miR-20a-3p	1	ENSG00000179818	ENST00000626509	PCBP1-AS1-165	PCBP1-AS1	7	373	367	0
hsa-miR-20a-3p	1	ENSG00000238009	ENST00000610542	RP11-34P13.7-201	RP11-34P13.7	7	191	185	0
hsa-miR-20a-3p	1	ENSG00000251432	ENST00000511497	RP11-420A23.1-001	RP11-420A23.1	7	1405	1399	0
hsa-miR-20a-3p	2	ENSG00000256422	ENST00000538641	RP11-886D15.1-001	RP11-886D15.1	7	137	131	0
hsa-miR-20a-3p	1	ENSG00000250252	ENST00000504755	RP11-342A1.1-001	RP11-342A1.1	7	418	412	0
hsa-miR-20a-3p	1	ENSG00000254694	ENST00000532866	RP11-50B3.4-001	RP11-50B3.4	7	278	272	0
hsa-miR-20a-3p	1	ENSG00000259971	ENST00000564291	RP11-44L9.3-001	RP11-44L9.3	7	243	237	0
hsa-miR-20a-3p	1	ENSG00000269504	ENST00000596778	AC003973.4-001	AC003973.4	7	1098	1092	0
hsa-miR-20a-3p	2	ENSG00000267260	ENST00000591531	CTD-2162K18.4-002	CTD-2162K18.4	7	79	73	0
hsa-miR-20a-3p	1	ENSG00000279259	ENST00000624270	RP11-334C17.3-001	RP11-334C17.3	7	64	58	0
hsa-miR-20a-3p	2	ENSG00000227195	ENST00000593517	MIR663AHG-026	MIR663AHG	7	211	205	0
hsa-miR-20a-3p	2	ENSG00000226476	ENST00000439156	RP11-776H12.1-001	RP11-776H12.1	7	1235	1229	0
hsa-miR-20a-3p	2	ENSG00000235954	ENST00000454741	TTC28-AS1-001	TTC28-AS1	7	2940	2934	0
hsa-miR-20a-3p	2	ENSG00000234796	ENST00000427019	AC113607.3-001	AC113607.3	7	8	2	0
hsa-miR-20a-3p	1	ENSG00000243795	ENST00000490139	RP11-572M11.3-001	RP11-572M11.3	7	270	264	0
hsa-miR-20a-3p	1	ENSG00000179818	ENST00000630520	PCBP1-AS1-122	PCBP1-AS1	7	516	510	0
hsa-miR-20a-3p	1	ENSG00000238043	ENST00000426616	RP11-699L21.2-001	RP11-699L21.2	7	555	549	0
hsa-miR-20a-3p	2	ENSG00000082929	ENST00000505296	LINC01587-004	LINC01587	7	584	578	0
hsa-miR-20a-3p	2	ENSG00000251562	ENST00000534336	MALAT1-001	MALAT1	7	6628	6622	0
hsa-miR-20a-3p	1	ENSG00000256694	ENST00000540136	RP11-598F7.5-001	RP11-598F7.5	7	38	32	0
hsa-miR-20a-3p	2	ENSG00000250340	ENST00000509824	RP11-577G20.1-001	RP11-577G20.1	7	185	179	0
hsa-miR-20a-3p	2	ENSG00000260887	ENST00000569713	CASC22-001	CASC22	7	114	108	0
hsa-miR-20a-3p	1	ENSG00000260034	ENST00000562280	LCMT1-AS2-001	LCMT1-AS2	7	1565	1559	0
hsa-miR-20a-3p	2	ENSG00000269609	ENST00000473970	RPARP-AS1-001	RPARP-AS1	7	1142	1136	0
hsa-miR-20a-3p	2	ENSG00000267284	ENST00000592936	RP11-397A16.1-003	RP11-397A16.1	7	386	380	0
hsa-miR-20a-3p	2	ENSG00000279339	ENST00000625199	CTD-2373H9.3-001	CTD-2373H9.3	7	2269	2263	0
hsa-miR-20a-3p	1	ENSG00000227352	ENST00000435037	ARHGEF7-AS1-001	ARHGEF7-AS1	7	48	42	0
hsa-miR-20a-3p	2	ENSG00000226571	ENST00000441249	RP11-445F6.2-001	RP11-445F6.2	7	139	133	0
hsa-miR-20a-3p	2	ENSG00000231971	ENST00000417483	RP11-557H15.3-001	RP11-557H15.3	7	230	224	0
hsa-miR-20a-3p	1	ENSG00000230947	ENST00000438893	AP000356.2-001	AP000356.2	7	193	187	0
hsa-miR-20a-3p	2	ENSG00000234913	ENST00000441167	XXbac-B476C20.13-001	XXbac-B476C20.13	7	1343	1337	0
hsa-miR-20a-3p	1	ENSG00000244137	ENST00000452640	RP11-99J16__A.2-001	RP11-99J16__A.2	7	498	492	0
hsa-miR-20a-3p	2	ENSG00000251562	ENST00000620465	MALAT1-011	MALAT1	7	259	253	0
hsa-miR-20a-3p	1	ENSG00000256884	ENST00000538405	RP11-64B16.3-001	RP11-64B16.3	7	291	285	0
hsa-miR-20a-3p	2	ENSG00000250387	ENST00000502659	RP11-136K7.2-001	RP11-136K7.2	7	2296	2290	0
hsa-miR-20a-3p	1	ENSG00000254952	ENST00000533106	AP001257.1-001	AP001257.1	7	46	40	0
hsa-miR-20a-3p	2	ENSG00000260930	ENST00000563553	RP11-214L13.1-001	RP11-214L13.1	7	1264	1258	0
hsa-miR-20a-3p	2	ENSG00000260093	ENST00000562143	RP11-1E4.1-001	RP11-1E4.1	7	1413	1407	0
hsa-miR-20a-3p	2	ENSG00000267325	ENST00000588134	LINC01415-002	LINC01415	7	351	345	0
hsa-miR-20a-3p	2	ENSG00000227398	ENST00000429315	KIF9-AS1-001	KIF9-AS1	7	1094	1088	0
hsa-miR-20a-3p	1	ENSG00000277991	ENST00000623783	CH507-338C24.1-002	CH507-338C24.1	7	212	206	0
hsa-miR-20a-3p	1	ENSG00000226620	ENST00000608426	LINC00343-012	LINC00343	7	529	523	0
hsa-miR-20a-3p	2	ENSG00000232031	ENST00000457116	RP5-991C6.4-001	RP5-991C6.4	7	269	263	0
hsa-miR-20a-3p	1	ENSG00000231074	ENST00000438412	HCG18-003	HCG18	7	2295	2289	0
hsa-miR-20a-3p	2	ENSG00000281706	ENST00000628762	LINC01012-003	LINC01012	7	518	512	0
hsa-miR-20a-3p	2	ENSG00000236054	ENST00000428201	LL22NC03-104C7.1-001	LL22NC03-104C7.1	7	272	266	0
hsa-miR-20a-3p	1	ENSG00000235033	ENST00000607675	RP11-61I13.3-004	RP11-61I13.3	7	1361	1355	0
hsa-miR-20a-3p	2	ENSG00000186148	ENST00000417926	AC013271.3-001	AC013271.3	7	862	856	0
hsa-miR-20a-3p	2	ENSG00000239265	ENST00000476886	CLRN1-AS1-001	CLRN1-AS1	7	1442	1436	0
hsa-miR-20a-3p	2	ENSG00000253115	ENST00000522498	RP11-6I2.4-001	RP11-6I2.4	7	284	278	0
hsa-miR-20a-3p	2	ENSG00000257061	ENST00000539588	RP4-809F18.2-001	RP4-809F18.2	7	503	497	0
hsa-miR-20a-3p	2	ENSG00000250448	ENST00000509037	RP11-19O2.2-001	RP11-19O2.2	7	1349	1343	0
hsa-miR-20a-3p	2	ENSG00000255036	ENST00000529787	RP11-23J9.4-004	RP11-23J9.4	7	2582	2576	0
hsa-miR-20a-3p	2	ENSG00000260995	ENST00000566873	RP11-165H23.1-001	RP11-165H23.1	7	1184	1178	0
hsa-miR-20a-3p	1	ENSG00000260141	ENST00000561541	RP11-19N8.4-001	RP11-19N8.4	7	191	185	0
hsa-miR-20a-3p	2	ENSG00000269936	ENST00000602315	RP11-394O4.5-001	RP11-394O4.5	7	902	896	0
hsa-miR-20a-3p	2	ENSG00000278254	ENST00000612945	RP4-668E10.4-002	RP4-668E10.4	7	825	819	0
hsa-miR-20a-3p	2	ENSG00000226674	ENST00000630139	TEX41-046	TEX41	7	570	564	0
hsa-miR-20a-3p	1	ENSG00000274333	ENST00000623887	RP11-717F1.2-012	RP11-717F1.2	7	212	206	0
hsa-miR-20a-3p	1	ENSG00000232080	ENST00000448198	XXbac-BPG254F23.7-001	XXbac-BPG254F23.7	7	17	11	0
hsa-miR-20a-3p	2	ENSG00000231110	ENST00000458577	AC004070.1-001	AC004070.1	7	459	453	0
hsa-miR-20a-3p	1	ENSG00000281856	ENST00000631194	RP11-744A16.4-002	RP11-744A16.4	7	516	510	0
hsa-miR-20a-3p	2	ENSG00000235092	ENST00000412712	ID2-AS1-001	ID2-AS1	7	663	657	0
hsa-miR-20a-3p	2	ENSG00000187621	ENST00000484207	TCL6-005	TCL6	7	666	660	0
hsa-miR-20a-3p	1	ENSG00000167046	ENST00000370520	RP11-93B14.6-001	RP11-93B14.6	7	1276	1270	0
hsa-miR-20a-3p	2	ENSG00000253284	ENST00000501211	RP11-282K24.3-001	RP11-282K24.3	7	3269	3263	0
hsa-miR-20a-3p	1	ENSG00000250546	ENST00000508406	RP11-8L2.1-001	RP11-8L2.1	7	74	68	0
hsa-miR-20a-3p	2	ENSG00000260249	ENST00000570167	RP11-401P9.5-001	RP11-401P9.5	7	2460	2454	0
hsa-miR-20a-3p	2	ENSG00000267476	ENST00000587080	RP11-126O1.4-002	RP11-126O1.4	7	337	331	0
hsa-miR-20a-3p	2	ENSG00000227617	ENST00000600693	CERS6-AS1-004	CERS6-AS1	7	149	143	0
hsa-miR-20a-3p	2	ENSG00000278493	ENST00000622261	CTD-2382E5.6-001	CTD-2382E5.6	7	17	11	0
hsa-miR-20a-3p	1	ENSG00000226711	ENST00000544214	FAM66C-003	FAM66C	7	1578	1572	0
hsa-miR-20a-3p	2	ENSG00000232227	ENST00000422017	AC013401.2-001	AC013401.2	7	36	30	0
hsa-miR-20a-3p	2	ENSG00000235142	ENST00000428750	RP1-60O19.1-003	RP1-60O19.1	7	36	30	0
hsa-miR-20a-3p	2	ENSG00000234456	ENST00000616796	MAGI2-AS3-016	MAGI2-AS3	7	483	477	0
hsa-miR-20a-3p	2	ENSG00000244968	ENST00000500817	LIFR-AS1-002	LIFR-AS1	7	1079	1073	0
hsa-miR-20a-3p	2	ENSG00000188477	ENST00000468219	AC003003.5-001	AC003003.5	7	178	172	0
hsa-miR-20a-3p	1	ENSG00000239945	ENST00000495576	RP11-34P13.8-001	RP11-34P13.8	7	443	437	0
hsa-miR-20a-3p	2	ENSG00000172965	ENST00000419736	MIR4435-1HG-006	MIR4435-1HG	7	594	588	0
hsa-miR-20a-3p	1	ENSG00000257253	ENST00000547902	RP11-70F11.7-001	RP11-70F11.7	7	692	686	0
hsa-miR-20a-3p	2	ENSG00000250614	ENST00000479299	AC007078.4-001	AC007078.4	7	379	373	0
hsa-miR-20a-3p	1	ENSG00000255124	ENST00000530834	RP11-680F20.5-001	RP11-680F20.5	7	60	54	0
hsa-miR-20a-3p	2	ENSG00000260280	ENST00000344620	SLX1B-SULT1A4-001	SLX1B-SULT1A4	7	110	104	0
hsa-miR-20a-3p	2	ENSG00000267583	ENST00000591141	RP11-322E11.5-002	RP11-322E11.5	7	165	159	0
hsa-miR-20a-3p	2	ENSG00000266258	ENST00000583247	RP11-41O4.1-002	RP11-41O4.1	7	180	174	0
hsa-miR-20a-3p	1	ENSG00000278772	ENST00000617777	LINC00548-001	LINC00548	7	599	593	0
hsa-miR-20a-3p	2	ENSG00000226758	ENST00000456782	DISC1-IT1-001	DISC1-IT1	7	272	266	0
hsa-miR-20a-3p	1	ENSG00000274561	ENST00000613178	RP11-147L13.12-001	RP11-147L13.12	7	268	262	0
hsa-miR-20a-3p	2	ENSG00000230186	ENST00000444624	RP5-998N21.7-002	RP5-998N21.7	7	218	212	0
hsa-miR-20a-3p	2	ENSG00000233611	ENST00000483218	AC079135.1-001	AC079135.1	7	739	733	0
hsa-miR-20a-3p	2	ENSG00000232295	ENST00000612512	RP11-154D6.1-022	RP11-154D6.1	7	240	234	0
hsa-miR-20a-3p	2	ENSG00000237435	ENST00000412513	RP11-147C23.1-004	RP11-147C23.1	7	54	48	0
hsa-miR-20a-3p	2	ENSG00000236432	ENST00000439598	AC097662.2-002	AC097662.2	7	1846	1840	0
hsa-miR-20a-3p	1	ENSG00000249669	ENST00000614517	MIR143HG-011	MIR143HG	7	3642	3636	0
hsa-miR-20a-3p	2	ENSG00000257346	ENST00000553174	RP11-386G11.8-001	RP11-386G11.8	7	274	268	0
hsa-miR-20a-3p	2	ENSG00000219665	ENST00000592187	CTD-2006C1.2-005	CTD-2006C1.2	7	2310	2304	0
hsa-miR-20a-3p	1	ENSG00000262810	ENST00000571815	RP11-667K14.5-001	RP11-667K14.5	7	430	424	0
hsa-miR-20a-3p	1	ENSG00000204623	ENST00000452229	ZNRD1-AS1-002	ZNRD1-AS1	7	3300	3294	0
hsa-miR-20a-3p	1	ENSG00000261126	ENST00000568911	RP11-795F19.1-004	RP11-795F19.1	7	3521	3515	0
hsa-miR-20a-3p	2	ENSG00000270412	ENST00000605631	RP11-92C4.6-001	RP11-92C4.6	7	402	396	0
hsa-miR-20a-3p	2	ENSG00000279559	ENST00000624183	RP11-739A13.1-001	RP11-739A13.1	7	135	129	0
hsa-miR-20a-3p	1	ENSG00000227769	ENST00000617699	AC072062.3-012	AC072062.3	7	87	81	0
hsa-miR-20a-3p	2	ENSG00000233643	ENST00000441001	RP11-491H19.1-001	RP11-491H19.1	7	36	30	0
hsa-miR-20a-3p	1	ENSG00000232458	ENST00000443406	LINC01450-001	LINC01450	7	1872	1866	0
hsa-miR-20a-3p	2	ENSG00000237435	ENST00000609411	RP11-147C23.1-010	RP11-147C23.1	7	388	382	0
hsa-miR-20a-3p	1	ENSG00000249706	ENST00000512405	RP11-89B16.1-001	RP11-89B16.1	7	134	128	0
hsa-miR-20a-3p	2	ENSG00000247970	ENST00000502101	RP11-543C4.1-001	RP11-543C4.1	7	60	54	0
hsa-miR-20a-3p	1	ENSG00000257433	ENST00000552502	RP1-197B17.3-002	RP1-197B17.3	7	362	356	0
hsa-miR-20a-3p	2	ENSG00000222041	ENST00000413202	LINC00152-004	LINC00152	7	240	234	0
hsa-miR-20a-3p	1	ENSG00000263065	ENST00000577048	AF001548.6-001	AF001548.6	7	403	397	0
hsa-miR-20a-3p	1	ENSG00000224789	ENST00000455707	AC012363.4-001	AC012363.4	7	371	365	0
hsa-miR-20a-3p	2	ENSG00000280234	ENST00000623883	RP11-145P16.2-001	RP11-145P16.2	7	1111	1105	0
hsa-miR-20a-3p	2	ENSG00000228794	ENST00000425657	LINC01128-005	LINC01128	7	390	384	0
hsa-miR-20a-3p	2	ENSG00000279593	ENST00000623423	RP11-131H24.5-001	RP11-131H24.5	7	1266	1260	0
hsa-miR-20a-3p	2	ENSG00000233718	ENST00000419083	MYCNOS-002	MYCNOS	7	431	425	0
hsa-miR-20a-3p	2	ENSG00000257495	ENST00000552364	KRT73-AS1-001	KRT73-AS1	7	2002	1996	0
hsa-miR-20a-3p	1	ENSG00000223358	ENST00000444571	EHHADH-AS1-002	EHHADH-AS1	7	503	497	0
hsa-miR-20a-3p	2	ENSG00000263501	ENST00000580253	RP11-269G24.2-001	RP11-269G24.2	7	61	55	0
hsa-miR-20a-3p	1	ENSG00000204802	ENST00000377518	RP11-111F5.4-001	RP11-111F5.4	7	682	676	0
hsa-miR-20a-3p	1	ENSG00000224854	ENST00000441769	CDKN2A-AS1-001	CDKN2A-AS1	7	123	117	0
hsa-miR-20a-3p	1	ENSG00000271086	ENST00000605707	NAMA-006	NAMA	7	1427	1421	0
hsa-miR-20a-3p	1	ENSG00000280303	ENST00000623655	ERICD-001	ERICD	7	1331	1325	0
hsa-miR-20a-3p	1	ENSG00000228917	ENST00000447167	RP11-544M22.8-001	RP11-544M22.8	7	1017	1011	0
hsa-miR-20a-3p	2	ENSG00000279652	ENST00000625157	RP1-78B3.1-001	RP1-78B3.1	7	1208	1202	0
hsa-miR-20a-3p	1	ENSG00000227953	ENST00000509202	LINC01341-005	LINC01341	7	312	306	0
hsa-miR-20a-3p	2	ENSG00000233725	ENST00000592085	LINC00284-007	LINC00284	7	343	337	0
hsa-miR-20a-3p	2	ENSG00000232640	ENST00000413088	RP1-266L20.2-001	RP1-266L20.2	7	395	389	0
hsa-miR-20a-3p	2	ENSG00000237491	ENST00000590848	RP11-206L10.9-007	RP11-206L10.9	7	580	574	0
hsa-miR-20a-3p	1	ENSG00000236581	ENST00000628131	STARD13-AS-051	STARD13-AS	7	210	204	0
hsa-miR-20a-3p	1	ENSG00000249816	ENST00000533286	LINC00964-005	LINC00964	7	687	681	0
hsa-miR-20a-3p	2	ENSG00000248187	ENST00000514265	RP11-184M15.1-001	RP11-184M15.1	7	1497	1491	0
hsa-miR-20a-3p	2	ENSG00000258959	ENST00000553701	RP11-1017G21.4-003	RP11-1017G21.4	7	443	437	0
hsa-miR-20a-3p	1	ENSG00000257657	ENST00000549223	RP11-352M15.1-002	RP11-352M15.1	7	660	654	0
hsa-miR-20a-3p	2	ENSG00000223482	ENST00000447424	NUTM2A-AS1-011	NUTM2A-AS1	7	166	160	0
hsa-miR-20a-3p	1	ENSG00000205015	ENST00000378340	RP11-46C24.3-001	RP11-46C24.3	7	7	1	0
hsa-miR-20a-3p	2	ENSG00000261319	ENST00000566208	RP11-279O17.1-001	RP11-279O17.1	7	559	553	0
hsa-miR-20a-3p	1	ENSG00000272888	ENST00000554133	LINC01578-002	LINC01578	7	1524	1518	0
hsa-miR-20a-3p	1	ENSG00000224888	ENST00000567968	RP5-1142A6.2-003	RP5-1142A6.2	7	810	804	0
hsa-miR-20a-3p	2	ENSG00000271234	ENST00000603529	RP5-894D12.4-001	RP5-894D12.4	7	192	186	0
hsa-miR-20a-3p	1	ENSG00000223947	ENST00000452364	AC016738.4-001	AC016738.4	7	1470	1464	0
hsa-miR-20a-3p	1	ENSG00000228961	ENST00000424837	AP000282.3-001	AP000282.3	7	363	357	0
hsa-miR-20a-3p	2	ENSG00000279674	ENST00000624332	RP11-1086I4.2-001	RP11-1086I4.2	7	1861	1855	0
hsa-miR-20a-3p	2	ENSG00000228016	ENST00000435328	RAPGEF4-AS1-003	RAPGEF4-AS1	7	990	984	0
hsa-miR-20a-3p	2	ENSG00000233783	ENST00000596669	AP001442.2-005	AP001442.2	7	152	146	0
hsa-miR-20a-3p	1	ENSG00000232677	ENST00000591372	LINC00665-003	LINC00665	7	863	857	0
hsa-miR-20a-3p	2	ENSG00000237523	ENST00000422847	LINC00857-001	LINC00857	7	1778	1772	0
hsa-miR-20a-3p	1	ENSG00000236678	ENST00000595711	LINC00347-005	LINC00347	7	14	8	0
hsa-miR-20a-3p	2	ENSG00000249846	ENST00000504808	RP11-77P16.4-003	RP11-77P16.4	7	869	863	0
hsa-miR-20a-3p	1	ENSG00000248319	ENST00000508313	RP11-205M3.3-001	RP11-205M3.3	7	3356	3350	0
hsa-miR-20a-3p	1	ENSG00000259049	ENST00000555969	RP11-589M4.1-001	RP11-589M4.1	7	590	584	0
hsa-miR-20a-3p	1	ENSG00000257771	ENST00000546821	RP11-70F11.8-001	RP11-70F11.8	7	1098	1092	0
hsa-miR-20a-3p	2	ENSG00000263753	ENST00000581471	LINC00667-004	LINC00667	7	1358	1352	0
hsa-miR-20a-3p	1	ENSG00000205334	ENST00000379677	LINC01460-001	LINC01460	7	316	310	0
hsa-miR-20a-3p	1	ENSG00000261382	ENST00000561496	RP11-461L18.1-001	RP11-461L18.1	7	854	848	0
hsa-miR-20a-3p	1	ENSG00000272983	ENST00000608335	RP11-508N22.12-001	RP11-508N22.12	7	6427	6421	0
hsa-miR-20a-3p	1	ENSG00000224958	ENST00000420855	PGM5-AS1-002	PGM5-AS1	7	187	181	0
hsa-miR-20a-3p	2	ENSG00000271538	ENST00000605270	RP11-326I11.4-001	RP11-326I11.4	7	906	900	0
hsa-miR-20a-3p	2	ENSG00000224048	ENST00000413247	AC104777.4-003	AC104777.4	7	501	495	0
hsa-miR-20a-3p	2	ENSG00000280384	ENST00000624818	RP4-695O20.1-001	RP4-695O20.1	7	299	293	0
hsa-miR-20a-3p	2	ENSG00000232811	ENST00000440689	RP11-96K19.2-001	RP11-96K19.2	7	1487	1481	0
hsa-miR-20a-3p	2	ENSG00000237647	ENST00000524139	ERICH1-AS1-003	ERICH1-AS1	7	1196	1190	0
hsa-miR-20a-3p	1	ENSG00000236720	ENST00000427173	RP11-63B19.1-001	RP11-63B19.1	7	167	161	0
hsa-miR-20a-3p	2	ENSG00000249873	ENST00000544727	RP11-983C2.2-003	RP11-983C2.2	7	376	370	0
hsa-miR-20a-3p	2	ENSG00000259082	ENST00000555725	RP11-168L7.3-001	RP11-168L7.3	7	413	407	0
hsa-miR-20a-3p	1	ENSG00000257955	ENST00000547602	RP1-228P16.5-001	RP1-228P16.5	7	711	705	0
hsa-miR-20a-3p	2	ENSG00000205537	ENST00000380601	RP11-89H19.1-001	RP11-89H19.1	7	1275	1269	0
hsa-miR-20a-3p	1	ENSG00000261446	ENST00000569476	LINC00559-001	LINC00559	7	1493	1487	0
hsa-miR-20a-3p	1	ENSG00000197989	ENST00000474814	SNHG12-004	SNHG12	7	1846	1840	0
hsa-miR-20a-3p	2	ENSG00000271771	ENST00000607051	RP11-1250I15.3-001	RP11-1250I15.3	7	573	567	0
hsa-miR-20a-3p	2	ENSG00000224048	ENST00000443811	AC104777.4-004	AC104777.4	7	179	173	0
hsa-miR-20a-3p	2	ENSG00000280401	ENST00000624563	RP11-104F15.9-001	RP11-104F15.9	7	106	100	0
hsa-miR-20a-3p	1	ENSG00000229297	ENST00000430534	RP11-540H22.2-001	RP11-540H22.2	7	201	195	0
hsa-miR-20a-3p	2	ENSG00000279778	ENST00000623157	RP11-60A14.1-001	RP11-60A14.1	7	804	798	0
hsa-miR-20a-3p	2	ENSG00000228113	ENST00000627345	AC003991.3-013	AC003991.3	7	200	194	0
hsa-miR-20a-3p	2	ENSG00000234028	ENST00000453008	AC062029.1-001	AC062029.1	7	1606	1600	0
hsa-miR-20a-3p	2	ENSG00000232860	ENST00000624060	SMG7-AS1-003	SMG7-AS1	7	1627	1621	0
hsa-miR-20a-3p	2	ENSG00000237807	ENST00000426023	RP11-400K9.4-001	RP11-400K9.4	7	1322	1316	0
hsa-miR-20a-3p	1	ENSG00000236780	ENST00000433133	AC078941.1-001	AC078941.1	7	713	707	0
hsa-miR-20a-3p	1	ENSG00000248596	ENST00000503307	RP11-844P9.2-005	RP11-844P9.2	7	781	775	0
hsa-miR-20a-3p	2	ENSG00000259084	ENST00000553913	RP11-1070N10.6-004	RP11-1070N10.6	7	666	660	0
hsa-miR-20a-3p	2	ENSG00000258084	ENST00000552230	RP11-754N21.1-002	RP11-754N21.1	7	221	215	0
hsa-miR-20a-3p	2	ENSG00000264177	ENST00000579352	RP1-37N7.1-001	RP1-37N7.1	7	3030	3024	0
hsa-miR-20a-3p	2	ENSG00000205745	ENST00000381493	AC083864.4-001	AC083864.4	7	1291	1285	0
hsa-miR-20a-3p	1	ENSG00000261501	ENST00000567769	RP11-63B13.1-001	RP11-63B13.1	7	579	573	0
hsa-miR-20a-3p	1	ENSG00000197989	ENST00000483436	SNHG12-010	SNHG12	7	632	626	0
hsa-miR-20a-3p	1	ENSG00000273295	ENST00000609510	AP000350.5-001	AP000350.5	7	5223	5217	0
hsa-miR-20a-3p	2	ENSG00000225106	ENST00000442888	RP11-429E11.2-001	RP11-429E11.2	7	559	553	0
hsa-miR-20a-3p	1	ENSG00000271895	ENST00000607145	RP4-635E18.8-001	RP4-635E18.8	7	330	324	0
hsa-miR-20a-3p	1	ENSG00000280634	ENST00000627370	THRIL-001	THRIL	7	1155	1149	0
hsa-miR-20a-3p	2	ENSG00000229491	ENST00000450246	RP11-342D14.1-003	RP11-342D14.1	7	436	430	0
hsa-miR-20a-3p	2	ENSG00000234111	ENST00000509450	RP11-364P22.1-003	RP11-364P22.1	7	290	284	0
hsa-miR-20a-3p	2	ENSG00000237940	ENST00000416204	AC093642.3-004	AC093642.3	7	26	20	0
hsa-miR-20a-3p	1	ENSG00000236858	ENST00000453934	CTA-992D9.6-001	CTA-992D9.6	7	973	967	0
hsa-miR-20a-3p	2	ENSG00000248708	ENST00000511417	CTD-2316B1.2-001	CTD-2316B1.2	7	578	572	0
hsa-miR-20a-3p	1	ENSG00000259158	ENST00000556964	ADAM20P1-001	ADAM20P1	7	2249	2243	0
hsa-miR-20a-3p	2	ENSG00000258167	ENST00000552757	RP11-115F18.1-001	RP11-115F18.1	7	36	30	0
hsa-miR-20a-3p	2	ENSG00000206142	ENST00000416405	KB-1183D5.13-009	KB-1183D5.13	7	1325	1319	0
hsa-miR-20a-3p	1	ENSG00000261578	ENST00000566747	RP11-21L23.2-001	RP11-21L23.2	7	551	545	0
hsa-miR-20a-3p	2	ENSG00000225213	ENST00000421480	RP11-197M22.2-001	RP11-197M22.2	7	144	138	0
hsa-miR-20a-3p	2	ENSG00000271998	ENST00000606203	CTD-2199O4.7-001	CTD-2199O4.7	7	2185	2179	0
hsa-miR-20a-3p	2	ENSG00000224184	ENST00000412294	AC096559.1-001	AC096559.1	7	1264	1258	0
hsa-miR-20a-3p	1	ENSG00000280709	ENST00000628444	RP11-983G14.1-002	RP11-983G14.1	7	1640	1634	0
hsa-miR-20a-3p	1	ENSG00000279860	ENST00000623862	CTC-546K23.2-001	CTC-546K23.2	7	481	475	0
hsa-miR-20a-3p	2	ENSG00000228242	ENST00000630173	AC093495.4-008	AC093495.4	7	981	975	0
hsa-miR-20a-3p	2	ENSG00000233058	ENST00000448892	LINC00884-001	LINC00884	7	2480	2474	0
hsa-miR-20a-3p	2	ENSG00000236901	ENST00000449175	MIR600HG-001	MIR600HG	7	3789	3783	0
hsa-miR-20a-3p	2	ENSG00000236107	ENST00000627027	AC010127.3-013	AC010127.3	7	8	2	0
hsa-miR-20a-3p	2	ENSG00000248740	ENST00000513793	RP11-328K4.1-002	RP11-328K4.1	7	53	47	0
hsa-miR-20a-3p	1	ENSG00000246422	ENST00000502205	CTD-2024I7.13-001	CTD-2024I7.13	7	1718	1712	0
hsa-miR-20a-3p	2	ENSG00000259219	ENST00000559400	CTD-3076O17.2-001	CTD-3076O17.2	7	94	88	0
hsa-miR-20a-3p	2	ENSG00000258393	ENST00000557745	RP11-907D1.2-001	RP11-907D1.2	7	655	649	0
hsa-miR-20a-3p	2	ENSG00000261617	ENST00000564305	RP11-243A14.1-001	RP11-243A14.1	7	3710	3704	0
hsa-miR-20a-3p	2	ENSG00000198685	ENST00000356020	LINC01565-001	LINC01565	7	308	302	0
hsa-miR-20a-3p	1	ENSG00000272109	ENST00000606656	CTD-2260A17.3-002	CTD-2260A17.3	7	401	395	0
hsa-miR-20a-3p	1	ENSG00000224189	ENST00000547207	HAGLR-007	HAGLR	7	58	52	0
hsa-miR-20a-3p	1	ENSG00000280890	ENST00000626532	ELDR-001	ELDR	7	1633	1627	0
hsa-miR-20a-3p	2	ENSG00000229692	ENST00000594472	SOS1-IT1-002	SOS1-IT1	7	943	937	0
hsa-miR-20a-3p	2	ENSG00000279908	ENST00000624349	RP11-325I22.3-001	RP11-325I22.3	7	985	979	0
hsa-miR-20a-3p	2	ENSG00000234323	ENST00000425709	RP11-308N19.1-001	RP11-308N19.1	7	847	841	0
hsa-miR-20a-3p	2	ENSG00000233093	ENST00000454385	LINC00892-002	LINC00892	7	481	475	0
hsa-miR-20a-3p	2	ENSG00000236986	ENST00000586662	RP11-544A12.4-004	RP11-544A12.4	7	209	203	0
hsa-miR-20a-3p	2	ENSG00000236172	ENST00000585718	MIR7515HG-016	MIR7515HG	7	517	511	0
hsa-miR-20a-3p	1	ENSG00000246763	ENST00000498871	RGMB-AS1-001	RGMB-AS1	7	463	457	0
hsa-miR-20a-3p	2	ENSG00000258461	ENST00000495723	RP11-164J13.1-003	RP11-164J13.1	7	3122	3116	0
hsa-miR-20a-3p	2	ENSG00000213994	ENST00000427630	RP11-414H17.5-001	RP11-414H17.5	7	185	179	0
hsa-miR-20a-3p	1	ENSG00000203496	ENST00000612088	RP11-291L22.4-201	RP11-291L22.4	7	191	185	0
hsa-miR-20a-3p	2	ENSG00000225339	ENST00000429998	RP11-513I15.6-001	RP11-513I15.6	7	5309	5303	0
hsa-miR-20a-3p	2	ENSG00000224358	ENST00000423121	RP11-466F5.8-001	RP11-466F5.8	7	485	479	0
hsa-miR-20a-3p	1	ENSG00000281196	ENST00000630357	LINC00934-001	LINC00934	7	806	800	0
hsa-miR-20a-3p	2	ENSG00000229694	ENST00000439438	RP11-305L7.6-001	RP11-305L7.6	7	292	286	0
hsa-miR-20a-3p	2	ENSG00000279964	ENST00000623048	RP11-69J7.1-001	RP11-69J7.1	7	1538	1532	0
hsa-miR-20a-3p	2	ENSG00000233098	ENST00000581958	CCDC144NL-AS1-014	CCDC144NL-AS1	7	656	650	0
hsa-miR-20a-3p	2	ENSG00000236986	ENST00000589667	RP11-544A12.4-011	RP11-544A12.4	7	389	383	0
hsa-miR-20a-3p	2	ENSG00000236255	ENST00000420330	AC009404.2-003	AC009404.2	7	2587	2581	0
hsa-miR-20a-3p	2	ENSG00000259283	ENST00000558730	RP11-26L20.3-001	RP11-26L20.3	7	92	86	0
hsa-miR-20a-3p	2	ENSG00000258498	ENST00000553575	DIO3OS-013	DIO3OS	7	526	520	0
hsa-miR-20a-3p	1	ENSG00000265287	ENST00000579019	RP11-192H23.6-001	RP11-192H23.6	7	450	444	0
hsa-miR-20a-3p	2	ENSG00000214548	ENST00000522771	MEG3-015	MEG3	7	5133	5127	0
hsa-miR-20a-3p	2	ENSG00000261738	ENST00000566533	MIR3976HG-001	MIR3976HG	7	1008	1002	0
hsa-miR-20a-3p	1	ENSG00000203709	ENST00000487977	C1orf132-002	C1orf132	7	2326	2320	0
hsa-miR-20a-3p	2	ENSG00000273919	ENST00000615176	RP11-384G23.1-001	RP11-384G23.1	7	1169	1163	0
hsa-miR-20a-3p	2	ENSG00000225391	ENST00000432330	NHEG1-001	NHEG1	7	376	370	0
hsa-miR-20a-3p	1	ENSG00000272274	ENST00000607593	LINC00551-001	LINC00551	7	1021	1015	0
hsa-miR-20a-3p	2	ENSG00000224429	ENST00000423575	LINC00539-003	LINC00539	7	386	380	0
hsa-miR-20a-3p	2	ENSG00000281468	ENST00000621046	CTC-459F4.9-001	CTC-459F4.9	7	368	362	0
hsa-miR-20a-3p	2	ENSG00000229807	ENST00000417942	XIST-006	XIST	7	571	565	0
hsa-miR-20a-3p	2	ENSG00000228463	ENST00000424587	AP006222.2-001	AP006222.2	7	293	287	0
hsa-miR-20a-3p	2	ENSG00000233183	ENST00000530000	RP3-468B3.2-003	RP3-468B3.2	7	4245	4239	0
hsa-miR-20a-3p	1	ENSG00000237031	ENST00000430876	AC008067.2-001	AC008067.2	7	321	315	0
hsa-miR-20a-3p	1	ENSG00000247151	ENST00000500025	CSTF3-AS1-001	CSTF3-AS1	7	1778	1772	0
hsa-miR-20a-3p	1	ENSG00000259345	ENST00000560197	RP11-624L4.1-004	RP11-624L4.1	7	485	479	0
hsa-miR-20a-3p	2	ENSG00000258559	ENST00000554532	AC005519.4-001	AC005519.4	7	642	636	0
hsa-miR-20a-3p	2	ENSG00000265579	ENST00000584727	RP11-713C5.1-001	RP11-713C5.1	7	328	322	0
hsa-miR-20a-3p	2	ENSG00000203865	ENST00000608511	ATP1A1-AS1-004	ATP1A1-AS1	7	177	171	0
hsa-miR-20a-3p	1	ENSG00000274294	ENST00000621331	RP11-20G13.5-001	RP11-20G13.5	7	552	546	0
hsa-miR-20a-3p	1	ENSG00000225465	ENST00000461286	RFPL1S-001	RFPL1S	7	4276	4270	0
hsa-miR-20a-3p	1	ENSG00000272335	ENST00000607056	RP11-53O19.3-001	RP11-53O19.3	7	812	806	0
hsa-miR-20a-3p	1	ENSG00000224549	ENST00000448570	RP11-370B11.3-001	RP11-370B11.3	7	17	11	0
hsa-miR-20a-3p	2	ENSG00000229913	ENST00000425435	RP11-378I13.1-001	RP11-378I13.1	7	310	304	0
[truncated: 29,880 more rows]
