# Supplementary material for: An Advanced Systems Pharmacology Strategy Reveals AKR1B1, MMP2, PTGER3 as Key Genes in the Competing Endogenous RNA Network of Compound Kushen Injection Treating Gastric Carcinoma by Integrated Bioinformatics and Experimental Verification
Source: Front Cell Dev Biol. 2021 Sep 27;9:742421. doi: 10.3389/fcell.2021.742421 (PMC8502965; doi:10.3389/fcell.2021.742421)
Supplement: Supplementary Table 4 — Brown network nodes in WGCNA. [file Table_4.xlsx]

## Sheet: Table S4. Brown network nodes i
fromNode	toNode	weight	direction	fromAltName	toAltName
COL11A1	SFRP2	0.131558	undirected	protein_coding	protein_coding
COL11A1	COL10A1	0.16113	undirected	protein_coding	protein_coding
COL11A1	SFRP4	0.135504	undirected	protein_coding	protein_coding
COL11A1	FNDC1	0.226946	undirected	protein_coding	protein_coding
COL11A1	GAS1	0.12151	undirected	protein_coding	protein_coding
COL11A1	SPOCK1	0.11085	undirected	protein_coding	protein_coding
COL11A1	MMP11	0.111589	undirected	protein_coding	protein_coding
COL11A1	WNT2	0.115357	undirected	protein_coding	protein_coding
COL11A1	CCDC80	0.11442	undirected	protein_coding	protein_coding
COL11A1	THBS2	0.216556	undirected	protein_coding	protein_coding
COL11A1	COL8A1	0.205991	undirected	protein_coding	protein_coding
COL11A1	NTM	0.175399	undirected	protein_coding	protein_coding
COL11A1	FBLN2	0.146953	undirected	protein_coding	protein_coding
COL11A1	ISLR	0.196617	undirected	protein_coding	protein_coding
COL11A1	CTHRC1	0.176246	undirected	protein_coding	protein_coding
COL11A1	POSTN	0.130271	undirected	protein_coding	protein_coding
COL11A1	COL1A1	0.26345	undirected	protein_coding	protein_coding
COL11A1	FN1	0.177962	undirected	protein_coding	protein_coding
COL11A1	SULF1	0.241393	undirected	protein_coding	protein_coding
COL11A1	PRRX1	0.173062	undirected	protein_coding	protein_coding
COL11A1	ADAMTS2	0.159652	undirected	protein_coding	protein_coding
COL11A1	GFPT2	0.146833	undirected	protein_coding	protein_coding
COL11A1	INHBA	0.19988	undirected	protein_coding	protein_coding
COL11A1	FAP	0.264706	undirected	protein_coding	protein_coding
COL11A1	ADAMTS12	0.200421	undirected	protein_coding	protein_coding
COL11A1	COL3A1	0.28525	undirected	protein_coding	protein_coding
COL11A1	HTRA3	0.161436	undirected	protein_coding	protein_coding
COL11A1	ITGA11	0.182913	undirected	protein_coding	protein_coding
COL11A1	MXRA8	0.134059	undirected	protein_coding	protein_coding
COL11A1	AEBP1	0.220107	undirected	protein_coding	protein_coding
COL11A1	FBN1	0.177621	undirected	protein_coding	protein_coding
COL11A1	COL1A2	0.300387	undirected	protein_coding	protein_coding
COL11A1	MMP2	0.128852	undirected	protein_coding	protein_coding
COL11A1	ANTXR1	0.214119	undirected	protein_coding	protein_coding
COL11A1	PLXDC2	0.123144	undirected	protein_coding	protein_coding
COL11A1	CPXM1	0.130735	undirected	protein_coding	protein_coding
COL11A1	SERPINF1	0.136033	undirected	protein_coding	protein_coding
COL11A1	BICC1	0.112001	undirected	protein_coding	protein_coding
COL11A1	OLFML2B	0.171996	undirected	protein_coding	protein_coding
COL11A1	GPC6	0.111537	undirected	protein_coding	protein_coding
COL11A1	LUM	0.231572	undirected	protein_coding	protein_coding
COL11A1	SCARF2	0.154474	undirected	protein_coding	protein_coding
COL11A1	COL5A1	0.252137	undirected	protein_coding	protein_coding
COL11A1	NOX4	0.178165	undirected	protein_coding	protein_coding
COL11A1	EMILIN1	0.118595	undirected	protein_coding	protein_coding
COL11A1	DCN	0.102606	undirected	protein_coding	protein_coding
COL11A1	CDH11	0.233131	undirected	protein_coding	protein_coding
COL11A1	BGN	0.227616	undirected	protein_coding	protein_coding
COL11A1	VCAN	0.241505	undirected	protein_coding	protein_coding
COL11A1	COL6A3	0.194502	undirected	protein_coding	protein_coding
COL11A1	LOX	0.17747	undirected	protein_coding	protein_coding
COL11A1	COL12A1	0.169039	undirected	protein_coding	protein_coding
COL11A1	COL6A2	0.148654	undirected	protein_coding	protein_coding
COL11A1	COL5A2	0.24149	undirected	protein_coding	protein_coding
COL11A1	CERCAM	0.198316	undirected	protein_coding	protein_coding
COL11A1	GLT8D2	0.175248	undirected	protein_coding	protein_coding
COL11A1	P4HA3	0.106878	undirected	protein_coding	protein_coding
COL11A1	CTSK	0.158882	undirected	protein_coding	protein_coding
COL11A1	PCOLCE	0.142176	undirected	protein_coding	protein_coding
COL11A1	SPARC	0.216446	undirected	protein_coding	protein_coding
COL11A1	EFEMP2	0.154965	undirected	protein_coding	protein_coding
COL11A1	CLEC11A	0.179976	undirected	protein_coding	protein_coding
COL11A1	MEIS3	0.150048	undirected	protein_coding	protein_coding
COL11A1	GGT5	0.102914	undirected	protein_coding	protein_coding
COL11A1	TIMP2	0.144595	undirected	protein_coding	protein_coding
COL11A1	LRRC32	0.131552	undirected	protein_coding	protein_coding
COL11A1	THY1	0.21619	undirected	protein_coding	protein_coding
COL11A1	FSTL1	0.162684	undirected	protein_coding	protein_coding
COL11A1	RAB31	0.126114	undirected	protein_coding	protein_coding
COL11A1	PDGFRB	0.164254	undirected	protein_coding	protein_coding
COL11A1	SDC2	0.127908	undirected	protein_coding	protein_coding
COL11A1	OLFML1	0.144395	undirected	protein_coding	protein_coding
COL11A1	CMTM3	0.152738	undirected	protein_coding	protein_coding
COL11A1	CD248	0.148086	undirected	protein_coding	protein_coding
COL11A1	SYDE1	0.117653	undirected	protein_coding	protein_coding
COL11A1	VEGFC	0.103721	undirected	protein_coding	protein_coding
SFRP2	COL10A1	0.157734	undirected	protein_coding	protein_coding
SFRP2	SFRP4	0.158232	undirected	protein_coding	protein_coding
SFRP2	FNDC1	0.167509	undirected	protein_coding	protein_coding
SFRP2	LRRC15	0.125728	undirected	protein_coding	protein_coding
SFRP2	ITGBL1	0.118638	undirected	protein_coding	protein_coding
SFRP2	GAS1	0.177059	undirected	protein_coding	protein_coding
SFRP2	CST2	0.113288	undirected	protein_coding	protein_coding
SFRP2	SPOCK1	0.122959	undirected	protein_coding	protein_coding
SFRP2	MMP11	0.109975	undirected	protein_coding	protein_coding
SFRP2	WNT2	0.107398	undirected	protein_coding	protein_coding
SFRP2	CCDC80	0.218429	undirected	protein_coding	protein_coding
SFRP2	THBS2	0.141444	undirected	protein_coding	protein_coding
SFRP2	MFAP5	0.130971	undirected	protein_coding	protein_coding
SFRP2	FAM180A	0.113992	undirected	protein_coding	protein_coding
SFRP2	DKK2	0.108895	undirected	protein_coding	protein_coding
SFRP2	COL8A1	0.217596	undirected	protein_coding	protein_coding
SFRP2	MEDAG	0.107292	undirected	protein_coding	protein_coding
SFRP2	NTM	0.140798	undirected	protein_coding	protein_coding
SFRP2	FBLN1	0.112569	undirected	protein_coding	protein_coding
SFRP2	ARSI	0.119419	undirected	protein_coding	protein_coding
SFRP2	FBLN2	0.132621	undirected	protein_coding	protein_coding
SFRP2	ISLR	0.193015	undirected	protein_coding	protein_coding
SFRP2	CTHRC1	0.140241	undirected	protein_coding	protein_coding
SFRP2	TWIST1	0.108253	undirected	protein_coding	protein_coding
SFRP2	POSTN	0.113683	undirected	protein_coding	protein_coding
SFRP2	CCDC8	0.126974	undirected	protein_coding	protein_coding
SFRP2	FAM19A5	0.109502	undirected	protein_coding	protein_coding
SFRP2	COL1A1	0.123141	undirected	protein_coding	protein_coding
SFRP2	FN1	0.114624	undirected	protein_coding	protein_coding
SFRP2	SULF1	0.150364	undirected	protein_coding	protein_coding
SFRP2	PRRX1	0.142101	undirected	protein_coding	protein_coding
SFRP2	ADAMTS2	0.103893	undirected	protein_coding	protein_coding
SFRP2	GFPT2	0.161601	undirected	protein_coding	protein_coding
SFRP2	ANOS1	0.125991	undirected	protein_coding	protein_coding
SFRP2	INHBA	0.133219	undirected	protein_coding	protein_coding
SFRP2	FAP	0.13499	undirected	protein_coding	protein_coding
SFRP2	ADAMTS12	0.123531	undirected	protein_coding	protein_coding
SFRP2	SYNDIG1	0.106415	undirected	protein_coding	protein_coding
SFRP2	COL3A1	0.174178	undirected	protein_coding	protein_coding
SFRP2	AL139393.2	0.135396	undirected	protein_coding	long_non_coding
SFRP2	TWIST2	0.139618	undirected	protein_coding	protein_coding
SFRP2	HTRA3	0.133384	undirected	protein_coding	protein_coding
SFRP2	ITGA11	0.126165	undirected	protein_coding	protein_coding
SFRP2	FIBIN	0.134306	undirected	protein_coding	protein_coding
SFRP2	MXRA8	0.142611	undirected	protein_coding	protein_coding
SFRP2	AEBP1	0.18704	undirected	protein_coding	protein_coding
SFRP2	FBN1	0.153127	undirected	protein_coding	protein_coding
SFRP2	TNFAIP6	0.102608	undirected	protein_coding	protein_coding
SFRP2	COL1A2	0.138362	undirected	protein_coding	protein_coding
SFRP2	ST6GALNAC5	0.130396	undirected	protein_coding	protein_coding
SFRP2	MMP2	0.104206	undirected	protein_coding	protein_coding
SFRP2	ANTXR1	0.18499	undirected	protein_coding	protein_coding
SFRP2	VGLL3	0.101831	undirected	protein_coding	protein_coding
SFRP2	PLXDC2	0.181913	undirected	protein_coding	protein_coding
SFRP2	CPXM1	0.101077	undirected	protein_coding	protein_coding
SFRP2	SERPINF1	0.188911	undirected	protein_coding	protein_coding
SFRP2	COL8A2	0.144575	undirected	protein_coding	protein_coding
SFRP2	NUPR1	0.100424	undirected	protein_coding	protein_coding
SFRP2	BICC1	0.143897	undirected	protein_coding	protein_coding
SFRP2	OLFML2B	0.107458	undirected	protein_coding	protein_coding
SFRP2	GPC6	0.135366	undirected	protein_coding	protein_coding
SFRP2	LUM	0.188546	undirected	protein_coding	protein_coding
SFRP2	SCARF2	0.14264	undirected	protein_coding	protein_coding
SFRP2	COL5A1	0.116237	undirected	protein_coding	protein_coding
SFRP2	NOX4	0.126773	undirected	protein_coding	protein_coding
SFRP2	EVC	0.138373	undirected	protein_coding	protein_coding
SFRP2	EMILIN1	0.185248	undirected	protein_coding	protein_coding
SFRP2	DACT1	0.114449	undirected	protein_coding	protein_coding
SFRP2	PODNL1	0.128494	undirected	protein_coding	protein_coding
SFRP2	DCN	0.182115	undirected	protein_coding	protein_coding
SFRP2	CDH11	0.223751	undirected	protein_coding	protein_coding
SFRP2	BGN	0.140057	undirected	protein_coding	protein_coding
SFRP2	VCAN	0.150199	undirected	protein_coding	protein_coding
SFRP2	COL6A3	0.120751	undirected	protein_coding	protein_coding
SFRP2	LOX	0.11466	undirected	protein_coding	protein_coding
SFRP2	COL12A1	0.103728	undirected	protein_coding	protein_coding
SFRP2	COPZ2	0.166674	undirected	protein_coding	protein_coding
SFRP2	COL6A2	0.172423	undirected	protein_coding	protein_coding
SFRP2	COL5A2	0.109125	undirected	protein_coding	protein_coding
SFRP2	CERCAM	0.130191	undirected	protein_coding	protein_coding
SFRP2	FOXS1	0.103367	undirected	protein_coding	protein_coding
SFRP2	GLT8D2	0.20332	undirected	protein_coding	protein_coding
SFRP2	ANGPTL2	0.146117	undirected	protein_coding	protein_coding
SFRP2	SERPING1	0.125848	undirected	protein_coding	protein_coding
SFRP2	P4HA3	0.119672	undirected	protein_coding	protein_coding
SFRP2	SRPX2	0.116241	undirected	protein_coding	protein_coding
SFRP2	MRC2	0.102238	undirected	protein_coding	protein_coding
SFRP2	CTSK	0.116808	undirected	protein_coding	protein_coding
SFRP2	C1S	0.150966	undirected	protein_coding	protein_coding
SFRP2	RARRES2	0.138625	undirected	protein_coding	protein_coding
SFRP2	IGFBP3	0.10131	undirected	protein_coding	protein_coding
SFRP2	PCOLCE	0.118426	undirected	protein_coding	protein_coding
SFRP2	SPARC	0.110917	undirected	protein_coding	protein_coding
SFRP2	C1R	0.151083	undirected	protein_coding	protein_coding
SFRP2	EFEMP2	0.194185	undirected	protein_coding	protein_coding
SFRP2	CLEC11A	0.143308	undirected	protein_coding	protein_coding
SFRP2	MEIS3	0.167231	undirected	protein_coding	protein_coding
SFRP2	RCN3	0.105202	undirected	protein_coding	protein_coding
SFRP2	FAM26E	0.10399	undirected	protein_coding	protein_coding
SFRP2	GGT5	0.16234	undirected	protein_coding	protein_coding
SFRP2	TIMP2	0.196054	undirected	protein_coding	protein_coding
SFRP2	HIC1	0.130471	undirected	protein_coding	protein_coding
SFRP2	LRRC32	0.105186	undirected	protein_coding	protein_coding
SFRP2	THY1	0.117676	undirected	protein_coding	protein_coding
SFRP2	FSTL1	0.193372	undirected	protein_coding	protein_coding
SFRP2	MSC-AS1	0.118449	undirected	protein_coding	long_non_coding
SFRP2	RAB31	0.18046	undirected	protein_coding	protein_coding
SFRP2	MSC	0.104068	undirected	protein_coding	protein_coding
SFRP2	PDGFRB	0.101774	undirected	protein_coding	protein_coding
SFRP2	ATP10A	0.101594	undirected	protein_coding	protein_coding
SFRP2	SDC2	0.131515	undirected	protein_coding	protein_coding
SFRP2	AXL	0.150093	undirected	protein_coding	protein_coding
SFRP2	SNAI2	0.100195	undirected	protein_coding	protein_coding
SFRP2	NTNG2	0.137939	undirected	protein_coding	protein_coding
SFRP2	MRAS	0.152096	undirected	protein_coding	protein_coding
SFRP2	PMP22	0.112938	undirected	protein_coding	protein_coding
SFRP2	OLFML1	0.168366	undirected	protein_coding	protein_coding
SFRP2	CMTM3	0.131792	undirected	protein_coding	protein_coding
SFRP2	CD248	0.103247	undirected	protein_coding	protein_coding
SFRP2	SYDE1	0.185251	undirected	protein_coding	protein_coding
SFRP2	IGFBP7	0.134507	undirected	protein_coding	protein_coding
SFRP2	NREP	0.102262	undirected	protein_coding	protein_coding
SFRP2	KIRREL1	0.113092	undirected	protein_coding	protein_coding
SFRP2	VEGFC	0.126016	undirected	protein_coding	protein_coding
COMP	SFRP4	0.120221	undirected	protein_coding	protein_coding
COMP	FNDC1	0.12312	undirected	protein_coding	protein_coding
COMP	GAS1	0.1167	undirected	protein_coding	protein_coding
COMP	CCDC80	0.147164	undirected	protein_coding	protein_coding
COMP	COL8A1	0.153162	undirected	protein_coding	protein_coding
COMP	FBLN1	0.107081	undirected	protein_coding	protein_coding
COMP	ISLR	0.139104	undirected	protein_coding	protein_coding
COMP	CCDC8	0.113765	undirected	protein_coding	protein_coding
COMP	SULF1	0.100987	undirected	protein_coding	protein_coding
COMP	GFPT2	0.11092	undirected	protein_coding	protein_coding
COMP	COL3A1	0.116103	undirected	protein_coding	protein_coding
COMP	MXRA8	0.127038	undirected	protein_coding	protein_coding
COMP	AEBP1	0.139987	undirected	protein_coding	protein_coding
COMP	ANTXR1	0.133641	undirected	protein_coding	protein_coding
COMP	PLXDC2	0.12305	undirected	protein_coding	protein_coding
COMP	SERPINF1	0.14124	undirected	protein_coding	protein_coding
COMP	COL8A2	0.120559	undirected	protein_coding	protein_coding
COMP	BICC1	0.108415	undirected	protein_coding	protein_coding
COMP	GPC6	0.100281	undirected	protein_coding	protein_coding
COMP	LUM	0.134617	undirected	protein_coding	protein_coding
COMP	SCARF2	0.119113	undirected	protein_coding	protein_coding
COMP	EVC	0.101124	undirected	protein_coding	protein_coding
COMP	EMILIN1	0.124464	undirected	protein_coding	protein_coding
COMP	DCN	0.127694	undirected	protein_coding	protein_coding
COMP	CDH11	0.155857	undirected	protein_coding	protein_coding
COMP	BGN	0.104526	undirected	protein_coding	protein_coding
COMP	VCAN	0.105538	undirected	protein_coding	protein_coding
COMP	COPZ2	0.124209	undirected	protein_coding	protein_coding
COMP	COL6A2	0.11264	undirected	protein_coding	protein_coding
COMP	CERCAM	0.111589	undirected	protein_coding	protein_coding
COMP	GLT8D2	0.142032	undirected	protein_coding	protein_coding
COMP	C1S	0.10813	undirected	protein_coding	protein_coding
COMP	RARRES2	0.1055	undirected	protein_coding	protein_coding
COMP	C1R	0.106494	undirected	protein_coding	protein_coding
COMP	EFEMP2	0.157812	undirected	protein_coding	protein_coding
COMP	CLEC11A	0.109689	undirected	protein_coding	protein_coding
COMP	MEIS3	0.120828	undirected	protein_coding	protein_coding
COMP	GGT5	0.117117	undirected	protein_coding	protein_coding
COMP	TIMP2	0.140641	undirected	protein_coding	protein_coding
COMP	FSTL1	0.136507	undirected	protein_coding	protein_coding
COMP	RAB31	0.11874	undirected	protein_coding	protein_coding
COMP	MRAS	0.112505	undirected	protein_coding	protein_coding
COMP	OLFML1	0.126291	undirected	protein_coding	protein_coding
COMP	CMTM3	0.102715	undirected	protein_coding	protein_coding
COMP	SYDE1	0.12354	undirected	protein_coding	protein_coding
COL10A1	SFRP4	0.184237	undirected	protein_coding	protein_coding
COL10A1	FNDC1	0.236082	undirected	protein_coding	protein_coding
COL10A1	LRRC15	0.111483	undirected	protein_coding	protein_coding
COL10A1	ITGBL1	0.116888	undirected	protein_coding	protein_coding
COL10A1	GAS1	0.16885	undirected	protein_coding	protein_coding
COL10A1	SPOCK1	0.140679	undirected	protein_coding	protein_coding
COL10A1	MMP11	0.165197	undirected	protein_coding	protein_coding
COL10A1	WNT2	0.1314	undirected	protein_coding	protein_coding
COL10A1	CCDC80	0.181483	undirected	protein_coding	protein_coding
COL10A1	THBS2	0.203113	undirected	protein_coding	protein_coding
COL10A1	MFAP5	0.127696	undirected	protein_coding	protein_coding
COL10A1	FAM180A	0.118874	undirected	protein_coding	protein_coding
COL10A1	COL8A1	0.252181	undirected	protein_coding	protein_coding
COL10A1	NTM	0.15947	undirected	protein_coding	protein_coding
COL10A1	FBLN2	0.160619	undirected	protein_coding	protein_coding
COL10A1	ISLR	0.242198	undirected	protein_coding	protein_coding
COL10A1	CTHRC1	0.159418	undirected	protein_coding	protein_coding
COL10A1	CCDC8	0.125652	undirected	protein_coding	protein_coding
COL10A1	FAM19A5	0.121288	undirected	protein_coding	protein_coding
COL10A1	COL1A1	0.181394	undirected	protein_coding	protein_coding
COL10A1	FN1	0.156508	undirected	protein_coding	protein_coding
COL10A1	SULF1	0.230511	undirected	protein_coding	protein_coding
COL10A1	PRRX1	0.176119	undirected	protein_coding	protein_coding
COL10A1	ADAMTS2	0.10253	undirected	protein_coding	protein_coding
COL10A1	GFPT2	0.177376	undirected	protein_coding	protein_coding
COL10A1	ANOS1	0.103533	undirected	protein_coding	protein_coding
COL10A1	INHBA	0.171752	undirected	protein_coding	protein_coding
COL10A1	FAP	0.220524	undirected	protein_coding	protein_coding
COL10A1	ADAMTS12	0.131422	undirected	protein_coding	protein_coding
COL10A1	SYNDIG1	0.11403	undirected	protein_coding	protein_coding
COL10A1	COL3A1	0.248749	undirected	protein_coding	protein_coding
COL10A1	AL139393.2	0.106841	undirected	protein_coding	long_non_coding
COL10A1	TWIST2	0.111563	undirected	protein_coding	protein_coding
COL10A1	HTRA3	0.162459	undirected	protein_coding	protein_coding
COL10A1	ITGA11	0.15705	undirected	protein_coding	protein_coding
COL10A1	FIBIN	0.123499	undirected	protein_coding	protein_coding
COL10A1	MXRA8	0.170273	undirected	protein_coding	protein_coding
COL10A1	AEBP1	0.24445	undirected	protein_coding	protein_coding
COL10A1	FBN1	0.17609	undirected	protein_coding	protein_coding
COL10A1	TNFAIP6	0.100529	undirected	protein_coding	protein_coding
COL10A1	COL1A2	0.23167	undirected	protein_coding	protein_coding
COL10A1	ST6GALNAC5	0.130605	undirected	protein_coding	protein_coding
COL10A1	MMP2	0.130432	undirected	protein_coding	protein_coding
COL10A1	ANTXR1	0.241611	undirected	protein_coding	protein_coding
COL10A1	VGLL3	0.102405	undirected	protein_coding	protein_coding
COL10A1	PLXDC2	0.171387	undirected	protein_coding	protein_coding
COL10A1	CPXM1	0.106555	undirected	protein_coding	protein_coding
COL10A1	SERPINF1	0.189489	undirected	protein_coding	protein_coding
COL10A1	COL8A2	0.124469	undirected	protein_coding	protein_coding
COL10A1	BICC1	0.146318	undirected	protein_coding	protein_coding
COL10A1	OLFML2B	0.134867	undirected	protein_coding	protein_coding
COL10A1	GPC6	0.140716	undirected	protein_coding	protein_coding
COL10A1	LUM	0.251571	undirected	protein_coding	protein_coding
COL10A1	SCARF2	0.178588	undirected	protein_coding	protein_coding
COL10A1	COL5A1	0.189982	undirected	protein_coding	protein_coding
COL10A1	NOX4	0.158706	undirected	protein_coding	protein_coding
COL10A1	EMILIN1	0.171253	undirected	protein_coding	protein_coding
COL10A1	DACT1	0.111021	undirected	protein_coding	protein_coding
COL10A1	PODNL1	0.105316	undirected	protein_coding	protein_coding
COL10A1	DCN	0.163032	undirected	protein_coding	protein_coding
COL10A1	CDH11	0.268625	undirected	protein_coding	protein_coding
COL10A1	BGN	0.214002	undirected	protein_coding	protein_coding
COL10A1	VCAN	0.21623	undirected	protein_coding	protein_coding
COL10A1	COL6A3	0.166537	undirected	protein_coding	protein_coding
COL10A1	LOX	0.128891	undirected	protein_coding	protein_coding
COL10A1	COL12A1	0.134168	undirected	protein_coding	protein_coding
COL10A1	COPZ2	0.147683	undirected	protein_coding	protein_coding
COL10A1	COL6A2	0.176308	undirected	protein_coding	protein_coding
COL10A1	COL5A2	0.163743	undirected	protein_coding	protein_coding
COL10A1	CERCAM	0.188482	undirected	protein_coding	protein_coding
COL10A1	FOXS1	0.100082	undirected	protein_coding	protein_coding
COL10A1	GLT8D2	0.226478	undirected	protein_coding	protein_coding
COL10A1	ANGPTL2	0.133305	undirected	protein_coding	protein_coding
COL10A1	SERPING1	0.1147	undirected	protein_coding	protein_coding
COL10A1	P4HA3	0.10663	undirected	protein_coding	protein_coding
COL10A1	CTSK	0.156679	undirected	protein_coding	protein_coding
COL10A1	C1S	0.122788	undirected	protein_coding	protein_coding
COL10A1	RARRES2	0.140085	undirected	protein_coding	protein_coding
COL10A1	PCOLCE	0.145468	undirected	protein_coding	protein_coding
COL10A1	SPARC	0.169563	undirected	protein_coding	protein_coding
COL10A1	C1R	0.12951	undirected	protein_coding	protein_coding
COL10A1	EFEMP2	0.205504	undirected	protein_coding	protein_coding
COL10A1	CLEC11A	0.189411	undirected	protein_coding	protein_coding
COL10A1	MEIS3	0.18501	undirected	protein_coding	protein_coding
COL10A1	FAM26E	0.112864	undirected	protein_coding	protein_coding
COL10A1	GGT5	0.151173	undirected	protein_coding	protein_coding
COL10A1	TIMP2	0.202215	undirected	protein_coding	protein_coding
COL10A1	HIC1	0.126061	undirected	protein_coding	protein_coding
COL10A1	LRRC32	0.131511	undirected	protein_coding	protein_coding
COL10A1	THY1	0.179459	undirected	protein_coding	protein_coding
COL10A1	FSTL1	0.202426	undirected	protein_coding	protein_coding
COL10A1	LGALS1	0.101574	undirected	protein_coding	protein_coding
COL10A1	MSC-AS1	0.117421	undirected	protein_coding	long_non_coding
COL10A1	RAB31	0.174018	undirected	protein_coding	protein_coding
COL10A1	MSC	0.109486	undirected	protein_coding	protein_coding
COL10A1	PDGFRB	0.141723	undirected	protein_coding	protein_coding
COL10A1	SDC2	0.148581	undirected	protein_coding	protein_coding
COL10A1	AXL	0.124107	undirected	protein_coding	protein_coding
COL10A1	NTNG2	0.132768	undirected	protein_coding	protein_coding
COL10A1	MRAS	0.121272	undirected	protein_coding	protein_coding
COL10A1	PMP22	0.119603	undirected	protein_coding	protein_coding
COL10A1	OLFML1	0.181653	undirected	protein_coding	protein_coding
COL10A1	CMTM3	0.162706	undirected	protein_coding	protein_coding
COL10A1	CD248	0.106562	undirected	protein_coding	protein_coding
COL10A1	SYDE1	0.172296	undirected	protein_coding	protein_coding
COL10A1	IGFBP7	0.130102	undirected	protein_coding	protein_coding
COL10A1	VEGFC	0.12824	undirected	protein_coding	protein_coding
SFRP4	FNDC1	0.164249	undirected	protein_coding	protein_coding
SFRP4	LRRC15	0.14897	undirected	protein_coding	protein_coding
SFRP4	ITGBL1	0.159027	undirected	protein_coding	protein_coding
SFRP4	GAS1	0.168142	undirected	protein_coding	protein_coding
SFRP4	CST2	0.148576	undirected	protein_coding	protein_coding
SFRP4	SPOCK1	0.130086	undirected	protein_coding	protein_coding
SFRP4	MMP11	0.120407	undirected	protein_coding	protein_coding
SFRP4	TENM3	0.112098	undirected	protein_coding	protein_coding
SFRP4	WNT2	0.120966	undirected	protein_coding	protein_coding
SFRP4	CCDC80	0.222464	undirected	protein_coding	protein_coding
SFRP4	THBS2	0.164233	undirected	protein_coding	protein_coding
SFRP4	MFAP5	0.139196	undirected	protein_coding	protein_coding
SFRP4	FAM180A	0.13565	undirected	protein_coding	protein_coding
SFRP4	MATN3	0.109284	undirected	protein_coding	protein_coding
SFRP4	DKK2	0.14468	undirected	protein_coding	protein_coding
SFRP4	COL8A1	0.217276	undirected	protein_coding	protein_coding
SFRP4	MEDAG	0.119465	undirected	protein_coding	protein_coding
SFRP4	PDGFRL	0.103971	undirected	protein_coding	protein_coding
SFRP4	NTM	0.15969	undirected	protein_coding	protein_coding
SFRP4	FBLN1	0.123636	undirected	protein_coding	protein_coding
SFRP4	ARSI	0.126006	undirected	protein_coding	protein_coding
SFRP4	FBLN2	0.148386	undirected	protein_coding	protein_coding
SFRP4	ISLR	0.192872	undirected	protein_coding	protein_coding
SFRP4	MFAP2	0.10875	undirected	protein_coding	protein_coding
SFRP4	CTHRC1	0.155419	undirected	protein_coding	protein_coding
SFRP4	TWIST1	0.118522	undirected	protein_coding	protein_coding
SFRP4	POSTN	0.115507	undirected	protein_coding	protein_coding
SFRP4	CCDC8	0.129025	undirected	protein_coding	protein_coding
SFRP4	FAM19A5	0.146719	undirected	protein_coding	protein_coding
SFRP4	GALNT15	0.10321	undirected	protein_coding	protein_coding
SFRP4	COL1A1	0.128151	undirected	protein_coding	protein_coding
SFRP4	FN1	0.11187	undirected	protein_coding	protein_coding
SFRP4	SULF1	0.158411	undirected	protein_coding	protein_coding
SFRP4	PRRX1	0.128607	undirected	protein_coding	protein_coding
SFRP4	ADAMTS2	0.10665	undirected	protein_coding	protein_coding
SFRP4	TENM4	0.107878	undirected	protein_coding	protein_coding
SFRP4	GFPT2	0.155381	undirected	protein_coding	protein_coding
SFRP4	ANOS1	0.137243	undirected	protein_coding	protein_coding
SFRP4	CORIN	0.126068	undirected	protein_coding	protein_coding
SFRP4	INHBA	0.152504	undirected	protein_coding	protein_coding
SFRP4	FAP	0.146588	undirected	protein_coding	protein_coding
SFRP4	ADAMTS12	0.127504	undirected	protein_coding	protein_coding
SFRP4	SYNDIG1	0.143692	undirected	protein_coding	protein_coding
SFRP4	COL3A1	0.158263	undirected	protein_coding	protein_coding
SFRP4	AL139393.2	0.151803	undirected	protein_coding	long_non_coding
SFRP4	TWIST2	0.142457	undirected	protein_coding	protein_coding
SFRP4	FMO1	0.118255	undirected	protein_coding	protein_coding
SFRP4	HTRA3	0.15999	undirected	protein_coding	protein_coding
SFRP4	MXRA5	0.108548	undirected	protein_coding	protein_coding
SFRP4	FSTL3	0.115547	undirected	protein_coding	protein_coding
SFRP4	ITGA11	0.154873	undirected	protein_coding	protein_coding
SFRP4	THBS1	0.102728	undirected	protein_coding	protein_coding
SFRP4	FIBIN	0.143694	undirected	protein_coding	protein_coding
SFRP4	MXRA8	0.139245	undirected	protein_coding	protein_coding
SFRP4	AEBP1	0.179639	undirected	protein_coding	protein_coding
SFRP4	FBN1	0.148185	undirected	protein_coding	protein_coding
SFRP4	COL1A2	0.137856	undirected	protein_coding	protein_coding
SFRP4	ST6GALNAC5	0.137906	undirected	protein_coding	protein_coding
SFRP4	FOXC2	0.101662	undirected	protein_coding	protein_coding
SFRP4	MMP2	0.129165	undirected	protein_coding	protein_coding
SFRP4	ANTXR1	0.179636	undirected	protein_coding	protein_coding
SFRP4	VGLL3	0.10941	undirected	protein_coding	protein_coding
SFRP4	PLXDC2	0.188841	undirected	protein_coding	protein_coding
SFRP4	CPXM1	0.11425	undirected	protein_coding	protein_coding
SFRP4	SERPINF1	0.192668	undirected	protein_coding	protein_coding
SFRP4	COL8A2	0.155054	undirected	protein_coding	protein_coding
SFRP4	NUPR1	0.125059	undirected	protein_coding	protein_coding
SFRP4	BICC1	0.151283	undirected	protein_coding	protein_coding
SFRP4	OLFML2B	0.117466	undirected	protein_coding	protein_coding
SFRP4	GPC6	0.143625	undirected	protein_coding	protein_coding
SFRP4	LUM	0.185484	undirected	protein_coding	protein_coding
SFRP4	SCARF2	0.135804	undirected	protein_coding	protein_coding
SFRP4	COL5A1	0.129168	undirected	protein_coding	protein_coding
SFRP4	NOX4	0.141975	undirected	protein_coding	protein_coding
SFRP4	EVC	0.149937	undirected	protein_coding	protein_coding
SFRP4	EMILIN1	0.195323	undirected	protein_coding	protein_coding
SFRP4	DACT1	0.121446	undirected	protein_coding	protein_coding
SFRP4	PODNL1	0.146172	undirected	protein_coding	protein_coding
SFRP4	DCN	0.191347	undirected	protein_coding	protein_coding
SFRP4	CDH11	0.225842	undirected	protein_coding	protein_coding
SFRP4	BGN	0.145315	undirected	protein_coding	protein_coding
SFRP4	DOK5	0.11448	undirected	protein_coding	protein_coding
SFRP4	EGR2	0.10006	undirected	protein_coding	protein_coding
SFRP4	VCAN	0.1402	undirected	protein_coding	protein_coding
SFRP4	COL6A3	0.118788	undirected	protein_coding	protein_coding
SFRP4	LOX	0.118748	undirected	protein_coding	protein_coding
SFRP4	COL12A1	0.12029	undirected	protein_coding	protein_coding
SFRP4	SUGCT	0.1052	undirected	protein_coding	protein_coding
SFRP4	CTGF	0.114395	undirected	protein_coding	protein_coding
SFRP4	LTBP2	0.107751	undirected	protein_coding	protein_coding
SFRP4	COPZ2	0.162817	undirected	protein_coding	protein_coding
SFRP4	COL6A2	0.167527	undirected	protein_coding	protein_coding
SFRP4	COL5A2	0.115303	undirected	protein_coding	protein_coding
SFRP4	CERCAM	0.136245	undirected	protein_coding	protein_coding
SFRP4	TNFSF4	0.117918	undirected	protein_coding	protein_coding
SFRP4	FOXS1	0.126959	undirected	protein_coding	protein_coding
SFRP4	GLT8D2	0.204693	undirected	protein_coding	protein_coding
SFRP4	EPDR1	0.118798	undirected	protein_coding	protein_coding
SFRP4	ANGPTL2	0.146	undirected	protein_coding	protein_coding
SFRP4	SERPING1	0.131624	undirected	protein_coding	protein_coding
SFRP4	P4HA3	0.12862	undirected	protein_coding	protein_coding
SFRP4	SRPX2	0.132736	undirected	protein_coding	protein_coding
SFRP4	MRC2	0.119412	undirected	protein_coding	protein_coding
SFRP4	CTSK	0.144269	undirected	protein_coding	protein_coding
SFRP4	C1S	0.166755	undirected	protein_coding	protein_coding
SFRP4	RARRES2	0.141499	undirected	protein_coding	protein_coding
SFRP4	IGFBP3	0.12771	undirected	protein_coding	protein_coding
SFRP4	PCOLCE	0.137819	undirected	protein_coding	protein_coding
SFRP4	SPARC	0.118879	undirected	protein_coding	protein_coding
SFRP4	C1R	0.164384	undirected	protein_coding	protein_coding
SFRP4	C3orf80	0.105166	undirected	protein_coding	protein_coding
SFRP4	EFEMP2	0.192621	undirected	protein_coding	protein_coding
SFRP4	CLEC11A	0.137586	undirected	protein_coding	protein_coding
SFRP4	MEIS3	0.164685	undirected	protein_coding	protein_coding
SFRP4	RCN3	0.112176	undirected	protein_coding	protein_coding
SFRP4	FAM26E	0.115108	undirected	protein_coding	protein_coding
SFRP4	GGT5	0.16742	undirected	protein_coding	protein_coding
SFRP4	TIMP2	0.19967	undirected	protein_coding	protein_coding
SFRP4	HIC1	0.141257	undirected	protein_coding	protein_coding
SFRP4	LRRC32	0.115685	undirected	protein_coding	protein_coding
SFRP4	THY1	0.125216	undirected	protein_coding	protein_coding
SFRP4	FSTL1	0.194151	undirected	protein_coding	protein_coding
SFRP4	LGALS1	0.111693	undirected	protein_coding	protein_coding
SFRP4	MSC-AS1	0.121533	undirected	protein_coding	long_non_coding
SFRP4	RAB31	0.175563	undirected	protein_coding	protein_coding
SFRP4	MSC	0.107163	undirected	protein_coding	protein_coding
SFRP4	PDGFRB	0.108023	undirected	protein_coding	protein_coding
SFRP4	ATP10A	0.10596	undirected	protein_coding	protein_coding
SFRP4	SDC2	0.128056	undirected	protein_coding	protein_coding
SFRP4	TIMP1	0.10617	undirected	protein_coding	protein_coding
SFRP4	AXL	0.153474	undirected	protein_coding	protein_coding
SFRP4	SNAI2	0.100539	undirected	protein_coding	protein_coding
SFRP4	NTNG2	0.148324	undirected	protein_coding	protein_coding
SFRP4	GLIS2	0.107617	undirected	protein_coding	protein_coding
SFRP4	GPX8	0.110976	undirected	protein_coding	protein_coding
SFRP4	MRAS	0.162337	undirected	protein_coding	protein_coding
SFRP4	PDGFC	0.110722	undirected	protein_coding	protein_coding
SFRP4	LOXL1	0.107922	undirected	protein_coding	protein_coding
SFRP4	PMP22	0.111076	undirected	protein_coding	protein_coding
SFRP4	SMIM3	0.112768	undirected	protein_coding	protein_coding
SFRP4	OLFML1	0.172662	undirected	protein_coding	protein_coding
SFRP4	CMTM3	0.125068	undirected	protein_coding	protein_coding
SFRP4	PDPN	0.105427	undirected	protein_coding	protein_coding
SFRP4	CD248	0.107382	undirected	protein_coding	protein_coding
SFRP4	SYDE1	0.188404	undirected	protein_coding	protein_coding
SFRP4	RAB3IL1	0.108484	undirected	protein_coding	protein_coding
SFRP4	IGFBP7	0.134548	undirected	protein_coding	protein_coding
SFRP4	NREP	0.126938	undirected	protein_coding	protein_coding
SFRP4	KIRREL1	0.118441	undirected	protein_coding	protein_coding
SFRP4	WDR86	0.113631	undirected	protein_coding	protein_coding
SFRP4	VEGFC	0.119382	undirected	protein_coding	protein_coding
FNDC1	LRRC15	0.195027	undirected	protein_coding	protein_coding
FNDC1	ITGBL1	0.161252	undirected	protein_coding	protein_coding
FNDC1	GAS1	0.170751	undirected	protein_coding	protein_coding
FNDC1	CST2	0.149678	undirected	protein_coding	protein_coding
FNDC1	SPOCK1	0.135224	undirected	protein_coding	protein_coding
FNDC1	MMP11	0.182389	undirected	protein_coding	protein_coding
FNDC1	TENM3	0.117174	undirected	protein_coding	protein_coding
FNDC1	WNT2	0.216673	undirected	protein_coding	protein_coding
FNDC1	CCDC80	0.209876	undirected	protein_coding	protein_coding
FNDC1	THBS2	0.211807	undirected	protein_coding	protein_coding
FNDC1	MFAP5	0.141055	undirected	protein_coding	protein_coding
FNDC1	FAM180A	0.130608	undirected	protein_coding	protein_coding
FNDC1	ADAM12	0.154734	undirected	protein_coding	protein_coding
FNDC1	MATN3	0.105586	undirected	protein_coding	protein_coding
FNDC1	DKK2	0.16195	undirected	protein_coding	protein_coding
FNDC1	COL8A1	0.238795	undirected	protein_coding	protein_coding
FNDC1	MEDAG	0.140312	undirected	protein_coding	protein_coding
FNDC1	PDGFRL	0.10831	undirected	protein_coding	protein_coding
FNDC1	NTM	0.210851	undirected	protein_coding	protein_coding
FNDC1	FBLN1	0.107489	undirected	protein_coding	protein_coding
FNDC1	ARSI	0.165015	undirected	protein_coding	protein_coding
FNDC1	FBLN2	0.172647	undirected	protein_coding	protein_coding
FNDC1	ISLR	0.209049	undirected	protein_coding	protein_coding
FNDC1	MFAP2	0.143715	undirected	protein_coding	protein_coding
FNDC1	CTHRC1	0.213074	undirected	protein_coding	protein_coding
FNDC1	TWIST1	0.150353	undirected	protein_coding	protein_coding
FNDC1	POSTN	0.190893	undirected	protein_coding	protein_coding
FNDC1	GXYLT2	0.101353	undirected	protein_coding	protein_coding
FNDC1	CCDC8	0.129022	undirected	protein_coding	protein_coding
FNDC1	TIMP3	0.103325	undirected	protein_coding	protein_coding
FNDC1	FAM19A5	0.158052	undirected	protein_coding	protein_coding
FNDC1	GALNT15	0.110337	undirected	protein_coding	protein_coding
FNDC1	COL1A1	0.214031	undirected	protein_coding	protein_coding
FNDC1	FN1	0.150913	undirected	protein_coding	protein_coding
FNDC1	SULF1	0.200981	undirected	protein_coding	protein_coding
FNDC1	PRRX1	0.1588	undirected	protein_coding	protein_coding
FNDC1	ADAMTS2	0.198281	undirected	protein_coding	protein_coding
FNDC1	TENM4	0.10351	undirected	protein_coding	protein_coding
FNDC1	GFPT2	0.169782	undirected	protein_coding	protein_coding
FNDC1	ANOS1	0.203401	undirected	protein_coding	protein_coding
FNDC1	CORIN	0.134729	undirected	protein_coding	protein_coding
FNDC1	INHBA	0.215001	undirected	protein_coding	protein_coding
FNDC1	FAP	0.208651	undirected	protein_coding	protein_coding
FNDC1	ADAMTS12	0.227165	undirected	protein_coding	protein_coding
FNDC1	SYNDIG1	0.146133	undirected	protein_coding	protein_coding
FNDC1	COL3A1	0.217704	undirected	protein_coding	protein_coding
FNDC1	AL139393.2	0.193019	undirected	protein_coding	long_non_coding
FNDC1	TWIST2	0.128518	undirected	protein_coding	protein_coding
FNDC1	FMO1	0.127057	undirected	protein_coding	protein_coding
FNDC1	HTRA3	0.198484	undirected	protein_coding	protein_coding
FNDC1	MXRA5	0.141658	undirected	protein_coding	protein_coding
FNDC1	FSTL3	0.120748	undirected	protein_coding	protein_coding
FNDC1	ITGA11	0.216471	undirected	protein_coding	protein_coding
FNDC1	THBS1	0.120596	undirected	protein_coding	protein_coding
FNDC1	FIBIN	0.140724	undirected	protein_coding	protein_coding
FNDC1	MXRA8	0.150753	undirected	protein_coding	protein_coding
FNDC1	AEBP1	0.213551	undirected	protein_coding	protein_coding
FNDC1	FBN1	0.186073	undirected	protein_coding	protein_coding
FNDC1	TNFAIP6	0.180149	undirected	protein_coding	protein_coding
FNDC1	COL1A2	0.208634	undirected	protein_coding	protein_coding
FNDC1	ST6GALNAC5	0.136037	undirected	protein_coding	protein_coding
FNDC1	FOXC2	0.118118	undirected	protein_coding	protein_coding
FNDC1	MMP2	0.163618	undirected	protein_coding	protein_coding
FNDC1	ANTXR1	0.211876	undirected	protein_coding	protein_coding
FNDC1	VGLL3	0.122687	undirected	protein_coding	protein_coding
FNDC1	ZNF469	0.159245	undirected	protein_coding	protein_coding
FNDC1	PLXDC2	0.193417	undirected	protein_coding	protein_coding
FNDC1	CPXM1	0.162927	undirected	protein_coding	protein_coding
FNDC1	SERPINF1	0.198622	undirected	protein_coding	protein_coding
FNDC1	WISP1	0.132293	undirected	protein_coding	protein_coding
FNDC1	COL8A2	0.13916	undirected	protein_coding	protein_coding
FNDC1	NUPR1	0.126395	undirected	protein_coding	protein_coding
FNDC1	BICC1	0.161988	undirected	protein_coding	protein_coding
FNDC1	OLFML2B	0.178471	undirected	protein_coding	protein_coding
FNDC1	GPC6	0.156864	undirected	protein_coding	protein_coding
FNDC1	LUM	0.223401	undirected	protein_coding	protein_coding
FNDC1	SCARF2	0.156551	undirected	protein_coding	protein_coding
FNDC1	COL5A1	0.198836	undirected	protein_coding	protein_coding
FNDC1	NOX4	0.196574	undirected	protein_coding	protein_coding
FNDC1	EVC	0.130262	undirected	protein_coding	protein_coding
FNDC1	EMILIN1	0.199515	undirected	protein_coding	protein_coding
FNDC1	DACT1	0.123423	undirected	protein_coding	protein_coding
FNDC1	PODNL1	0.193948	undirected	protein_coding	protein_coding
FNDC1	DCN	0.18497	undirected	protein_coding	protein_coding
FNDC1	CDH11	0.259836	undirected	protein_coding	protein_coding
FNDC1	BGN	0.193347	undirected	protein_coding	protein_coding
FNDC1	DOK5	0.121821	undirected	protein_coding	protein_coding
FNDC1	EGR2	0.117773	undirected	protein_coding	protein_coding
FNDC1	VCAN	0.189882	undirected	protein_coding	protein_coding
FNDC1	COL6A3	0.163196	undirected	protein_coding	protein_coding
FNDC1	LOX	0.188808	undirected	protein_coding	protein_coding
FNDC1	COL12A1	0.1792	undirected	protein_coding	protein_coding
FNDC1	SUGCT	0.108551	undirected	protein_coding	protein_coding
FNDC1	CTGF	0.127734	undirected	protein_coding	protein_coding
FNDC1	LTBP2	0.111408	undirected	protein_coding	protein_coding
FNDC1	COPZ2	0.154309	undirected	protein_coding	protein_coding
FNDC1	COL6A2	0.189127	undirected	protein_coding	protein_coding
FNDC1	COL5A2	0.197186	undirected	protein_coding	protein_coding
FNDC1	CERCAM	0.175124	undirected	protein_coding	protein_coding
FNDC1	TNFSF4	0.15227	undirected	protein_coding	protein_coding
FNDC1	FOXS1	0.148564	undirected	protein_coding	protein_coding
FNDC1	GLT8D2	0.22019	undirected	protein_coding	protein_coding
FNDC1	EPDR1	0.125115	undirected	protein_coding	protein_coding
FNDC1	HEYL	0.105263	undirected	protein_coding	protein_coding
FNDC1	ANGPTL2	0.150323	undirected	protein_coding	protein_coding
FNDC1	HS3ST3A1	0.120757	undirected	protein_coding	protein_coding
FNDC1	NNMT	0.101892	undirected	protein_coding	protein_coding
FNDC1	SERPING1	0.125455	undirected	protein_coding	protein_coding
FNDC1	P4HA3	0.19303	undirected	protein_coding	protein_coding
FNDC1	SRPX2	0.163054	undirected	protein_coding	protein_coding
FNDC1	MRC2	0.157268	undirected	protein_coding	protein_coding
FNDC1	CTSK	0.18306	undirected	protein_coding	protein_coding
FNDC1	HHIPL1	0.107154	undirected	protein_coding	protein_coding
FNDC1	C1S	0.155392	undirected	protein_coding	protein_coding
FNDC1	RARRES2	0.145523	undirected	protein_coding	protein_coding
FNDC1	IGFBP3	0.171614	undirected	protein_coding	protein_coding
FNDC1	P3H3	0.105902	undirected	protein_coding	protein_coding
FNDC1	BCAT1	0.112109	undirected	protein_coding	protein_coding
FNDC1	RGS16	0.109898	undirected	protein_coding	protein_coding
FNDC1	PCOLCE	0.169022	undirected	protein_coding	protein_coding
FNDC1	SPARC	0.182798	undirected	protein_coding	protein_coding
FNDC1	NID2	0.122633	undirected	protein_coding	protein_coding
FNDC1	TMEM158	0.115903	undirected	protein_coding	protein_coding
FNDC1	C1R	0.155623	undirected	protein_coding	protein_coding
FNDC1	RPLP0P2	0.110178	undirected	protein_coding	pseudogene
FNDC1	COL16A1	0.113558	undirected	protein_coding	protein_coding
FNDC1	C3orf80	0.13448	undirected	protein_coding	protein_coding
FNDC1	EFEMP2	0.204351	undirected	protein_coding	protein_coding
FNDC1	CLEC11A	0.167222	undirected	protein_coding	protein_coding
FNDC1	MEIS3	0.181736	undirected	protein_coding	protein_coding
FNDC1	RCN3	0.162023	undirected	protein_coding	protein_coding
FNDC1	FAM26E	0.127371	undirected	protein_coding	protein_coding
FNDC1	GGT5	0.170876	undirected	protein_coding	protein_coding
FNDC1	TIMP2	0.207922	undirected	protein_coding	protein_coding
FNDC1	HIC1	0.152908	undirected	protein_coding	protein_coding
FNDC1	LRRC32	0.148682	undirected	protein_coding	protein_coding
FNDC1	THY1	0.179717	undirected	protein_coding	protein_coding
FNDC1	FSTL1	0.213269	undirected	protein_coding	protein_coding
FNDC1	LGALS1	0.128657	undirected	protein_coding	protein_coding
FNDC1	MSC-AS1	0.1288	undirected	protein_coding	long_non_coding
FNDC1	RAB31	0.181349	undirected	protein_coding	protein_coding
FNDC1	MSC	0.116828	undirected	protein_coding	protein_coding
FNDC1	PDGFRB	0.154098	undirected	protein_coding	protein_coding
FNDC1	ATP10A	0.104775	undirected	protein_coding	protein_coding
FNDC1	SDC2	0.146973	undirected	protein_coding	protein_coding
FNDC1	HTRA1	0.116742	undirected	protein_coding	protein_coding
FNDC1	TIMP1	0.121264	undirected	protein_coding	protein_coding
FNDC1	SPON2	0.162428	undirected	protein_coding	protein_coding
FNDC1	AXL	0.149714	undirected	protein_coding	protein_coding
FNDC1	SNAI2	0.144556	undirected	protein_coding	protein_coding
FNDC1	NTNG2	0.149164	undirected	protein_coding	protein_coding
FNDC1	GLIS2	0.106092	undirected	protein_coding	protein_coding
FNDC1	GPX8	0.135769	undirected	protein_coding	protein_coding
FNDC1	MRAS	0.151217	undirected	protein_coding	protein_coding
FNDC1	PDGFC	0.109353	undirected	protein_coding	protein_coding
FNDC1	C1QTNF6	0.143334	undirected	protein_coding	protein_coding
FNDC1	MMP19	0.10323	undirected	protein_coding	protein_coding
FNDC1	LOXL1	0.111187	undirected	protein_coding	protein_coding
FNDC1	PMP22	0.123961	undirected	protein_coding	protein_coding
FNDC1	SMIM3	0.122483	undirected	protein_coding	protein_coding
FNDC1	OLFML1	0.190503	undirected	protein_coding	protein_coding
FNDC1	PRR5L	0.123733	undirected	protein_coding	protein_coding
FNDC1	CMTM3	0.150351	undirected	protein_coding	protein_coding
FNDC1	PDPN	0.128951	undirected	protein_coding	protein_coding
FNDC1	CD248	0.176692	undirected	protein_coding	protein_coding
FNDC1	SYDE1	0.194058	undirected	protein_coding	protein_coding
FNDC1	RAB3IL1	0.126089	undirected	protein_coding	protein_coding
FNDC1	IGFBP7	0.136795	undirected	protein_coding	protein_coding
FNDC1	NREP	0.13877	undirected	protein_coding	protein_coding
FNDC1	KIRREL1	0.12294	undirected	protein_coding	protein_coding
FNDC1	SH3PXD2B	0.113137	undirected	protein_coding	protein_coding
FNDC1	WDR86	0.115473	undirected	protein_coding	protein_coding
FNDC1	MMP14	0.126234	undirected	protein_coding	protein_coding
FNDC1	VEGFC	0.133336	undirected	protein_coding	protein_coding
LRRC15	GAS1	0.116789	undirected	protein_coding	protein_coding
LRRC15	CCDC80	0.133684	undirected	protein_coding	protein_coding
LRRC15	THBS2	0.169862	undirected	protein_coding	protein_coding
LRRC15	MFAP5	0.118641	undirected	protein_coding	protein_coding
LRRC15	COL8A1	0.191023	undirected	protein_coding	protein_coding
LRRC15	NTM	0.124639	undirected	protein_coding	protein_coding
LRRC15	FBLN2	0.145912	undirected	protein_coding	protein_coding
LRRC15	ISLR	0.194404	undirected	protein_coding	protein_coding
LRRC15	CTHRC1	0.118494	undirected	protein_coding	protein_coding
LRRC15	CCDC8	0.105909	undirected	protein_coding	protein_coding
LRRC15	COL1A1	0.160916	undirected	protein_coding	protein_coding
LRRC15	FN1	0.113225	undirected	protein_coding	protein_coding
LRRC15	SULF1	0.181547	undirected	protein_coding	protein_coding
LRRC15	PRRX1	0.143626	undirected	protein_coding	protein_coding
LRRC15	GFPT2	0.147476	undirected	protein_coding	protein_coding
LRRC15	INHBA	0.132861	undirected	protein_coding	protein_coding
LRRC15	FAP	0.180362	undirected	protein_coding	protein_coding
LRRC15	ADAMTS12	0.109504	undirected	protein_coding	protein_coding
LRRC15	COL3A1	0.210663	undirected	protein_coding	protein_coding
LRRC15	HTRA3	0.131268	undirected	protein_coding	protein_coding
LRRC15	ITGA11	0.155018	undirected	protein_coding	protein_coding
LRRC15	MXRA8	0.129488	undirected	protein_coding	protein_coding
LRRC15	AEBP1	0.205423	undirected	protein_coding	protein_coding
LRRC15	FBN1	0.155515	undirected	protein_coding	protein_coding
LRRC15	COL1A2	0.201064	undirected	protein_coding	protein_coding
LRRC15	MMP2	0.12841	undirected	protein_coding	protein_coding
LRRC15	ANTXR1	0.185795	undirected	protein_coding	protein_coding
LRRC15	PLXDC2	0.139258	undirected	protein_coding	protein_coding
LRRC15	CPXM1	0.104625	undirected	protein_coding	protein_coding
LRRC15	SERPINF1	0.152418	undirected	protein_coding	protein_coding
LRRC15	BICC1	0.124574	undirected	protein_coding	protein_coding
LRRC15	OLFML2B	0.107881	undirected	protein_coding	protein_coding
LRRC15	GPC6	0.120326	undirected	protein_coding	protein_coding
LRRC15	LUM	0.21169	undirected	protein_coding	protein_coding
LRRC15	SCARF2	0.136156	undirected	protein_coding	protein_coding
LRRC15	COL5A1	0.16775	undirected	protein_coding	protein_coding
LRRC15	NOX4	0.115781	undirected	protein_coding	protein_coding
LRRC15	EMILIN1	0.127854	undirected	protein_coding	protein_coding
LRRC15	DCN	0.12868	undirected	protein_coding	protein_coding
LRRC15	CDH11	0.215955	undirected	protein_coding	protein_coding
LRRC15	BGN	0.163261	undirected	protein_coding	protein_coding
LRRC15	VCAN	0.185965	undirected	protein_coding	protein_coding
LRRC15	COL6A3	0.147793	undirected	protein_coding	protein_coding
LRRC15	LOX	0.111896	undirected	protein_coding	protein_coding
LRRC15	COL12A1	0.11258	undirected	protein_coding	protein_coding
LRRC15	COL6A2	0.129606	undirected	protein_coding	protein_coding
LRRC15	COL5A2	0.147271	undirected	protein_coding	protein_coding
LRRC15	CERCAM	0.159337	undirected	protein_coding	protein_coding
LRRC15	GLT8D2	0.178103	undirected	protein_coding	protein_coding
LRRC15	CTSK	0.15686	undirected	protein_coding	protein_coding
LRRC15	C1S	0.101476	undirected	protein_coding	protein_coding
LRRC15	RARRES2	0.117895	undirected	protein_coding	protein_coding
LRRC15	PCOLCE	0.127337	undirected	protein_coding	protein_coding
LRRC15	SPARC	0.135872	undirected	protein_coding	protein_coding
LRRC15	C1R	0.104549	undirected	protein_coding	protein_coding
LRRC15	EFEMP2	0.151459	undirected	protein_coding	protein_coding
LRRC15	CLEC11A	0.164309	undirected	protein_coding	protein_coding
LRRC15	MEIS3	0.133898	undirected	protein_coding	protein_coding
LRRC15	GGT5	0.12486	undirected	protein_coding	protein_coding
LRRC15	TIMP2	0.144952	undirected	protein_coding	protein_coding
LRRC15	HIC1	0.110501	undirected	protein_coding	protein_coding
LRRC15	LRRC32	0.114423	undirected	protein_coding	protein_coding
LRRC15	THY1	0.149806	undirected	protein_coding	protein_coding
LRRC15	FSTL1	0.145428	undirected	protein_coding	protein_coding
LRRC15	RAB31	0.117501	undirected	protein_coding	protein_coding
LRRC15	MSC	0.104039	undirected	protein_coding	protein_coding
LRRC15	PDGFRB	0.124729	undirected	protein_coding	protein_coding
LRRC15	SDC2	0.104208	undirected	protein_coding	protein_coding
LRRC15	OLFML1	0.147569	undirected	protein_coding	protein_coding
LRRC15	CMTM3	0.142329	undirected	protein_coding	protein_coding
LRRC15	SYDE1	0.109835	undirected	protein_coding	protein_coding
ITGBL1	GAS1	0.154653	undirected	protein_coding	protein_coding
ITGBL1	SPOCK1	0.110551	undirected	protein_coding	protein_coding
ITGBL1	CCDC80	0.210072	undirected	protein_coding	protein_coding
ITGBL1	THBS2	0.120135	undirected	protein_coding	protein_coding
ITGBL1	MFAP5	0.123906	undirected	protein_coding	protein_coding
ITGBL1	FAM180A	0.11451	undirected	protein_coding	protein_coding
ITGBL1	COL8A1	0.212469	undirected	protein_coding	protein_coding
ITGBL1	NTM	0.102055	undirected	protein_coding	protein_coding
ITGBL1	FBLN1	0.124507	undirected	protein_coding	protein_coding
ITGBL1	FBLN2	0.1275	undirected	protein_coding	protein_coding
ITGBL1	ISLR	0.183454	undirected	protein_coding	protein_coding
ITGBL1	CTHRC1	0.105419	undirected	protein_coding	protein_coding
ITGBL1	CCDC8	0.12677	undirected	protein_coding	protein_coding
ITGBL1	FN1	0.100497	undirected	protein_coding	protein_coding
ITGBL1	SULF1	0.135463	undirected	protein_coding	protein_coding
ITGBL1	PRRX1	0.123453	undirected	protein_coding	protein_coding
ITGBL1	GFPT2	0.147133	undirected	protein_coding	protein_coding
ITGBL1	FAP	0.118349	undirected	protein_coding	protein_coding
ITGBL1	SYNDIG1	0.101624	undirected	protein_coding	protein_coding
ITGBL1	COL3A1	0.158343	undirected	protein_coding	protein_coding
ITGBL1	AL139393.2	0.100571	undirected	protein_coding	long_non_coding
ITGBL1	TWIST2	0.129283	undirected	protein_coding	protein_coding
ITGBL1	HTRA3	0.101668	undirected	protein_coding	protein_coding
ITGBL1	ITGA11	0.103466	undirected	protein_coding	protein_coding
ITGBL1	FIBIN	0.129722	undirected	protein_coding	protein_coding
ITGBL1	MXRA8	0.139547	undirected	protein_coding	protein_coding
ITGBL1	AEBP1	0.176943	undirected	protein_coding	protein_coding
ITGBL1	FBN1	0.150651	undirected	protein_coding	protein_coding
ITGBL1	COL1A2	0.120861	undirected	protein_coding	protein_coding
ITGBL1	ST6GALNAC5	0.124258	undirected	protein_coding	protein_coding
ITGBL1	ANTXR1	0.177829	undirected	protein_coding	protein_coding
ITGBL1	PLXDC2	0.179841	undirected	protein_coding	protein_coding
ITGBL1	SERPINF1	0.189132	undirected	protein_coding	protein_coding
ITGBL1	COL8A2	0.148585	undirected	protein_coding	protein_coding
ITGBL1	BICC1	0.146715	undirected	protein_coding	protein_coding
ITGBL1	GPC6	0.143222	undirected	protein_coding	protein_coding
ITGBL1	LUM	0.183663	undirected	protein_coding	protein_coding
ITGBL1	SCARF2	0.135615	undirected	protein_coding	protein_coding
ITGBL1	COL5A1	0.102493	undirected	protein_coding	protein_coding
ITGBL1	EVC	0.141732	undirected	protein_coding	protein_coding
ITGBL1	EMILIN1	0.181954	undirected	protein_coding	protein_coding
ITGBL1	DACT1	0.114205	undirected	protein_coding	protein_coding
ITGBL1	DCN	0.183776	undirected	protein_coding	protein_coding
ITGBL1	CDH11	0.220347	undirected	protein_coding	protein_coding
ITGBL1	BGN	0.126588	undirected	protein_coding	protein_coding
ITGBL1	VCAN	0.140451	undirected	protein_coding	protein_coding
ITGBL1	COL6A3	0.112974	undirected	protein_coding	protein_coding
ITGBL1	LTBP2	0.100045	undirected	protein_coding	protein_coding
ITGBL1	COPZ2	0.151684	undirected	protein_coding	protein_coding
ITGBL1	COL6A2	0.160605	undirected	protein_coding	protein_coding
ITGBL1	CERCAM	0.11845	undirected	protein_coding	protein_coding
ITGBL1	GLT8D2	0.195003	undirected	protein_coding	protein_coding
ITGBL1	ANGPTL2	0.131643	undirected	protein_coding	protein_coding
ITGBL1	SERPING1	0.122214	undirected	protein_coding	protein_coding
ITGBL1	CTSK	0.104325	undirected	protein_coding	protein_coding
ITGBL1	C1S	0.154638	undirected	protein_coding	protein_coding
ITGBL1	RARRES2	0.133804	undirected	protein_coding	protein_coding
ITGBL1	PCOLCE	0.102407	undirected	protein_coding	protein_coding
ITGBL1	C1R	0.152102	undirected	protein_coding	protein_coding
ITGBL1	EFEMP2	0.191323	undirected	protein_coding	protein_coding
ITGBL1	CLEC11A	0.133041	undirected	protein_coding	protein_coding
ITGBL1	MEIS3	0.159229	undirected	protein_coding	protein_coding
ITGBL1	FAM26E	0.104638	undirected	protein_coding	protein_coding
ITGBL1	GGT5	0.164765	undirected	protein_coding	protein_coding
ITGBL1	TIMP2	0.192117	undirected	protein_coding	protein_coding
ITGBL1	HIC1	0.139742	undirected	protein_coding	protein_coding
ITGBL1	LRRC32	0.10908	undirected	protein_coding	protein_coding
ITGBL1	THY1	0.108247	undirected	protein_coding	protein_coding
ITGBL1	FSTL1	0.192233	undirected	protein_coding	protein_coding
ITGBL1	MSC-AS1	0.115592	undirected	protein_coding	long_non_coding
ITGBL1	RAB31	0.164329	undirected	protein_coding	protein_coding
ITGBL1	MSC	0.101173	undirected	protein_coding	protein_coding
ITGBL1	PDGFRB	0.102725	undirected	protein_coding	protein_coding
ITGBL1	ATP10A	0.100928	undirected	protein_coding	protein_coding
ITGBL1	SDC2	0.128245	undirected	protein_coding	protein_coding
ITGBL1	AXL	0.144597	undirected	protein_coding	protein_coding
ITGBL1	NTNG2	0.137565	undirected	protein_coding	protein_coding
ITGBL1	MRAS	0.156138	undirected	protein_coding	protein_coding
ITGBL1	PMP22	0.110662	undirected	protein_coding	protein_coding
ITGBL1	OLFML1	0.173016	undirected	protein_coding	protein_coding
ITGBL1	CMTM3	0.125558	undirected	protein_coding	protein_coding
ITGBL1	SYDE1	0.179784	undirected	protein_coding	protein_coding
ITGBL1	IGFBP7	0.132302	undirected	protein_coding	protein_coding
ITGBL1	KIRREL1	0.120643	undirected	protein_coding	protein_coding
ITGBL1	VEGFC	0.117159	undirected	protein_coding	protein_coding
GAS1	CST2	0.140829	undirected	protein_coding	protein_coding
GAS1	SPOCK1	0.173925	undirected	protein_coding	protein_coding
GAS1	TENM3	0.137213	undirected	protein_coding	protein_coding
GAS1	WNT2	0.10482	undirected	protein_coding	protein_coding
GAS1	CCDC80	0.196968	undirected	protein_coding	protein_coding
GAS1	THBS2	0.175351	undirected	protein_coding	protein_coding
GAS1	MFAP5	0.15973	undirected	protein_coding	protein_coding
GAS1	FAM180A	0.153619	undirected	protein_coding	protein_coding
GAS1	ADAM12	0.108018	undirected	protein_coding	protein_coding
GAS1	IGF2	0.11553	undirected	protein_coding	protein_coding
GAS1	DKK2	0.159171	undirected	protein_coding	protein_coding
GAS1	COL8A1	0.168088	undirected	protein_coding	protein_coding
GAS1	MEDAG	0.161381	undirected	protein_coding	protein_coding
GAS1	PDGFRL	0.138516	undirected	protein_coding	protein_coding
GAS1	NTM	0.163456	undirected	protein_coding	protein_coding
GAS1	FBLN1	0.119604	undirected	protein_coding	protein_coding
GAS1	ARSI	0.162379	undirected	protein_coding	protein_coding
GAS1	FBLN2	0.163648	undirected	protein_coding	protein_coding
GAS1	ISLR	0.173429	undirected	protein_coding	protein_coding
GAS1	MFAP2	0.11064	undirected	protein_coding	protein_coding
GAS1	CTHRC1	0.158957	undirected	protein_coding	protein_coding
GAS1	TWIST1	0.145447	undirected	protein_coding	protein_coding
GAS1	POSTN	0.141568	undirected	protein_coding	protein_coding
GAS1	GXYLT2	0.122749	undirected	protein_coding	protein_coding
GAS1	CCDC8	0.142587	undirected	protein_coding	protein_coding
GAS1	TIMP3	0.138795	undirected	protein_coding	protein_coding
GAS1	FAM19A5	0.157574	undirected	protein_coding	protein_coding
GAS1	GALNT15	0.135765	undirected	protein_coding	protein_coding
GAS1	COL1A1	0.147491	undirected	protein_coding	protein_coding
GAS1	FN1	0.158837	undirected	protein_coding	protein_coding
GAS1	SULF1	0.173169	undirected	protein_coding	protein_coding
GAS1	PRRX1	0.165887	undirected	protein_coding	protein_coding
GAS1	ADAMTS2	0.120411	undirected	protein_coding	protein_coding
GAS1	TENM4	0.122372	undirected	protein_coding	protein_coding
GAS1	GFPT2	0.164477	undirected	protein_coding	protein_coding
GAS1	ANOS1	0.147538	undirected	protein_coding	protein_coding
GAS1	CORIN	0.119031	undirected	protein_coding	protein_coding
GAS1	INHBA	0.162661	undirected	protein_coding	protein_coding
GAS1	FAP	0.165135	undirected	protein_coding	protein_coding
GAS1	ADAMTS12	0.134122	undirected	protein_coding	protein_coding
GAS1	SYNDIG1	0.156175	undirected	protein_coding	protein_coding
GAS1	COL3A1	0.164556	undirected	protein_coding	protein_coding
GAS1	AL139393.2	0.152862	undirected	protein_coding	long_non_coding
GAS1	TWIST2	0.152347	undirected	protein_coding	protein_coding
GAS1	FMO1	0.137958	undirected	protein_coding	protein_coding
GAS1	HTRA3	0.167872	undirected	protein_coding	protein_coding
GAS1	MXRA5	0.124361	undirected	protein_coding	protein_coding
GAS1	FSTL3	0.14757	undirected	protein_coding	protein_coding
GAS1	ITGA11	0.154513	undirected	protein_coding	protein_coding
GAS1	THBS1	0.154063	undirected	protein_coding	protein_coding
GAS1	FIBIN	0.156043	undirected	protein_coding	protein_coding
GAS1	MXRA8	0.158123	undirected	protein_coding	protein_coding
GAS1	AEBP1	0.168524	undirected	protein_coding	protein_coding
GAS1	FBN1	0.146508	undirected	protein_coding	protein_coding
GAS1	TGFB3	0.141467	undirected	protein_coding	protein_coding
GAS1	TNFAIP6	0.11744	undirected	protein_coding	protein_coding
GAS1	COL1A2	0.159424	undirected	protein_coding	protein_coding
GAS1	MMP17	0.112287	undirected	protein_coding	protein_coding
GAS1	ST6GALNAC5	0.159915	undirected	protein_coding	protein_coding
GAS1	FOXC2	0.126576	undirected	protein_coding	protein_coding
GAS1	MMP2	0.149569	undirected	protein_coding	protein_coding
GAS1	ANTXR1	0.168505	undirected	protein_coding	protein_coding
GAS1	VGLL3	0.15361	undirected	protein_coding	protein_coding
GAS1	ZNF469	0.116456	undirected	protein_coding	protein_coding
GAS1	PLXDC2	0.159725	undirected	protein_coding	protein_coding
GAS1	CPXM1	0.136554	undirected	protein_coding	protein_coding
GAS1	SERPINF1	0.15319	undirected	protein_coding	protein_coding
GAS1	WISP1	0.124342	undirected	protein_coding	protein_coding
GAS1	COL8A2	0.141235	undirected	protein_coding	protein_coding
GAS1	NUPR1	0.151108	undirected	protein_coding	protein_coding
GAS1	BICC1	0.146849	undirected	protein_coding	protein_coding
GAS1	OLFML2B	0.141949	undirected	protein_coding	protein_coding
GAS1	GPC6	0.141704	undirected	protein_coding	protein_coding
GAS1	LUM	0.167088	undirected	protein_coding	protein_coding
GAS1	CYR61	0.102922	undirected	protein_coding	protein_coding
GAS1	CSMD2	0.107695	undirected	protein_coding	protein_coding
GAS1	SCARF2	0.163598	undirected	protein_coding	protein_coding
GAS1	COL5A1	0.155657	undirected	protein_coding	protein_coding
GAS1	NOX4	0.164937	undirected	protein_coding	protein_coding
GAS1	EVC	0.149677	undirected	protein_coding	protein_coding
GAS1	EMILIN1	0.186954	undirected	protein_coding	protein_coding
GAS1	TMEM119	0.111095	undirected	protein_coding	protein_coding
GAS1	DACT1	0.152327	undirected	protein_coding	protein_coding
GAS1	PODNL1	0.154323	undirected	protein_coding	protein_coding
GAS1	DCN	0.160763	undirected	protein_coding	protein_coding
GAS1	CDH11	0.177634	undirected	protein_coding	protein_coding
GAS1	BGN	0.166918	undirected	protein_coding	protein_coding
GAS1	DOK5	0.151379	undirected	protein_coding	protein_coding
GAS1	EGR2	0.119123	undirected	protein_coding	protein_coding
GAS1	VCAN	0.160759	undirected	protein_coding	protein_coding
GAS1	COL6A3	0.152723	undirected	protein_coding	protein_coding
GAS1	LOX	0.152315	undirected	protein_coding	protein_coding
GAS1	COL12A1	0.154012	undirected	protein_coding	protein_coding
GAS1	SUGCT	0.138423	undirected	protein_coding	protein_coding
GAS1	CTGF	0.152111	undirected	protein_coding	protein_coding
GAS1	LTBP2	0.128164	undirected	protein_coding	protein_coding
GAS1	COPZ2	0.163188	undirected	protein_coding	protein_coding
GAS1	COL6A2	0.170266	undirected	protein_coding	protein_coding
GAS1	COL5A2	0.138898	undirected	protein_coding	protein_coding
GAS1	CERCAM	0.157466	undirected	protein_coding	protein_coding
GAS1	TNFSF4	0.109941	undirected	protein_coding	protein_coding
GAS1	FOXS1	0.153596	undirected	protein_coding	protein_coding
GAS1	GLT8D2	0.168161	undirected	protein_coding	protein_coding
GAS1	EPDR1	0.138526	undirected	protein_coding	protein_coding
GAS1	HEYL	0.128358	undirected	protein_coding	protein_coding
GAS1	PTHLH	0.121859	undirected	protein_coding	protein_coding
GAS1	ANGPTL2	0.163364	undirected	protein_coding	protein_coding
GAS1	HS3ST3A1	0.130644	undirected	protein_coding	protein_coding
GAS1	NNMT	0.143411	undirected	protein_coding	protein_coding
GAS1	SERPING1	0.139116	undirected	protein_coding	protein_coding
GAS1	P4HA3	0.141799	undirected	protein_coding	protein_coding
GAS1	PCDHGA12	0.119351	undirected	protein_coding	protein_coding
GAS1	TGFBI	0.144385	undirected	protein_coding	protein_coding
GAS1	SRPX2	0.159137	undirected	protein_coding	protein_coding
GAS1	MRC2	0.142391	undirected	protein_coding	protein_coding
GAS1	CTSK	0.155685	undirected	protein_coding	protein_coding
GAS1	HHIPL1	0.134732	undirected	protein_coding	protein_coding
GAS1	C1S	0.15133	undirected	protein_coding	protein_coding
GAS1	RARRES2	0.150651	undirected	protein_coding	protein_coding
GAS1	IGFBP3	0.126817	undirected	protein_coding	protein_coding
GAS1	P3H3	0.117002	undirected	protein_coding	protein_coding
GAS1	BCAT1	0.113396	undirected	protein_coding	protein_coding
GAS1	PCOLCE	0.163132	undirected	protein_coding	protein_coding
GAS1	SPARC	0.150878	undirected	protein_coding	protein_coding
GAS1	TMEM158	0.101741	undirected	protein_coding	protein_coding
GAS1	C1R	0.147868	undirected	protein_coding	protein_coding
GAS1	LZTS1	0.100477	undirected	protein_coding	protein_coding
GAS1	COL16A1	0.13605	undirected	protein_coding	protein_coding
GAS1	C3orf80	0.141397	undirected	protein_coding	protein_coding
GAS1	EFEMP2	0.167642	undirected	protein_coding	protein_coding
GAS1	CLEC11A	0.161894	undirected	protein_coding	protein_coding
GAS1	MEIS3	0.158872	undirected	protein_coding	protein_coding
GAS1	RCN3	0.131178	undirected	protein_coding	protein_coding
GAS1	GPX7	0.130412	undirected	protein_coding	protein_coding
GAS1	FAM26E	0.153786	undirected	protein_coding	protein_coding
GAS1	GGT5	0.144252	undirected	protein_coding	protein_coding
GAS1	COL6A1	0.119362	undirected	protein_coding	protein_coding
GAS1	TIMP2	0.180374	undirected	protein_coding	protein_coding
GAS1	HIC1	0.12411	undirected	protein_coding	protein_coding
GAS1	LRRC32	0.138673	undirected	protein_coding	protein_coding
GAS1	THY1	0.153744	undirected	protein_coding	protein_coding
GAS1	FSTL1	0.175572	undirected	protein_coding	protein_coding
GAS1	LGALS1	0.168536	undirected	protein_coding	protein_coding
GAS1	MSC-AS1	0.145465	undirected	protein_coding	long_non_coding
GAS1	RAB31	0.178058	undirected	protein_coding	protein_coding
GAS1	MSC	0.136015	undirected	protein_coding	protein_coding
GAS1	PDGFRB	0.135654	undirected	protein_coding	protein_coding
GAS1	ATP10A	0.140629	undirected	protein_coding	protein_coding
GAS1	SDC2	0.153228	undirected	protein_coding	protein_coding
GAS1	HTRA1	0.13863	undirected	protein_coding	protein_coding
GAS1	TIMP1	0.147295	undirected	protein_coding	protein_coding
GAS1	SPON2	0.117312	undirected	protein_coding	protein_coding
GAS1	TMEM45A	0.111196	undirected	protein_coding	protein_coding
GAS1	AXL	0.162898	undirected	protein_coding	protein_coding
GAS1	SNAI2	0.142938	undirected	protein_coding	protein_coding
GAS1	NTNG2	0.140309	undirected	protein_coding	protein_coding
GAS1	GLIS2	0.132108	undirected	protein_coding	protein_coding
GAS1	GPX8	0.137921	undirected	protein_coding	protein_coding
GAS1	MRAS	0.167227	undirected	protein_coding	protein_coding
GAS1	PDGFC	0.146652	undirected	protein_coding	protein_coding
GAS1	MMP19	0.10719	undirected	protein_coding	protein_coding
GAS1	LOXL1	0.127739	undirected	protein_coding	protein_coding
GAS1	PMP22	0.143901	undirected	protein_coding	protein_coding
GAS1	SMIM3	0.150555	undirected	protein_coding	protein_coding
GAS1	EMP3	0.137598	undirected	protein_coding	protein_coding
GAS1	ADGRA2	0.116232	undirected	protein_coding	protein_coding
GAS1	PTGIR	0.11604	undirected	protein_coding	protein_coding
GAS1	OLFML1	0.14513	undirected	protein_coding	protein_coding
GAS1	CMTM3	0.144129	undirected	protein_coding	protein_coding
GAS1	PDPN	0.136656	undirected	protein_coding	protein_coding
GAS1	AC093908.1	0.142841	undirected	protein_coding	TEC
GAS1	CD248	0.134507	undirected	protein_coding	protein_coding
GAS1	SYDE1	0.199572	undirected	protein_coding	protein_coding
GAS1	RAB3IL1	0.130284	undirected	protein_coding	protein_coding
GAS1	IGFBP7	0.146806	undirected	protein_coding	protein_coding
GAS1	SLC6A1	0.102508	undirected	protein_coding	protein_coding
GAS1	NREP	0.155462	undirected	protein_coding	protein_coding
GAS1	KIRREL1	0.12198	undirected	protein_coding	protein_coding
GAS1	ARL4C	0.109024	undirected	protein_coding	protein_coding
GAS1	SH3PXD2B	0.12985	undirected	protein_coding	protein_coding
GAS1	WDR86	0.130232	undirected	protein_coding	protein_coding
GAS1	DKK3	0.139605	undirected	protein_coding	protein_coding
GAS1	RNF144A	0.112016	undirected	protein_coding	protein_coding
GAS1	VEGFC	0.153135	undirected	protein_coding	protein_coding
GAS1	CALHM2	0.119642	undirected	protein_coding	protein_coding
CST2	SPOCK1	0.103618	undirected	protein_coding	protein_coding
CST2	CCDC80	0.180208	undirected	protein_coding	protein_coding
CST2	THBS2	0.111814	undirected	protein_coding	protein_coding
CST2	MFAP5	0.112261	undirected	protein_coding	protein_coding
CST2	FAM180A	0.102878	undirected	protein_coding	protein_coding
CST2	COL8A1	0.193021	undirected	protein_coding	protein_coding
CST2	FBLN1	0.103945	undirected	protein_coding	protein_coding
CST2	FBLN2	0.108344	undirected	protein_coding	protein_coding
CST2	ISLR	0.178294	undirected	protein_coding	protein_coding
CST2	CCDC8	0.113515	undirected	protein_coding	protein_coding
CST2	SULF1	0.128833	undirected	protein_coding	protein_coding
CST2	PRRX1	0.105437	undirected	protein_coding	protein_coding
CST2	GFPT2	0.128304	undirected	protein_coding	protein_coding
CST2	FAP	0.106211	undirected	protein_coding	protein_coding
CST2	COL3A1	0.136587	undirected	protein_coding	protein_coding
CST2	TWIST2	0.115061	undirected	protein_coding	protein_coding
CST2	HTRA3	0.10222	undirected	protein_coding	protein_coding
CST2	FIBIN	0.116975	undirected	protein_coding	protein_coding
CST2	MXRA8	0.13584	undirected	protein_coding	protein_coding
CST2	AEBP1	0.166372	undirected	protein_coding	protein_coding
CST2	FBN1	0.120521	undirected	protein_coding	protein_coding
CST2	COL1A2	0.10818	undirected	protein_coding	protein_coding
CST2	ST6GALNAC5	0.121144	undirected	protein_coding	protein_coding
CST2	ANTXR1	0.166102	undirected	protein_coding	protein_coding
CST2	PLXDC2	0.15408	undirected	protein_coding	protein_coding
CST2	SERPINF1	0.165359	undirected	protein_coding	protein_coding
CST2	COL8A2	0.134309	undirected	protein_coding	protein_coding
CST2	BICC1	0.121766	undirected	protein_coding	protein_coding
CST2	GPC6	0.119328	undirected	protein_coding	protein_coding
CST2	LUM	0.169442	undirected	protein_coding	protein_coding
CST2	SCARF2	0.128416	undirected	protein_coding	protein_coding
CST2	EVC	0.114882	undirected	protein_coding	protein_coding
CST2	EMILIN1	0.163562	undirected	protein_coding	protein_coding
CST2	DCN	0.163085	undirected	protein_coding	protein_coding
CST2	CDH11	0.197327	undirected	protein_coding	protein_coding
CST2	BGN	0.120429	undirected	protein_coding	protein_coding
CST2	VCAN	0.124373	undirected	protein_coding	protein_coding
CST2	COPZ2	0.14545	undirected	protein_coding	protein_coding
CST2	COL6A2	0.137829	undirected	protein_coding	protein_coding
CST2	CERCAM	0.110773	undirected	protein_coding	protein_coding
CST2	GLT8D2	0.181047	undirected	protein_coding	protein_coding
CST2	ANGPTL2	0.120019	undirected	protein_coding	protein_coding
CST2	SERPING1	0.112894	undirected	protein_coding	protein_coding
CST2	C1S	0.137017	undirected	protein_coding	protein_coding
CST2	RARRES2	0.127399	undirected	protein_coding	protein_coding
CST2	C1R	0.135735	undirected	protein_coding	protein_coding
CST2	EFEMP2	0.176814	undirected	protein_coding	protein_coding
CST2	CLEC11A	0.124098	undirected	protein_coding	protein_coding
CST2	MEIS3	0.146898	undirected	protein_coding	protein_coding
CST2	GGT5	0.148288	undirected	protein_coding	protein_coding
CST2	TIMP2	0.177994	undirected	protein_coding	protein_coding
CST2	HIC1	0.117833	undirected	protein_coding	protein_coding
CST2	FSTL1	0.16596	undirected	protein_coding	protein_coding
CST2	RAB31	0.149109	undirected	protein_coding	protein_coding
CST2	SDC2	0.116041	undirected	protein_coding	protein_coding
CST2	AXL	0.128658	undirected	protein_coding	protein_coding
CST2	NTNG2	0.119892	undirected	protein_coding	protein_coding
CST2	MRAS	0.13829	undirected	protein_coding	protein_coding
CST2	OLFML1	0.151323	undirected	protein_coding	protein_coding
CST2	CMTM3	0.113535	undirected	protein_coding	protein_coding
CST2	SYDE1	0.16272	undirected	protein_coding	protein_coding
CST2	IGFBP7	0.126344	undirected	protein_coding	protein_coding
CST2	VEGFC	0.103653	undirected	protein_coding	protein_coding
SPOCK1	CCDC80	0.207531	undirected	protein_coding	protein_coding
SPOCK1	THBS2	0.130058	undirected	protein_coding	protein_coding
SPOCK1	MFAP5	0.10738	undirected	protein_coding	protein_coding
SPOCK1	FAM180A	0.103201	undirected	protein_coding	protein_coding
SPOCK1	DKK2	0.1169	undirected	protein_coding	protein_coding
SPOCK1	COL8A1	0.192749	undirected	protein_coding	protein_coding
SPOCK1	MEDAG	0.10678	undirected	protein_coding	protein_coding
SPOCK1	NTM	0.126571	undirected	protein_coding	protein_coding
SPOCK1	ARSI	0.110655	undirected	protein_coding	protein_coding
SPOCK1	FBLN2	0.110347	undirected	protein_coding	protein_coding
SPOCK1	ISLR	0.162771	undirected	protein_coding	protein_coding
SPOCK1	CTHRC1	0.122496	undirected	protein_coding	protein_coding
SPOCK1	TWIST1	0.101988	undirected	protein_coding	protein_coding
SPOCK1	POSTN	0.104137	undirected	protein_coding	protein_coding
SPOCK1	CCDC8	0.108222	undirected	protein_coding	protein_coding
SPOCK1	FAM19A5	0.113118	undirected	protein_coding	protein_coding
SPOCK1	COL1A1	0.11394	undirected	protein_coding	protein_coding
SPOCK1	FN1	0.108533	undirected	protein_coding	protein_coding
SPOCK1	SULF1	0.129566	undirected	protein_coding	protein_coding
SPOCK1	PRRX1	0.120712	undirected	protein_coding	protein_coding
SPOCK1	GFPT2	0.13846	undirected	protein_coding	protein_coding
SPOCK1	ANOS1	0.114592	undirected	protein_coding	protein_coding
SPOCK1	CORIN	0.100524	undirected	protein_coding	protein_coding
SPOCK1	INHBA	0.129019	undirected	protein_coding	protein_coding
SPOCK1	FAP	0.123914	undirected	protein_coding	protein_coding
SPOCK1	ADAMTS12	0.113486	undirected	protein_coding	protein_coding
SPOCK1	SYNDIG1	0.109347	undirected	protein_coding	protein_coding
SPOCK1	COL3A1	0.149815	undirected	protein_coding	protein_coding
SPOCK1	AL139393.2	0.114339	undirected	protein_coding	long_non_coding
SPOCK1	TWIST2	0.139021	undirected	protein_coding	protein_coding
SPOCK1	HTRA3	0.124741	undirected	protein_coding	protein_coding
SPOCK1	FSTL3	0.105612	undirected	protein_coding	protein_coding
SPOCK1	ITGA11	0.11896	undirected	protein_coding	protein_coding
SPOCK1	THBS1	0.100544	undirected	protein_coding	protein_coding
SPOCK1	FIBIN	0.142383	undirected	protein_coding	protein_coding
SPOCK1	MXRA8	0.12311	undirected	protein_coding	protein_coding
SPOCK1	AEBP1	0.157932	undirected	protein_coding	protein_coding
SPOCK1	FBN1	0.136025	undirected	protein_coding	protein_coding
SPOCK1	COL1A2	0.119158	undirected	protein_coding	protein_coding
SPOCK1	ST6GALNAC5	0.146624	undirected	protein_coding	protein_coding
SPOCK1	MMP2	0.101566	undirected	protein_coding	protein_coding
SPOCK1	ANTXR1	0.163492	undirected	protein_coding	protein_coding
SPOCK1	PLXDC2	0.170469	undirected	protein_coding	protein_coding
SPOCK1	SERPINF1	0.166429	undirected	protein_coding	protein_coding
SPOCK1	COL8A2	0.135069	undirected	protein_coding	protein_coding
SPOCK1	NUPR1	0.100259	undirected	protein_coding	protein_coding
SPOCK1	BICC1	0.134639	undirected	protein_coding	protein_coding
SPOCK1	OLFML2B	0.101102	undirected	protein_coding	protein_coding
SPOCK1	GPC6	0.124228	undirected	protein_coding	protein_coding
SPOCK1	LUM	0.159577	undirected	protein_coding	protein_coding
SPOCK1	SCARF2	0.125333	undirected	protein_coding	protein_coding
SPOCK1	COL5A1	0.115988	undirected	protein_coding	protein_coding
SPOCK1	NOX4	0.123153	undirected	protein_coding	protein_coding
SPOCK1	EVC	0.146413	undirected	protein_coding	protein_coding
SPOCK1	EMILIN1	0.201627	undirected	protein_coding	protein_coding
SPOCK1	DACT1	0.115723	undirected	protein_coding	protein_coding
SPOCK1	PODNL1	0.117826	undirected	protein_coding	protein_coding
SPOCK1	DCN	0.167502	undirected	protein_coding	protein_coding
SPOCK1	CDH11	0.205304	undirected	protein_coding	protein_coding
SPOCK1	BGN	0.119568	undirected	protein_coding	protein_coding
SPOCK1	VCAN	0.122969	undirected	protein_coding	protein_coding
SPOCK1	COL6A3	0.110936	undirected	protein_coding	protein_coding
SPOCK1	LOX	0.112111	undirected	protein_coding	protein_coding
SPOCK1	COL12A1	0.114695	undirected	protein_coding	protein_coding
SPOCK1	COPZ2	0.172073	undirected	protein_coding	protein_coding
SPOCK1	COL6A2	0.182823	undirected	protein_coding	protein_coding
SPOCK1	COL5A2	0.105664	undirected	protein_coding	protein_coding
SPOCK1	CERCAM	0.110805	undirected	protein_coding	protein_coding
SPOCK1	FOXS1	0.105463	undirected	protein_coding	protein_coding
SPOCK1	GLT8D2	0.190861	undirected	protein_coding	protein_coding
SPOCK1	ANGPTL2	0.175579	undirected	protein_coding	protein_coding
SPOCK1	SERPING1	0.121406	undirected	protein_coding	protein_coding
SPOCK1	P4HA3	0.111376	undirected	protein_coding	protein_coding
SPOCK1	SRPX2	0.106999	undirected	protein_coding	protein_coding
SPOCK1	CTSK	0.109855	undirected	protein_coding	protein_coding
SPOCK1	C1S	0.152052	undirected	protein_coding	protein_coding
SPOCK1	RARRES2	0.130464	undirected	protein_coding	protein_coding
SPOCK1	PCOLCE	0.109693	undirected	protein_coding	protein_coding
SPOCK1	SPARC	0.108317	undirected	protein_coding	protein_coding
SPOCK1	C1R	0.151716	undirected	protein_coding	protein_coding
SPOCK1	EFEMP2	0.184029	undirected	protein_coding	protein_coding
SPOCK1	CLEC11A	0.11457	undirected	protein_coding	protein_coding
SPOCK1	MEIS3	0.161381	undirected	protein_coding	protein_coding
SPOCK1	FAM26E	0.101049	undirected	protein_coding	protein_coding
SPOCK1	GGT5	0.146941	undirected	protein_coding	protein_coding
SPOCK1	TIMP2	0.198859	undirected	protein_coding	protein_coding
SPOCK1	HIC1	0.123083	undirected	protein_coding	protein_coding
SPOCK1	THY1	0.10876	undirected	protein_coding	protein_coding
SPOCK1	FSTL1	0.193299	undirected	protein_coding	protein_coding
SPOCK1	LGALS1	0.111114	undirected	protein_coding	protein_coding
SPOCK1	MSC-AS1	0.113125	undirected	protein_coding	long_non_coding
SPOCK1	RAB31	0.186563	undirected	protein_coding	protein_coding
SPOCK1	ATP10A	0.105727	undirected	protein_coding	protein_coding
SPOCK1	SDC2	0.131634	undirected	protein_coding	protein_coding
SPOCK1	AXL	0.168921	undirected	protein_coding	protein_coding
SPOCK1	NTNG2	0.140378	undirected	protein_coding	protein_coding
SPOCK1	MRAS	0.174885	undirected	protein_coding	protein_coding
SPOCK1	PMP22	0.113826	undirected	protein_coding	protein_coding
SPOCK1	OLFML1	0.15333	undirected	protein_coding	protein_coding
SPOCK1	CMTM3	0.106547	undirected	protein_coding	protein_coding
SPOCK1	SYDE1	0.210854	undirected	protein_coding	protein_coding
SPOCK1	IGFBP7	0.143271	undirected	protein_coding	protein_coding
SPOCK1	NREP	0.10929	undirected	protein_coding	protein_coding
SPOCK1	KIRREL1	0.121567	undirected	protein_coding	protein_coding
SPOCK1	VEGFC	0.121283	undirected	protein_coding	protein_coding
MMP11	THBS2	0.167479	undirected	protein_coding	protein_coding
MMP11	COL8A1	0.165813	undirected	protein_coding	protein_coding
MMP11	NTM	0.163191	undirected	protein_coding	protein_coding
MMP11	FBLN2	0.115291	undirected	protein_coding	protein_coding
MMP11	ISLR	0.172121	undirected	protein_coding	protein_coding
MMP11	CTHRC1	0.163821	undirected	protein_coding	protein_coding
MMP11	COL1A1	0.179029	undirected	protein_coding	protein_coding
MMP11	FN1	0.119392	undirected	protein_coding	protein_coding
MMP11	SULF1	0.191075	undirected	protein_coding	protein_coding
MMP11	PRRX1	0.122766	undirected	protein_coding	protein_coding
MMP11	ADAMTS2	0.101715	undirected	protein_coding	protein_coding
MMP11	GFPT2	0.108046	undirected	protein_coding	protein_coding
MMP11	INHBA	0.166495	undirected	protein_coding	protein_coding
MMP11	FAP	0.193215	undirected	protein_coding	protein_coding
MMP11	ADAMTS12	0.145322	undirected	protein_coding	protein_coding
MMP11	COL3A1	0.197685	undirected	protein_coding	protein_coding
MMP11	HTRA3	0.143936	undirected	protein_coding	protein_coding
MMP11	ITGA11	0.142502	undirected	protein_coding	protein_coding
MMP11	MXRA8	0.124448	undirected	protein_coding	protein_coding
MMP11	AEBP1	0.187275	undirected	protein_coding	protein_coding
MMP11	FBN1	0.119385	undirected	protein_coding	protein_coding
MMP11	COL1A2	0.212275	undirected	protein_coding	protein_coding
MMP11	MMP2	0.103288	undirected	protein_coding	protein_coding
MMP11	ANTXR1	0.186735	undirected	protein_coding	protein_coding
MMP11	SERPINF1	0.112865	undirected	protein_coding	protein_coding
MMP11	OLFML2B	0.117026	undirected	protein_coding	protein_coding
MMP11	LUM	0.191154	undirected	protein_coding	protein_coding
MMP11	SCARF2	0.133684	undirected	protein_coding	protein_coding
MMP11	COL5A1	0.169691	undirected	protein_coding	protein_coding
MMP11	NOX4	0.143404	undirected	protein_coding	protein_coding
MMP11	CDH11	0.180057	undirected	protein_coding	protein_coding
MMP11	BGN	0.191024	undirected	protein_coding	protein_coding
MMP11	VCAN	0.180628	undirected	protein_coding	protein_coding
MMP11	COL6A3	0.126941	undirected	protein_coding	protein_coding
MMP11	LOX	0.11918	undirected	protein_coding	protein_coding
MMP11	COL12A1	0.114945	undirected	protein_coding	protein_coding
MMP11	COL6A2	0.102259	undirected	protein_coding	protein_coding
MMP11	COL5A2	0.160111	undirected	protein_coding	protein_coding
MMP11	CERCAM	0.162199	undirected	protein_coding	protein_coding
MMP11	GLT8D2	0.143838	undirected	protein_coding	protein_coding
MMP11	CTSK	0.130335	undirected	protein_coding	protein_coding
MMP11	PCOLCE	0.113707	undirected	protein_coding	protein_coding
MMP11	SPARC	0.154501	undirected	protein_coding	protein_coding
MMP11	EFEMP2	0.129119	undirected	protein_coding	protein_coding
MMP11	CLEC11A	0.152011	undirected	protein_coding	protein_coding
MMP11	MEIS3	0.118505	undirected	protein_coding	protein_coding
MMP11	TIMP2	0.121603	undirected	protein_coding	protein_coding
MMP11	LRRC32	0.101402	undirected	protein_coding	protein_coding
MMP11	THY1	0.152703	undirected	protein_coding	protein_coding
MMP11	FSTL1	0.121802	undirected	protein_coding	protein_coding
MMP11	PDGFRB	0.115918	undirected	protein_coding	protein_coding
MMP11	OLFML1	0.114301	undirected	protein_coding	protein_coding
MMP11	CMTM3	0.122849	undirected	protein_coding	protein_coding
MMP11	CD248	0.101579	undirected	protein_coding	protein_coding
TENM3	CCDC80	0.159238	undirected	protein_coding	protein_coding
TENM3	COL8A1	0.153126	undirected	protein_coding	protein_coding
TENM3	ISLR	0.134164	undirected	protein_coding	protein_coding
TENM3	CCDC8	0.107451	undirected	protein_coding	protein_coding
TENM3	SULF1	0.102029	undirected	protein_coding	protein_coding
TENM3	GFPT2	0.11298	undirected	protein_coding	protein_coding
TENM3	COL3A1	0.109711	undirected	protein_coding	protein_coding
TENM3	FIBIN	0.102458	undirected	protein_coding	protein_coding
TENM3	MXRA8	0.10476	undirected	protein_coding	protein_coding
TENM3	AEBP1	0.128008	undirected	protein_coding	protein_coding
TENM3	FBN1	0.100241	undirected	protein_coding	protein_coding
TENM3	ST6GALNAC5	0.115492	undirected	protein_coding	protein_coding
TENM3	ANTXR1	0.125295	undirected	protein_coding	protein_coding
TENM3	PLXDC2	0.132033	undirected	protein_coding	protein_coding
TENM3	SERPINF1	0.146906	undirected	protein_coding	protein_coding
TENM3	COL8A2	0.118421	undirected	protein_coding	protein_coding
TENM3	BICC1	0.114132	undirected	protein_coding	protein_coding
TENM3	GPC6	0.102944	undirected	protein_coding	protein_coding
TENM3	LUM	0.119089	undirected	protein_coding	protein_coding
TENM3	SCARF2	0.103725	undirected	protein_coding	protein_coding
TENM3	EVC	0.116347	undirected	protein_coding	protein_coding
TENM3	EMILIN1	0.137311	undirected	protein_coding	protein_coding
TENM3	DCN	0.119671	undirected	protein_coding	protein_coding
TENM3	CDH11	0.154802	undirected	protein_coding	protein_coding
TENM3	COPZ2	0.118862	undirected	protein_coding	protein_coding
TENM3	COL6A2	0.11887	undirected	protein_coding	protein_coding
TENM3	GLT8D2	0.136519	undirected	protein_coding	protein_coding
TENM3	ANGPTL2	0.109458	undirected	protein_coding	protein_coding
TENM3	C1S	0.112284	undirected	protein_coding	protein_coding
TENM3	C1R	0.110244	undirected	protein_coding	protein_coding
TENM3	EFEMP2	0.137024	undirected	protein_coding	protein_coding
TENM3	MEIS3	0.125046	undirected	protein_coding	protein_coding
TENM3	GGT5	0.106528	undirected	protein_coding	protein_coding
TENM3	TIMP2	0.136734	undirected	protein_coding	protein_coding
TENM3	FSTL1	0.133601	undirected	protein_coding	protein_coding
TENM3	MSC-AS1	0.103239	undirected	protein_coding	long_non_coding
TENM3	RAB31	0.124485	undirected	protein_coding	protein_coding
TENM3	AXL	0.109759	undirected	protein_coding	protein_coding
TENM3	NTNG2	0.111171	undirected	protein_coding	protein_coding
TENM3	MRAS	0.129587	undirected	protein_coding	protein_coding
TENM3	OLFML1	0.109072	undirected	protein_coding	protein_coding
TENM3	SYDE1	0.132147	undirected	protein_coding	protein_coding
WNT2	CCDC80	0.10448	undirected	protein_coding	protein_coding
WNT2	THBS2	0.204835	undirected	protein_coding	protein_coding
WNT2	COL8A1	0.197429	undirected	protein_coding	protein_coding
WNT2	NTM	0.152097	undirected	protein_coding	protein_coding
WNT2	FBLN2	0.14015	undirected	protein_coding	protein_coding
WNT2	ISLR	0.178798	undirected	protein_coding	protein_coding
WNT2	CTHRC1	0.150753	undirected	protein_coding	protein_coding
WNT2	POSTN	0.123052	undirected	protein_coding	protein_coding
WNT2	COL1A1	0.261978	undirected	protein_coding	protein_coding
WNT2	FN1	0.157046	undirected	protein_coding	protein_coding
WNT2	SULF1	0.225014	undirected	protein_coding	protein_coding
WNT2	PRRX1	0.157994	undirected	protein_coding	protein_coding
WNT2	ADAMTS2	0.164761	undirected	protein_coding	protein_coding
WNT2	GFPT2	0.133532	undirected	protein_coding	protein_coding
WNT2	INHBA	0.195844	undirected	protein_coding	protein_coding
WNT2	FAP	0.253213	undirected	protein_coding	protein_coding
WNT2	ADAMTS12	0.199656	undirected	protein_coding	protein_coding
WNT2	COL3A1	0.288597	undirected	protein_coding	protein_coding
WNT2	HTRA3	0.150371	undirected	protein_coding	protein_coding
WNT2	ITGA11	0.20618	undirected	protein_coding	protein_coding
WNT2	MXRA8	0.122702	undirected	protein_coding	protein_coding
WNT2	AEBP1	0.216	undirected	protein_coding	protein_coding
WNT2	FBN1	0.186277	undirected	protein_coding	protein_coding
WNT2	COL1A2	0.301547	undirected	protein_coding	protein_coding
WNT2	MMP2	0.145842	undirected	protein_coding	protein_coding
WNT2	ANTXR1	0.208566	undirected	protein_coding	protein_coding
WNT2	ZNF469	0.10484	undirected	protein_coding	protein_coding
WNT2	PLXDC2	0.125417	undirected	protein_coding	protein_coding
WNT2	CPXM1	0.131906	undirected	protein_coding	protein_coding
WNT2	SERPINF1	0.129683	undirected	protein_coding	protein_coding
WNT2	WISP1	0.108494	undirected	protein_coding	protein_coding
WNT2	BICC1	0.119038	undirected	protein_coding	protein_coding
WNT2	OLFML2B	0.159271	undirected	protein_coding	protein_coding
WNT2	GPC6	0.117726	undirected	protein_coding	protein_coding
WNT2	LUM	0.23587	undirected	protein_coding	protein_coding
WNT2	SCARF2	0.144574	undirected	protein_coding	protein_coding
WNT2	COL5A1	0.263485	undirected	protein_coding	protein_coding
WNT2	NOX4	0.165004	undirected	protein_coding	protein_coding
WNT2	EMILIN1	0.122688	undirected	protein_coding	protein_coding
WNT2	DCN	0.104101	undirected	protein_coding	protein_coding
WNT2	CDH11	0.235042	undirected	protein_coding	protein_coding
WNT2	BGN	0.204032	undirected	protein_coding	protein_coding
WNT2	VCAN	0.242914	undirected	protein_coding	protein_coding
WNT2	COL6A3	0.208309	undirected	protein_coding	protein_coding
WNT2	LOX	0.175037	undirected	protein_coding	protein_coding
WNT2	COL12A1	0.188306	undirected	protein_coding	protein_coding
WNT2	COL6A2	0.148167	undirected	protein_coding	protein_coding
WNT2	COL5A2	0.253148	undirected	protein_coding	protein_coding
WNT2	CERCAM	0.184279	undirected	protein_coding	protein_coding
WNT2	GLT8D2	0.177082	undirected	protein_coding	protein_coding
WNT2	P4HA3	0.106633	undirected	protein_coding	protein_coding
WNT2	CTSK	0.168717	undirected	protein_coding	protein_coding
WNT2	PCOLCE	0.13435	undirected	protein_coding	protein_coding
WNT2	SPARC	0.210997	undirected	protein_coding	protein_coding
WNT2	EFEMP2	0.144036	undirected	protein_coding	protein_coding
WNT2	CLEC11A	0.172976	undirected	protein_coding	protein_coding
WNT2	MEIS3	0.146001	undirected	protein_coding	protein_coding
WNT2	GGT5	0.102341	undirected	protein_coding	protein_coding
WNT2	TIMP2	0.145484	undirected	protein_coding	protein_coding
WNT2	HIC1	0.102007	undirected	protein_coding	protein_coding
WNT2	LRRC32	0.136965	undirected	protein_coding	protein_coding
WNT2	THY1	0.214279	undirected	protein_coding	protein_coding
WNT2	FSTL1	0.162043	undirected	protein_coding	protein_coding
WNT2	RAB31	0.11435	undirected	protein_coding	protein_coding
WNT2	PDGFRB	0.176034	undirected	protein_coding	protein_coding
WNT2	SDC2	0.121964	undirected	protein_coding	protein_coding
WNT2	OLFML1	0.145223	undirected	protein_coding	protein_coding
WNT2	CMTM3	0.141501	undirected	protein_coding	protein_coding
WNT2	CD248	0.148017	undirected	protein_coding	protein_coding
WNT2	SYDE1	0.116777	undirected	protein_coding	protein_coding
CCDC80	THBS2	0.200423	undirected	protein_coding	protein_coding
CCDC80	MFAP5	0.216528	undirected	protein_coding	protein_coding
CCDC80	FAM180A	0.204009	undirected	protein_coding	protein_coding
CCDC80	ADAM12	0.101308	undirected	protein_coding	protein_coding
CCDC80	IGF2	0.146185	undirected	protein_coding	protein_coding
CCDC80	MATN3	0.137594	undirected	protein_coding	protein_coding
CCDC80	DKK2	0.194119	undirected	protein_coding	protein_coding
CCDC80	COL8A1	0.213569	undirected	protein_coding	protein_coding
CCDC80	MEDAG	0.194692	undirected	protein_coding	protein_coding
CCDC80	PDGFRL	0.168796	undirected	protein_coding	protein_coding
CCDC80	NTM	0.178171	undirected	protein_coding	protein_coding
CCDC80	FBLN1	0.176797	undirected	protein_coding	protein_coding
CCDC80	ARSI	0.177968	undirected	protein_coding	protein_coding
CCDC80	FBLN2	0.207981	undirected	protein_coding	protein_coding
CCDC80	ISLR	0.217834	undirected	protein_coding	protein_coding
CCDC80	MFAP2	0.120755	undirected	protein_coding	protein_coding
CCDC80	CTHRC1	0.167922	undirected	protein_coding	protein_coding
CCDC80	TWIST1	0.143984	undirected	protein_coding	protein_coding
CCDC80	POSTN	0.14818	undirected	protein_coding	protein_coding
CCDC80	GXYLT2	0.161081	undirected	protein_coding	protein_coding
CCDC80	CCDC8	0.19001	undirected	protein_coding	protein_coding
CCDC80	TIMP3	0.173966	undirected	protein_coding	protein_coding
CCDC80	FAM19A5	0.196258	undirected	protein_coding	protein_coding
CCDC80	GALNT15	0.174657	undirected	protein_coding	protein_coding
CCDC80	COL1A1	0.149317	undirected	protein_coding	protein_coding
CCDC80	FN1	0.1744	undirected	protein_coding	protein_coding
CCDC80	SULF1	0.200547	undirected	protein_coding	protein_coding
CCDC80	PRRX1	0.193776	undirected	protein_coding	protein_coding
CCDC80	ADAMTS2	0.121061	undirected	protein_coding	protein_coding
CCDC80	TENM4	0.166494	undirected	protein_coding	protein_coding
CCDC80	GFPT2	0.206375	undirected	protein_coding	protein_coding
CCDC80	ANOS1	0.162541	undirected	protein_coding	protein_coding
CCDC80	CORIN	0.143617	undirected	protein_coding	protein_coding
CCDC80	INHBA	0.172747	undirected	protein_coding	protein_coding
CCDC80	FAP	0.182034	undirected	protein_coding	protein_coding
CCDC80	ADAMTS12	0.130597	undirected	protein_coding	protein_coding
CCDC80	SYNDIG1	0.20435	undirected	protein_coding	protein_coding
CCDC80	COL3A1	0.189762	undirected	protein_coding	protein_coding
CCDC80	AL139393.2	0.170939	undirected	protein_coding	long_non_coding
CCDC80	TWIST2	0.198012	undirected	protein_coding	protein_coding
CCDC80	FMO1	0.176075	undirected	protein_coding	protein_coding
CCDC80	HTRA3	0.195372	undirected	protein_coding	protein_coding
CCDC80	MXRA5	0.154907	undirected	protein_coding	protein_coding
CCDC80	FSTL3	0.172091	undirected	protein_coding	protein_coding
CCDC80	ITGA11	0.183271	undirected	protein_coding	protein_coding
CCDC80	THBS1	0.184748	undirected	protein_coding	protein_coding
CCDC80	FIBIN	0.20515	undirected	protein_coding	protein_coding
CCDC80	MXRA8	0.194424	undirected	protein_coding	protein_coding
CCDC80	AEBP1	0.202921	undirected	protein_coding	protein_coding
CCDC80	FBN1	0.187291	undirected	protein_coding	protein_coding
CCDC80	TGFB3	0.178398	undirected	protein_coding	protein_coding
CCDC80	TNFAIP6	0.111654	undirected	protein_coding	protein_coding
CCDC80	COL1A2	0.171536	undirected	protein_coding	protein_coding
CCDC80	MMP17	0.127628	undirected	protein_coding	protein_coding
CCDC80	ST6GALNAC5	0.198028	undirected	protein_coding	protein_coding
CCDC80	FOXC2	0.1528	undirected	protein_coding	protein_coding
CCDC80	MMP2	0.184022	undirected	protein_coding	protein_coding
CCDC80	ANTXR1	0.204628	undirected	protein_coding	protein_coding
CCDC80	VGLL3	0.191473	undirected	protein_coding	protein_coding
CCDC80	ZNF469	0.123135	undirected	protein_coding	protein_coding
CCDC80	PLXDC2	0.200128	undirected	protein_coding	protein_coding
CCDC80	CPXM1	0.159974	undirected	protein_coding	protein_coding
CCDC80	SERPINF1	0.202325	undirected	protein_coding	protein_coding
CCDC80	WISP1	0.141129	undirected	protein_coding	protein_coding
CCDC80	COL8A2	0.190623	undirected	protein_coding	protein_coding
CCDC80	NUPR1	0.185239	undirected	protein_coding	protein_coding
CCDC80	BICC1	0.195372	undirected	protein_coding	protein_coding
CCDC80	OLFML2B	0.157551	undirected	protein_coding	protein_coding
CCDC80	GPC6	0.19279	undirected	protein_coding	protein_coding
CCDC80	LUM	0.206705	undirected	protein_coding	protein_coding
CCDC80	CYR61	0.111132	undirected	protein_coding	protein_coding
CCDC80	CSMD2	0.141715	undirected	protein_coding	protein_coding
CCDC80	SCARF2	0.194124	undirected	protein_coding	protein_coding
CCDC80	COL5A1	0.169132	undirected	protein_coding	protein_coding
CCDC80	NOX4	0.180661	undirected	protein_coding	protein_coding
CCDC80	EVC	0.167313	undirected	protein_coding	protein_coding
CCDC80	EMILIN1	0.192605	undirected	protein_coding	protein_coding
CCDC80	TMEM119	0.157251	undirected	protein_coding	protein_coding
CCDC80	DACT1	0.200274	undirected	protein_coding	protein_coding
CCDC80	PODNL1	0.167064	undirected	protein_coding	protein_coding
CCDC80	DCN	0.197833	undirected	protein_coding	protein_coding
CCDC80	CDH11	0.206701	undirected	protein_coding	protein_coding
CCDC80	BGN	0.18533	undirected	protein_coding	protein_coding
CCDC80	DOK5	0.196513	undirected	protein_coding	protein_coding
CCDC80	EGR2	0.153411	undirected	protein_coding	protein_coding
CCDC80	GLIS1	0.117675	undirected	protein_coding	protein_coding
CCDC80	VCAN	0.190177	undirected	protein_coding	protein_coding
CCDC80	COL6A3	0.179359	undirected	protein_coding	protein_coding
CCDC80	LOX	0.157825	undirected	protein_coding	protein_coding
CCDC80	COL12A1	0.167435	undirected	protein_coding	protein_coding
CCDC80	SUGCT	0.162417	undirected	protein_coding	protein_coding
CCDC80	CTGF	0.186439	undirected	protein_coding	protein_coding
CCDC80	LTBP2	0.180923	undirected	protein_coding	protein_coding
CCDC80	COPZ2	0.184591	undirected	protein_coding	protein_coding
CCDC80	COL6A2	0.187166	undirected	protein_coding	protein_coding
CCDC80	COL5A2	0.143968	undirected	protein_coding	protein_coding
CCDC80	CERCAM	0.179309	undirected	protein_coding	protein_coding
CCDC80	TNFSF4	0.135757	undirected	protein_coding	protein_coding
CCDC80	FOXS1	0.187256	undirected	protein_coding	protein_coding
CCDC80	FZD8	0.126152	undirected	protein_coding	protein_coding
CCDC80	GLT8D2	0.207993	undirected	protein_coding	protein_coding
CCDC80	EPDR1	0.174875	undirected	protein_coding	protein_coding
CCDC80	HEYL	0.16572	undirected	protein_coding	protein_coding
CCDC80	PTHLH	0.151066	undirected	protein_coding	protein_coding
CCDC80	ANGPTL2	0.185095	undirected	protein_coding	protein_coding
CCDC80	HS3ST3A1	0.140457	undirected	protein_coding	protein_coding
CCDC80	NNMT	0.180792	undirected	protein_coding	protein_coding
CCDC80	SERPING1	0.184269	undirected	protein_coding	protein_coding
CCDC80	AMIGO2	0.101603	undirected	protein_coding	protein_coding
CCDC80	P4HA3	0.14684	undirected	protein_coding	protein_coding
CCDC80	PCDHGA12	0.16036	undirected	protein_coding	protein_coding
CCDC80	TGFBI	0.160339	undirected	protein_coding	protein_coding
CCDC80	SRPX2	0.195631	undirected	protein_coding	protein_coding
CCDC80	MRC2	0.17653	undirected	protein_coding	protein_coding
CCDC80	CTSK	0.187738	undirected	protein_coding	protein_coding
CCDC80	HHIPL1	0.16583	undirected	protein_coding	protein_coding
CCDC80	C1S	0.176154	undirected	protein_coding	protein_coding
CCDC80	RARRES2	0.190766	undirected	protein_coding	protein_coding
CCDC80	IGFBP3	0.14984	undirected	protein_coding	protein_coding
CCDC80	P3H3	0.138757	undirected	protein_coding	protein_coding
CCDC80	BCAT1	0.109723	undirected	protein_coding	protein_coding
CCDC80	PCOLCE	0.190918	undirected	protein_coding	protein_coding
CCDC80	SPARC	0.159377	undirected	protein_coding	protein_coding
CCDC80	TMEM158	0.103328	undirected	protein_coding	protein_coding
CCDC80	C1R	0.184075	undirected	protein_coding	protein_coding
CCDC80	LZTS1	0.125489	undirected	protein_coding	protein_coding
CCDC80	COL16A1	0.164569	undirected	protein_coding	protein_coding
CCDC80	C3orf80	0.145281	undirected	protein_coding	protein_coding
CCDC80	EFEMP2	0.19028	undirected	protein_coding	protein_coding
CCDC80	CLEC11A	0.19201	undirected	protein_coding	protein_coding
CCDC80	MEIS3	0.195735	undirected	protein_coding	protein_coding
CCDC80	RCN3	0.143746	undirected	protein_coding	protein_coding
CCDC80	GPX7	0.157454	undirected	protein_coding	protein_coding
CCDC80	FAM26E	0.195586	undirected	protein_coding	protein_coding
CCDC80	GGT5	0.182379	undirected	protein_coding	protein_coding
CCDC80	COL6A1	0.137315	undirected	protein_coding	protein_coding
CCDC80	TIMP2	0.195779	undirected	protein_coding	protein_coding
CCDC80	HIC1	0.170172	undirected	protein_coding	protein_coding
CCDC80	LRRC32	0.17763	undirected	protein_coding	protein_coding
CCDC80	THY1	0.171127	undirected	protein_coding	protein_coding
CCDC80	FSTL1	0.193064	undirected	protein_coding	protein_coding
CCDC80	CCDC74A	0.104582	undirected	protein_coding	protein_coding
CCDC80	ALDH1L2	0.106305	undirected	protein_coding	protein_coding
CCDC80	LGALS1	0.183682	undirected	protein_coding	protein_coding
CCDC80	MSC-AS1	0.188415	undirected	protein_coding	long_non_coding
CCDC80	RAB31	0.189004	undirected	protein_coding	protein_coding
CCDC80	MSC	0.175229	undirected	protein_coding	protein_coding
CCDC80	HSD17B14	0.104432	undirected	protein_coding	protein_coding
CCDC80	PDGFRB	0.162666	undirected	protein_coding	protein_coding
CCDC80	ATP10A	0.18351	undirected	protein_coding	protein_coding
CCDC80	SDC2	0.18561	undirected	protein_coding	protein_coding
CCDC80	HTRA1	0.148608	undirected	protein_coding	protein_coding
CCDC80	TIMP1	0.174129	undirected	protein_coding	protein_coding
CCDC80	APBA2	0.124297	undirected	protein_coding	protein_coding
CCDC80	SPON2	0.118962	undirected	protein_coding	protein_coding
CCDC80	TMEM45A	0.137392	undirected	protein_coding	protein_coding
CCDC80	AXL	0.180148	undirected	protein_coding	protein_coding
CCDC80	SNAI2	0.153794	undirected	protein_coding	protein_coding
CCDC80	NTNG2	0.183197	undirected	protein_coding	protein_coding
CCDC80	GLIS2	0.16996	undirected	protein_coding	protein_coding
CCDC80	GPR68	0.11897	undirected	protein_coding	protein_coding
CCDC80	GPX8	0.17315	undirected	protein_coding	protein_coding
CCDC80	MRAS	0.171923	undirected	protein_coding	protein_coding
CCDC80	PDGFC	0.194806	undirected	protein_coding	protein_coding
CCDC80	MMP19	0.128097	undirected	protein_coding	protein_coding
CCDC80	LOXL1	0.166612	undirected	protein_coding	protein_coding
CCDC80	ADAM19	0.118176	undirected	protein_coding	protein_coding
CCDC80	PMP22	0.178172	undirected	protein_coding	protein_coding
CCDC80	SMIM3	0.183629	undirected	protein_coding	protein_coding
CCDC80	EMP3	0.166649	undirected	protein_coding	protein_coding
CCDC80	ADGRA2	0.152497	undirected	protein_coding	protein_coding
CCDC80	PTGIR	0.145669	undirected	protein_coding	protein_coding
CCDC80	OLFML1	0.189368	undirected	protein_coding	protein_coding
CCDC80	PRR5L	0.110471	undirected	protein_coding	protein_coding
CCDC80	LEF1	0.129727	undirected	protein_coding	protein_coding
CCDC80	CMTM3	0.178119	undirected	protein_coding	protein_coding
CCDC80	ARHGAP22	0.103005	undirected	protein_coding	protein_coding
CCDC80	PDPN	0.166871	undirected	protein_coding	protein_coding
CCDC80	AC093908.1	0.172165	undirected	protein_coding	TEC
CCDC80	CD248	0.139263	undirected	protein_coding	protein_coding
CCDC80	SYDE1	0.186895	undirected	protein_coding	protein_coding
CCDC80	RAB3IL1	0.159737	undirected	protein_coding	protein_coding
CCDC80	IGFBP7	0.181286	undirected	protein_coding	protein_coding
CCDC80	SLC6A1	0.102798	undirected	protein_coding	protein_coding
CCDC80	NREP	0.182978	undirected	protein_coding	protein_coding
CCDC80	KIRREL1	0.162448	undirected	protein_coding	protein_coding
CCDC80	ARL4C	0.129803	undirected	protein_coding	protein_coding
CCDC80	SH3PXD2B	0.161372	undirected	protein_coding	protein_coding
CCDC80	WDR86	0.167181	undirected	protein_coding	protein_coding
CCDC80	VASN	0.102731	undirected	protein_coding	protein_coding
CCDC80	DKK3	0.16377	undirected	protein_coding	protein_coding
CCDC80	JCAD	0.105659	undirected	protein_coding	protein_coding
CCDC80	RNF144A	0.137908	undirected	protein_coding	protein_coding
CCDC80	VEGFC	0.184551	undirected	protein_coding	protein_coding
CCDC80	CALHM2	0.160497	undirected	protein_coding	protein_coding
THBS2	MFAP5	0.131935	undirected	protein_coding	protein_coding
THBS2	FAM180A	0.111767	undirected	protein_coding	protein_coding
THBS2	ADAM12	0.150821	undirected	protein_coding	protein_coding
THBS2	DKK2	0.125873	undirected	protein_coding	protein_coding
THBS2	COL8A1	0.244831	undirected	protein_coding	protein_coding
THBS2	MEDAG	0.116281	undirected	protein_coding	protein_coding
THBS2	NTM	0.182513	undirected	protein_coding	protein_coding
THBS2	ARSI	0.146827	undirected	protein_coding	protein_coding
THBS2	FBLN2	0.157847	undirected	protein_coding	protein_coding
THBS2	ISLR	0.215459	undirected	protein_coding	protein_coding
THBS2	MFAP2	0.122045	undirected	protein_coding	protein_coding
THBS2	CTHRC1	0.185935	undirected	protein_coding	protein_coding
THBS2	TWIST1	0.130807	undirected	protein_coding	protein_coding
THBS2	POSTN	0.174625	undirected	protein_coding	protein_coding
THBS2	CCDC8	0.126175	undirected	protein_coding	protein_coding
THBS2	FAM19A5	0.119664	undirected	protein_coding	protein_coding
THBS2	COL1A1	0.197976	undirected	protein_coding	protein_coding
THBS2	FN1	0.154257	undirected	protein_coding	protein_coding
THBS2	SULF1	0.201199	undirected	protein_coding	protein_coding
THBS2	PRRX1	0.174135	undirected	protein_coding	protein_coding
THBS2	ADAMTS2	0.187268	undirected	protein_coding	protein_coding
THBS2	GFPT2	0.176449	undirected	protein_coding	protein_coding
THBS2	ANOS1	0.182001	undirected	protein_coding	protein_coding
THBS2	CORIN	0.106524	undirected	protein_coding	protein_coding
THBS2	INHBA	0.186986	undirected	protein_coding	protein_coding
THBS2	FAP	0.198052	undirected	protein_coding	protein_coding
THBS2	ADAMTS12	0.214314	undirected	protein_coding	protein_coding
THBS2	SYNDIG1	0.106724	undirected	protein_coding	protein_coding
THBS2	COL3A1	0.24541	undirected	protein_coding	protein_coding
THBS2	AL139393.2	0.164988	undirected	protein_coding	long_non_coding
THBS2	TWIST2	0.122425	undirected	protein_coding	protein_coding
THBS2	FMO1	0.100328	undirected	protein_coding	protein_coding
THBS2	HTRA3	0.163145	undirected	protein_coding	protein_coding
THBS2	MXRA5	0.116143	undirected	protein_coding	protein_coding
THBS2	ITGA11	0.18183	undirected	protein_coding	protein_coding
THBS2	THBS1	0.10558	undirected	protein_coding	protein_coding
THBS2	FIBIN	0.132998	undirected	protein_coding	protein_coding
THBS2	MXRA8	0.15595	undirected	protein_coding	protein_coding
THBS2	AEBP1	0.228084	undirected	protein_coding	protein_coding
THBS2	FBN1	0.195275	undirected	protein_coding	protein_coding
THBS2	TNFAIP6	0.17174	undirected	protein_coding	protein_coding
THBS2	COL1A2	0.215592	undirected	protein_coding	protein_coding
THBS2	ST6GALNAC5	0.131137	undirected	protein_coding	protein_coding
THBS2	MMP2	0.1322	undirected	protein_coding	protein_coding
THBS2	ANTXR1	0.225135	undirected	protein_coding	protein_coding
THBS2	VGLL3	0.112649	undirected	protein_coding	protein_coding
THBS2	ZNF469	0.143274	undirected	protein_coding	protein_coding
THBS2	PLXDC2	0.188103	undirected	protein_coding	protein_coding
THBS2	CPXM1	0.139425	undirected	protein_coding	protein_coding
THBS2	SERPINF1	0.195179	undirected	protein_coding	protein_coding
THBS2	WISP1	0.110799	undirected	protein_coding	protein_coding
THBS2	COL8A2	0.129965	undirected	protein_coding	protein_coding
THBS2	BICC1	0.158386	undirected	protein_coding	protein_coding
THBS2	OLFML2B	0.15619	undirected	protein_coding	protein_coding
THBS2	GPC6	0.152219	undirected	protein_coding	protein_coding
THBS2	LUM	0.2356	undirected	protein_coding	protein_coding
THBS2	SCARF2	0.166434	undirected	protein_coding	protein_coding
THBS2	COL5A1	0.18515	undirected	protein_coding	protein_coding
THBS2	NOX4	0.169424	undirected	protein_coding	protein_coding
THBS2	EVC	0.116405	undirected	protein_coding	protein_coding
THBS2	EMILIN1	0.190504	undirected	protein_coding	protein_coding
THBS2	DACT1	0.119019	undirected	protein_coding	protein_coding
THBS2	PODNL1	0.171737	undirected	protein_coding	protein_coding
THBS2	DCN	0.174615	undirected	protein_coding	protein_coding
THBS2	CDH11	0.266046	undirected	protein_coding	protein_coding
THBS2	BGN	0.187926	undirected	protein_coding	protein_coding
THBS2	DOK5	0.103409	undirected	protein_coding	protein_coding
THBS2	VCAN	0.209959	undirected	protein_coding	protein_coding
THBS2	COL6A3	0.173624	undirected	protein_coding	protein_coding
THBS2	LOX	0.172365	undirected	protein_coding	protein_coding
THBS2	COL12A1	0.155371	undirected	protein_coding	protein_coding
THBS2	COPZ2	0.152384	undirected	protein_coding	protein_coding
THBS2	COL6A2	0.194453	undirected	protein_coding	protein_coding
THBS2	COL5A2	0.180335	undirected	protein_coding	protein_coding
THBS2	CERCAM	0.170506	undirected	protein_coding	protein_coding
THBS2	TNFSF4	0.121667	undirected	protein_coding	protein_coding
THBS2	FOXS1	0.115923	undirected	protein_coding	protein_coding
THBS2	GLT8D2	0.221708	undirected	protein_coding	protein_coding
THBS2	ANGPTL2	0.149693	undirected	protein_coding	protein_coding
THBS2	HS3ST3A1	0.103504	undirected	protein_coding	protein_coding
THBS2	SERPING1	0.119539	undirected	protein_coding	protein_coding
THBS2	P4HA3	0.173653	undirected	protein_coding	protein_coding
THBS2	SRPX2	0.13524	undirected	protein_coding	protein_coding
THBS2	MRC2	0.132938	undirected	protein_coding	protein_coding
THBS2	CTSK	0.148007	undirected	protein_coding	protein_coding
THBS2	C1S	0.14043	undirected	protein_coding	protein_coding
THBS2	RARRES2	0.142274	undirected	protein_coding	protein_coding
THBS2	IGFBP3	0.138415	undirected	protein_coding	protein_coding
THBS2	BCAT1	0.102371	undirected	protein_coding	protein_coding
THBS2	RGS16	0.10075	undirected	protein_coding	protein_coding
THBS2	PCOLCE	0.139177	undirected	protein_coding	protein_coding
THBS2	SPARC	0.162481	undirected	protein_coding	protein_coding
THBS2	NID2	0.111514	undirected	protein_coding	protein_coding
THBS2	TMEM158	0.101362	undirected	protein_coding	protein_coding
THBS2	C1R	0.143927	undirected	protein_coding	protein_coding
THBS2	RPLP0P2	0.107603	undirected	protein_coding	pseudogene
THBS2	C3orf80	0.116577	undirected	protein_coding	protein_coding
THBS2	EFEMP2	0.204857	undirected	protein_coding	protein_coding
THBS2	CLEC11A	0.177617	undirected	protein_coding	protein_coding
THBS2	MEIS3	0.185556	undirected	protein_coding	protein_coding
THBS2	RCN3	0.143442	undirected	protein_coding	protein_coding
THBS2	FAM26E	0.118167	undirected	protein_coding	protein_coding
THBS2	GGT5	0.16224	undirected	protein_coding	protein_coding
THBS2	TIMP2	0.207073	undirected	protein_coding	protein_coding
THBS2	HIC1	0.144076	undirected	protein_coding	protein_coding
THBS2	LRRC32	0.138991	undirected	protein_coding	protein_coding
THBS2	THY1	0.172664	undirected	protein_coding	protein_coding
THBS2	FSTL1	0.214055	undirected	protein_coding	protein_coding
THBS2	LGALS1	0.105011	undirected	protein_coding	protein_coding
THBS2	MSC-AS1	0.125874	undirected	protein_coding	long_non_coding
THBS2	RAB31	0.183499	undirected	protein_coding	protein_coding
THBS2	MSC	0.114666	undirected	protein_coding	protein_coding
THBS2	PDGFRB	0.150149	undirected	protein_coding	protein_coding
THBS2	SDC2	0.1501	undirected	protein_coding	protein_coding
THBS2	SPON2	0.149901	undirected	protein_coding	protein_coding
THBS2	AXL	0.142729	undirected	protein_coding	protein_coding
THBS2	SNAI2	0.130468	undirected	protein_coding	protein_coding
THBS2	NTNG2	0.140978	undirected	protein_coding	protein_coding
THBS2	GPX8	0.107057	undirected	protein_coding	protein_coding
THBS2	MRAS	0.139421	undirected	protein_coding	protein_coding
THBS2	C1QTNF6	0.138294	undirected	protein_coding	protein_coding
THBS2	PMP22	0.125301	undirected	protein_coding	protein_coding
THBS2	OLFML1	0.187839	undirected	protein_coding	protein_coding
THBS2	CMTM3	0.158938	undirected	protein_coding	protein_coding
THBS2	PDPN	0.101411	undirected	protein_coding	protein_coding
THBS2	CD248	0.160557	undirected	protein_coding	protein_coding
THBS2	SYDE1	0.189669	undirected	protein_coding	protein_coding
THBS2	IGFBP7	0.132586	undirected	protein_coding	protein_coding
THBS2	NREP	0.10894	undirected	protein_coding	protein_coding
THBS2	KIRREL1	0.116972	undirected	protein_coding	protein_coding
THBS2	MMP14	0.124918	undirected	protein_coding	protein_coding
THBS2	VEGFC	0.137736	undirected	protein_coding	protein_coding
MFAP5	FAM180A	0.114048	undirected	protein_coding	protein_coding
MFAP5	DKK2	0.114149	undirected	protein_coding	protein_coding
MFAP5	COL8A1	0.196089	undirected	protein_coding	protein_coding
MFAP5	MEDAG	0.111828	undirected	protein_coding	protein_coding
MFAP5	NTM	0.124055	undirected	protein_coding	protein_coding
MFAP5	FBLN1	0.118239	undirected	protein_coding	protein_coding
MFAP5	ARSI	0.110407	undirected	protein_coding	protein_coding
MFAP5	FBLN2	0.127291	undirected	protein_coding	protein_coding
MFAP5	ISLR	0.168014	undirected	protein_coding	protein_coding
MFAP5	CTHRC1	0.117576	undirected	protein_coding	protein_coding
MFAP5	POSTN	0.107726	undirected	protein_coding	protein_coding
MFAP5	CCDC8	0.121202	undirected	protein_coding	protein_coding
MFAP5	FAM19A5	0.116127	undirected	protein_coding	protein_coding
MFAP5	GALNT15	0.100009	undirected	protein_coding	protein_coding
MFAP5	COL1A1	0.110015	undirected	protein_coding	protein_coding
MFAP5	SULF1	0.125911	undirected	protein_coding	protein_coding
MFAP5	PRRX1	0.122296	undirected	protein_coding	protein_coding
MFAP5	GFPT2	0.145636	undirected	protein_coding	protein_coding
MFAP5	ANOS1	0.115331	undirected	protein_coding	protein_coding
MFAP5	INHBA	0.120145	undirected	protein_coding	protein_coding
MFAP5	FAP	0.120729	undirected	protein_coding	protein_coding
MFAP5	ADAMTS12	0.103431	undirected	protein_coding	protein_coding
MFAP5	SYNDIG1	0.122471	undirected	protein_coding	protein_coding
MFAP5	COL3A1	0.149157	undirected	protein_coding	protein_coding
MFAP5	AL139393.2	0.117344	undirected	protein_coding	long_non_coding
MFAP5	TWIST2	0.138055	undirected	protein_coding	protein_coding
MFAP5	FMO1	0.103079	undirected	protein_coding	protein_coding
MFAP5	HTRA3	0.127283	undirected	protein_coding	protein_coding
MFAP5	ITGA11	0.131475	undirected	protein_coding	protein_coding
MFAP5	FIBIN	0.139432	undirected	protein_coding	protein_coding
MFAP5	MXRA8	0.122629	undirected	protein_coding	protein_coding
MFAP5	AEBP1	0.163782	undirected	protein_coding	protein_coding
MFAP5	FBN1	0.14932	undirected	protein_coding	protein_coding
MFAP5	COL1A2	0.11808	undirected	protein_coding	protein_coding
MFAP5	ST6GALNAC5	0.127952	undirected	protein_coding	protein_coding
MFAP5	MMP2	0.11784	undirected	protein_coding	protein_coding
MFAP5	ANTXR1	0.161752	undirected	protein_coding	protein_coding
MFAP5	VGLL3	0.102744	undirected	protein_coding	protein_coding
MFAP5	PLXDC2	0.185019	undirected	protein_coding	protein_coding
MFAP5	CPXM1	0.104302	undirected	protein_coding	protein_coding
MFAP5	SERPINF1	0.183229	undirected	protein_coding	protein_coding
MFAP5	COL8A2	0.143829	undirected	protein_coding	protein_coding
MFAP5	NUPR1	0.103827	undirected	protein_coding	protein_coding
MFAP5	BICC1	0.148244	undirected	protein_coding	protein_coding
MFAP5	GPC6	0.138166	undirected	protein_coding	protein_coding
MFAP5	LUM	0.16916	undirected	protein_coding	protein_coding
MFAP5	SCARF2	0.121605	undirected	protein_coding	protein_coding
MFAP5	COL5A1	0.114354	undirected	protein_coding	protein_coding
MFAP5	NOX4	0.115948	undirected	protein_coding	protein_coding
MFAP5	EVC	0.152847	undirected	protein_coding	protein_coding
MFAP5	EMILIN1	0.193161	undirected	protein_coding	protein_coding
MFAP5	TMEM119	0.10152	undirected	protein_coding	protein_coding
MFAP5	DACT1	0.116235	undirected	protein_coding	protein_coding
MFAP5	PODNL1	0.120594	undirected	protein_coding	protein_coding
MFAP5	DCN	0.187161	undirected	protein_coding	protein_coding
MFAP5	CDH11	0.21036	undirected	protein_coding	protein_coding
MFAP5	BGN	0.117187	undirected	protein_coding	protein_coding
MFAP5	DOK5	0.106027	undirected	protein_coding	protein_coding
MFAP5	VCAN	0.128953	undirected	protein_coding	protein_coding
MFAP5	COL6A3	0.110456	undirected	protein_coding	protein_coding
MFAP5	LOX	0.107922	undirected	protein_coding	protein_coding
MFAP5	COL12A1	0.106734	undirected	protein_coding	protein_coding
MFAP5	CTGF	0.108018	undirected	protein_coding	protein_coding
MFAP5	COPZ2	0.155242	undirected	protein_coding	protein_coding
MFAP5	COL6A2	0.164935	undirected	protein_coding	protein_coding
MFAP5	COL5A2	0.10394	undirected	protein_coding	protein_coding
MFAP5	CERCAM	0.11371	undirected	protein_coding	protein_coding
MFAP5	FOXS1	0.100392	undirected	protein_coding	protein_coding
MFAP5	GLT8D2	0.193377	undirected	protein_coding	protein_coding
MFAP5	ANGPTL2	0.142844	undirected	protein_coding	protein_coding
MFAP5	SERPING1	0.124545	undirected	protein_coding	protein_coding
MFAP5	P4HA3	0.104572	undirected	protein_coding	protein_coding
MFAP5	SRPX2	0.12512	undirected	protein_coding	protein_coding
MFAP5	MRC2	0.110533	undirected	protein_coding	protein_coding
MFAP5	CTSK	0.12649	undirected	protein_coding	protein_coding
MFAP5	C1S	0.167073	undirected	protein_coding	protein_coding
MFAP5	RARRES2	0.13804	undirected	protein_coding	protein_coding
MFAP5	IGFBP3	0.100274	undirected	protein_coding	protein_coding
MFAP5	PCOLCE	0.118759	undirected	protein_coding	protein_coding
MFAP5	SPARC	0.102968	undirected	protein_coding	protein_coding
MFAP5	C1R	0.161042	undirected	protein_coding	protein_coding
MFAP5	EFEMP2	0.178867	undirected	protein_coding	protein_coding
MFAP5	CLEC11A	0.121899	undirected	protein_coding	protein_coding
MFAP5	MEIS3	0.15627	undirected	protein_coding	protein_coding
MFAP5	FAM26E	0.103764	undirected	protein_coding	protein_coding
MFAP5	GGT5	0.167844	undirected	protein_coding	protein_coding
MFAP5	TIMP2	0.18663	undirected	protein_coding	protein_coding
MFAP5	HIC1	0.142528	undirected	protein_coding	protein_coding
MFAP5	LRRC32	0.104027	undirected	protein_coding	protein_coding
MFAP5	THY1	0.107998	undirected	protein_coding	protein_coding
MFAP5	FSTL1	0.18513	undirected	protein_coding	protein_coding
MFAP5	MSC-AS1	0.121334	undirected	protein_coding	long_non_coding
MFAP5	RAB31	0.167039	undirected	protein_coding	protein_coding
MFAP5	MSC	0.107236	undirected	protein_coding	protein_coding
MFAP5	ATP10A	0.103285	undirected	protein_coding	protein_coding
MFAP5	SDC2	0.122031	undirected	protein_coding	protein_coding
MFAP5	AXL	0.150329	undirected	protein_coding	protein_coding
MFAP5	NTNG2	0.143863	undirected	protein_coding	protein_coding
MFAP5	GPX8	0.102184	undirected	protein_coding	protein_coding
MFAP5	MRAS	0.157472	undirected	protein_coding	protein_coding
MFAP5	PDGFC	0.100959	undirected	protein_coding	protein_coding
MFAP5	PMP22	0.108431	undirected	protein_coding	protein_coding
MFAP5	OLFML1	0.166509	undirected	protein_coding	protein_coding
MFAP5	CMTM3	0.117933	undirected	protein_coding	protein_coding
MFAP5	PDPN	0.102503	undirected	protein_coding	protein_coding
MFAP5	SYDE1	0.182038	undirected	protein_coding	protein_coding
MFAP5	IGFBP7	0.125372	undirected	protein_coding	protein_coding
MFAP5	KIRREL1	0.120229	undirected	protein_coding	protein_coding
MFAP5	WDR86	0.101306	undirected	protein_coding	protein_coding
MFAP5	VEGFC	0.11655	undirected	protein_coding	protein_coding
FAM180A	DKK2	0.109741	undirected	protein_coding	protein_coding
FAM180A	COL8A1	0.1865	undirected	protein_coding	protein_coding
FAM180A	NTM	0.112881	undirected	protein_coding	protein_coding
FAM180A	FBLN1	0.114779	undirected	protein_coding	protein_coding
FAM180A	FBLN2	0.107903	undirected	protein_coding	protein_coding
FAM180A	ISLR	0.157839	undirected	protein_coding	protein_coding
FAM180A	CTHRC1	0.108136	undirected	protein_coding	protein_coding
FAM180A	CCDC8	0.112248	undirected	protein_coding	protein_coding
FAM180A	FAM19A5	0.110892	undirected	protein_coding	protein_coding
FAM180A	SULF1	0.110396	undirected	protein_coding	protein_coding
FAM180A	PRRX1	0.110955	undirected	protein_coding	protein_coding
FAM180A	GFPT2	0.130694	undirected	protein_coding	protein_coding
FAM180A	CORIN	0.105531	undirected	protein_coding	protein_coding
FAM180A	INHBA	0.105865	undirected	protein_coding	protein_coding
FAM180A	SYNDIG1	0.104881	undirected	protein_coding	protein_coding
FAM180A	COL3A1	0.132077	undirected	protein_coding	protein_coding
FAM180A	AL139393.2	0.10763	undirected	protein_coding	long_non_coding
FAM180A	TWIST2	0.134981	undirected	protein_coding	protein_coding
FAM180A	HTRA3	0.106564	undirected	protein_coding	protein_coding
FAM180A	ITGA11	0.104937	undirected	protein_coding	protein_coding
FAM180A	FIBIN	0.123559	undirected	protein_coding	protein_coding
FAM180A	MXRA8	0.122392	undirected	protein_coding	protein_coding
FAM180A	AEBP1	0.154683	undirected	protein_coding	protein_coding
FAM180A	FBN1	0.129	undirected	protein_coding	protein_coding
FAM180A	ST6GALNAC5	0.121368	undirected	protein_coding	protein_coding
FAM180A	ANTXR1	0.160181	undirected	protein_coding	protein_coding
FAM180A	PLXDC2	0.171737	undirected	protein_coding	protein_coding
FAM180A	SERPINF1	0.17398	undirected	protein_coding	protein_coding
FAM180A	COL8A2	0.140307	undirected	protein_coding	protein_coding
FAM180A	BICC1	0.135666	undirected	protein_coding	protein_coding
FAM180A	GPC6	0.121319	undirected	protein_coding	protein_coding
FAM180A	LUM	0.157959	undirected	protein_coding	protein_coding
FAM180A	SCARF2	0.118845	undirected	protein_coding	protein_coding
FAM180A	NOX4	0.102993	undirected	protein_coding	protein_coding
FAM180A	EVC	0.145498	undirected	protein_coding	protein_coding
FAM180A	EMILIN1	0.173397	undirected	protein_coding	protein_coding
FAM180A	DACT1	0.105767	undirected	protein_coding	protein_coding
FAM180A	PODNL1	0.104926	undirected	protein_coding	protein_coding
FAM180A	DCN	0.17996	undirected	protein_coding	protein_coding
FAM180A	CDH11	0.191738	undirected	protein_coding	protein_coding
FAM180A	BGN	0.105101	undirected	protein_coding	protein_coding
FAM180A	VCAN	0.11629	undirected	protein_coding	protein_coding
FAM180A	COPZ2	0.16048	undirected	protein_coding	protein_coding
FAM180A	COL6A2	0.151457	undirected	protein_coding	protein_coding
FAM180A	GLT8D2	0.1839	undirected	protein_coding	protein_coding
FAM180A	ANGPTL2	0.133831	undirected	protein_coding	protein_coding
FAM180A	SERPING1	0.115462	undirected	protein_coding	protein_coding
FAM180A	CTSK	0.104261	undirected	protein_coding	protein_coding
FAM180A	C1S	0.148769	undirected	protein_coding	protein_coding
FAM180A	RARRES2	0.127702	undirected	protein_coding	protein_coding
FAM180A	PCOLCE	0.103167	undirected	protein_coding	protein_coding
FAM180A	C1R	0.145479	undirected	protein_coding	protein_coding
FAM180A	EFEMP2	0.172245	undirected	protein_coding	protein_coding
FAM180A	CLEC11A	0.11563	undirected	protein_coding	protein_coding
FAM180A	MEIS3	0.151354	undirected	protein_coding	protein_coding
FAM180A	GGT5	0.154919	undirected	protein_coding	protein_coding
FAM180A	TIMP2	0.182732	undirected	protein_coding	protein_coding
FAM180A	HIC1	0.124318	undirected	protein_coding	protein_coding
FAM180A	FSTL1	0.175943	undirected	protein_coding	protein_coding
FAM180A	MSC-AS1	0.114384	undirected	protein_coding	long_non_coding
FAM180A	RAB31	0.162981	undirected	protein_coding	protein_coding
FAM180A	SDC2	0.116646	undirected	protein_coding	protein_coding
FAM180A	AXL	0.14277	undirected	protein_coding	protein_coding
FAM180A	NTNG2	0.134331	undirected	protein_coding	protein_coding
FAM180A	MRAS	0.152858	undirected	protein_coding	protein_coding
FAM180A	PMP22	0.106143	undirected	protein_coding	protein_coding
FAM180A	OLFML1	0.154703	undirected	protein_coding	protein_coding
FAM180A	CMTM3	0.107396	undirected	protein_coding	protein_coding
FAM180A	SYDE1	0.178042	undirected	protein_coding	protein_coding
FAM180A	IGFBP7	0.127443	undirected	protein_coding	protein_coding
FAM180A	KIRREL1	0.116533	undirected	protein_coding	protein_coding
FAM180A	VEGFC	0.108518	undirected	protein_coding	protein_coding
ADAM12	COL8A1	0.156129	undirected	protein_coding	protein_coding
ADAM12	NTM	0.105489	undirected	protein_coding	protein_coding
ADAM12	FBLN2	0.115751	undirected	protein_coding	protein_coding
ADAM12	ISLR	0.126841	undirected	protein_coding	protein_coding
ADAM12	CTHRC1	0.108942	undirected	protein_coding	protein_coding
ADAM12	POSTN	0.128393	undirected	protein_coding	protein_coding
ADAM12	COL1A1	0.234887	undirected	protein_coding	protein_coding
ADAM12	FN1	0.165029	undirected	protein_coding	protein_coding
ADAM12	SULF1	0.166417	undirected	protein_coding	protein_coding
ADAM12	PRRX1	0.159699	undirected	protein_coding	protein_coding
ADAM12	ADAMTS2	0.144781	undirected	protein_coding	protein_coding
ADAM12	GFPT2	0.122401	undirected	protein_coding	protein_coding
ADAM12	INHBA	0.136339	undirected	protein_coding	protein_coding
ADAM12	FAP	0.209201	undirected	protein_coding	protein_coding
ADAM12	ADAMTS12	0.153528	undirected	protein_coding	protein_coding
ADAM12	COL3A1	0.262942	undirected	protein_coding	protein_coding
ADAM12	HTRA3	0.106639	undirected	protein_coding	protein_coding
ADAM12	ITGA11	0.139165	undirected	protein_coding	protein_coding
ADAM12	AEBP1	0.168344	undirected	protein_coding	protein_coding
ADAM12	FBN1	0.183885	undirected	protein_coding	protein_coding
ADAM12	COL1A2	0.26326	undirected	protein_coding	protein_coding
ADAM12	MMP2	0.119817	undirected	protein_coding	protein_coding
ADAM12	ANTXR1	0.163435	undirected	protein_coding	protein_coding
ADAM12	ZNF469	0.104659	undirected	protein_coding	protein_coding
ADAM12	PLXDC2	0.111852	undirected	protein_coding	protein_coding
ADAM12	CPXM1	0.130356	undirected	protein_coding	protein_coding
ADAM12	SERPINF1	0.112935	undirected	protein_coding	protein_coding
ADAM12	WISP1	0.114181	undirected	protein_coding	protein_coding
ADAM12	BICC1	0.104173	undirected	protein_coding	protein_coding
ADAM12	OLFML2B	0.157065	undirected	protein_coding	protein_coding
ADAM12	GPC6	0.100481	undirected	protein_coding	protein_coding
ADAM12	LUM	0.181725	undirected	protein_coding	protein_coding
ADAM12	SCARF2	0.118751	undirected	protein_coding	protein_coding
ADAM12	COL5A1	0.237646	undirected	protein_coding	protein_coding
ADAM12	NOX4	0.133534	undirected	protein_coding	protein_coding
ADAM12	EMILIN1	0.121019	undirected	protein_coding	protein_coding
ADAM12	CDH11	0.194659	undirected	protein_coding	protein_coding
ADAM12	BGN	0.170697	undirected	protein_coding	protein_coding
ADAM12	VCAN	0.20745	undirected	protein_coding	protein_coding
ADAM12	COL6A3	0.195293	undirected	protein_coding	protein_coding
ADAM12	LOX	0.169994	undirected	protein_coding	protein_coding
ADAM12	COL12A1	0.162589	undirected	protein_coding	protein_coding
ADAM12	COL6A2	0.160861	undirected	protein_coding	protein_coding
ADAM12	COL5A2	0.235471	undirected	protein_coding	protein_coding
ADAM12	CERCAM	0.154306	undirected	protein_coding	protein_coding
ADAM12	GLT8D2	0.146335	undirected	protein_coding	protein_coding
ADAM12	ANGPTL2	0.103988	undirected	protein_coding	protein_coding
ADAM12	CTSK	0.129374	undirected	protein_coding	protein_coding
ADAM12	PCOLCE	0.118849	undirected	protein_coding	protein_coding
ADAM12	SPARC	0.205935	undirected	protein_coding	protein_coding
ADAM12	NID2	0.107242	undirected	protein_coding	protein_coding
ADAM12	EFEMP2	0.13221	undirected	protein_coding	protein_coding
ADAM12	CLEC11A	0.144584	undirected	protein_coding	protein_coding
ADAM12	MEIS3	0.128921	undirected	protein_coding	protein_coding
ADAM12	TIMP2	0.127532	undirected	protein_coding	protein_coding
ADAM12	LRRC32	0.12474	undirected	protein_coding	protein_coding
ADAM12	THY1	0.19834	undirected	protein_coding	protein_coding
ADAM12	FSTL1	0.154942	undirected	protein_coding	protein_coding
ADAM12	RAB31	0.120432	undirected	protein_coding	protein_coding
ADAM12	PDGFRB	0.1683	undirected	protein_coding	protein_coding
ADAM12	SDC2	0.119801	undirected	protein_coding	protein_coding
ADAM12	OLFML1	0.134458	undirected	protein_coding	protein_coding
ADAM12	CMTM3	0.132218	undirected	protein_coding	protein_coding
ADAM12	CD248	0.146082	undirected	protein_coding	protein_coding
ADAM12	SYDE1	0.125274	undirected	protein_coding	protein_coding
ADAM12	VEGFC	0.103798	undirected	protein_coding	protein_coding
IGF2	COL8A1	0.13618	undirected	protein_coding	protein_coding
IGF2	ISLR	0.108679	undirected	protein_coding	protein_coding
IGF2	COL3A1	0.101019	undirected	protein_coding	protein_coding
IGF2	AEBP1	0.112508	undirected	protein_coding	protein_coding
IGF2	ANTXR1	0.118736	undirected	protein_coding	protein_coding
IGF2	PLXDC2	0.124516	undirected	protein_coding	protein_coding
IGF2	SERPINF1	0.12407	undirected	protein_coding	protein_coding
IGF2	BICC1	0.107542	undirected	protein_coding	protein_coding
IGF2	LUM	0.118142	undirected	protein_coding	protein_coding
IGF2	EVC	0.102628	undirected	protein_coding	protein_coding
IGF2	EMILIN1	0.138541	undirected	protein_coding	protein_coding
IGF2	DCN	0.132013	undirected	protein_coding	protein_coding
IGF2	CDH11	0.146692	undirected	protein_coding	protein_coding
IGF2	COPZ2	0.129673	undirected	protein_coding	protein_coding
IGF2	COL6A2	0.121177	undirected	protein_coding	protein_coding
IGF2	GLT8D2	0.146481	undirected	protein_coding	protein_coding
IGF2	ANGPTL2	0.111866	undirected	protein_coding	protein_coding
IGF2	C1S	0.107557	undirected	protein_coding	protein_coding
IGF2	C1R	0.104404	undirected	protein_coding	protein_coding
IGF2	EFEMP2	0.132439	undirected	protein_coding	protein_coding
IGF2	MEIS3	0.126865	undirected	protein_coding	protein_coding
IGF2	GGT5	0.114663	undirected	protein_coding	protein_coding
IGF2	TIMP2	0.140061	undirected	protein_coding	protein_coding
IGF2	FSTL1	0.14045	undirected	protein_coding	protein_coding
IGF2	RAB31	0.123103	undirected	protein_coding	protein_coding
IGF2	SDC2	0.100599	undirected	protein_coding	protein_coding
IGF2	AXL	0.108295	undirected	protein_coding	protein_coding
IGF2	NTNG2	0.109263	undirected	protein_coding	protein_coding
IGF2	MRAS	0.120779	undirected	protein_coding	protein_coding
IGF2	OLFML1	0.122075	undirected	protein_coding	protein_coding
IGF2	SYDE1	0.149818	undirected	protein_coding	protein_coding
IGF2	IGFBP7	0.109126	undirected	protein_coding	protein_coding
MATN3	COL8A1	0.140617	undirected	protein_coding	protein_coding
MATN3	FBLN1	0.101707	undirected	protein_coding	protein_coding
MATN3	ISLR	0.125649	undirected	protein_coding	protein_coding
MATN3	MXRA8	0.117044	undirected	protein_coding	protein_coding
MATN3	AEBP1	0.125008	undirected	protein_coding	protein_coding
MATN3	ANTXR1	0.122384	undirected	protein_coding	protein_coding
MATN3	PLXDC2	0.114584	undirected	protein_coding	protein_coding
MATN3	SERPINF1	0.126892	undirected	protein_coding	protein_coding
MATN3	COL8A2	0.116243	undirected	protein_coding	protein_coding
MATN3	LUM	0.124714	undirected	protein_coding	protein_coding
MATN3	SCARF2	0.106646	undirected	protein_coding	protein_coding
MATN3	EMILIN1	0.116544	undirected	protein_coding	protein_coding
MATN3	DCN	0.131305	undirected	protein_coding	protein_coding
MATN3	CDH11	0.141533	undirected	protein_coding	protein_coding
MATN3	COPZ2	0.119822	undirected	protein_coding	protein_coding
MATN3	COL6A2	0.10012	undirected	protein_coding	protein_coding
MATN3	GLT8D2	0.135056	undirected	protein_coding	protein_coding
MATN3	C1S	0.106954	undirected	protein_coding	protein_coding
MATN3	RARRES2	0.103983	undirected	protein_coding	protein_coding
MATN3	C1R	0.103633	undirected	protein_coding	protein_coding
MATN3	EFEMP2	0.151683	undirected	protein_coding	protein_coding
MATN3	MEIS3	0.110419	undirected	protein_coding	protein_coding
MATN3	GGT5	0.12144	undirected	protein_coding	protein_coding
MATN3	TIMP2	0.139299	undirected	protein_coding	protein_coding
MATN3	FSTL1	0.128251	undirected	protein_coding	protein_coding
MATN3	RAB31	0.110317	undirected	protein_coding	protein_coding
MATN3	MRAS	0.107969	undirected	protein_coding	protein_coding
MATN3	OLFML1	0.122478	undirected	protein_coding	protein_coding
MATN3	SYDE1	0.119162	undirected	protein_coding	protein_coding
MATN3	IGFBP7	0.10001	undirected	protein_coding	protein_coding
DKK2	COL8A1	0.211868	undirected	protein_coding	protein_coding
DKK2	FBLN2	0.123527	undirected	protein_coding	protein_coding
DKK2	ISLR	0.18527	undirected	protein_coding	protein_coding
DKK2	CCDC8	0.110518	undirected	protein_coding	protein_coding
DKK2	COL1A1	0.106968	undirected	protein_coding	protein_coding
DKK2	FN1	0.111857	undirected	protein_coding	protein_coding
DKK2	SULF1	0.150223	undirected	protein_coding	protein_coding
DKK2	PRRX1	0.135647	undirected	protein_coding	protein_coding
DKK2	GFPT2	0.143029	undirected	protein_coding	protein_coding
DKK2	INHBA	0.105648	undirected	protein_coding	protein_coding
[truncated: 9,317 more rows]
