# Supplementary material for: An Advanced Systems Pharmacology Strategy Reveals AKR1B1, MMP2, PTGER3 as Key Genes in the Competing Endogenous RNA Network of Compound Kushen Injection Treating Gastric Carcinoma by Integrated Bioinformatics and Experimental Verification
Source: Front Cell Dev Biol. 2021 Sep 27;9:742421. doi: 10.3389/fcell.2021.742421 (PMC8502965; doi:10.3389/fcell.2021.742421)
Supplement: Supplementary Table 5 — Turquoise network nodes in WGCNA. [file Table_5.xlsx]

## Sheet: Table S5. Turquoise network nod
fromNode	toNode	weight	direction	fromAltName	toAltName
DES	THBS4	0.113066	undirected	protein_coding	protein_coding
DES	C2orf40	0.194537	undirected	protein_coding	protein_coding
DES	OGN	0.137957	undirected	protein_coding	protein_coding
DES	HAND2	0.217334	undirected	protein_coding	protein_coding
DES	C7	0.101892	undirected	protein_coding	protein_coding
DES	SFRP1	0.101789	undirected	protein_coding	protein_coding
DES	PRIMA1	0.12464	undirected	protein_coding	protein_coding
DES	MYH11	0.306544	undirected	protein_coding	protein_coding
DES	GREM2	0.106184	undirected	protein_coding	protein_coding
DES	HSPB6	0.308472	undirected	protein_coding	protein_coding
DES	HSPB7	0.291299	undirected	protein_coding	protein_coding
DES	CHRDL2	0.126812	undirected	protein_coding	protein_coding
DES	PART1	0.118018	undirected	protein_coding	long_non_coding
DES	CNTN1	0.114886	undirected	protein_coding	protein_coding
DES	SCRG1	0.254054	undirected	protein_coding	protein_coding
DES	MAMDC2	0.183655	undirected	protein_coding	protein_coding
DES	RGMA	0.256773	undirected	protein_coding	protein_coding
DES	ACTG2	0.268572	undirected	protein_coding	protein_coding
DES	TYRP1	0.142916	undirected	protein_coding	protein_coding
DES	PLIN4	0.135487	undirected	protein_coding	protein_coding
DES	PRELP	0.166327	undirected	protein_coding	protein_coding
DES	ATP1A2	0.248015	undirected	protein_coding	protein_coding
DES	EPHA7	0.124277	undirected	protein_coding	protein_coding
DES	PRUNE2	0.129601	undirected	protein_coding	protein_coding
DES	COL4A6	0.126045	undirected	protein_coding	protein_coding
DES	KCNK3	0.100156	undirected	protein_coding	protein_coding
DES	SYNPO2	0.33335	undirected	protein_coding	protein_coding
DES	NXPH3	0.202695	undirected	protein_coding	protein_coding
DES	ANGPTL1	0.252182	undirected	protein_coding	protein_coding
DES	TACR2	0.157566	undirected	protein_coding	protein_coding
DES	PLN	0.26261	undirected	protein_coding	protein_coding
DES	CNN1	0.321028	undirected	protein_coding	protein_coding
DES	PGM5	0.283485	undirected	protein_coding	protein_coding
DES	KCNMA1	0.224707	undirected	protein_coding	protein_coding
DES	ADCY5	0.141181	undirected	protein_coding	protein_coding
DES	PCDH9	0.137255	undirected	protein_coding	protein_coding
DES	GNAO1	0.218819	undirected	protein_coding	protein_coding
DES	SGCA	0.211168	undirected	protein_coding	protein_coding
DES	MYOCD	0.236478	undirected	protein_coding	protein_coding
DES	FLNC	0.201468	undirected	protein_coding	protein_coding
DES	SPEG	0.134649	undirected	protein_coding	protein_coding
DES	ADAMTS8	0.119893	undirected	protein_coding	protein_coding
DES	SYNM	0.260606	undirected	protein_coding	protein_coding
DES	FOXP2	0.148681	undirected	protein_coding	protein_coding
DES	LMOD1	0.352605	undirected	protein_coding	protein_coding
DES	NOVA1	0.119239	undirected	protein_coding	protein_coding
DES	ACTC1	0.155076	undirected	protein_coding	protein_coding
DES	RSPO3	0.174818	undirected	protein_coding	protein_coding
DES	CPXM2	0.266858	undirected	protein_coding	protein_coding
DES	BOC	0.19833	undirected	protein_coding	protein_coding
DES	ADAM33	0.164858	undirected	protein_coding	protein_coding
DES	NRXN3	0.179301	undirected	protein_coding	protein_coding
DES	MGP	0.121889	undirected	protein_coding	protein_coding
DES	JPH2	0.255357	undirected	protein_coding	protein_coding
DES	WNT9A	0.120525	undirected	protein_coding	protein_coding
DES	ASPN	0.100789	undirected	protein_coding	protein_coding
DES	C1QTNF7	0.134169	undirected	protein_coding	protein_coding
DES	BARX1	0.1129	undirected	protein_coding	protein_coding
DES	SMOC2	0.147932	undirected	protein_coding	protein_coding
DES	GREM1	0.140548	undirected	protein_coding	protein_coding
DES	GRIK5	0.15871	undirected	protein_coding	protein_coding
DES	PDZD4	0.24409	undirected	protein_coding	protein_coding
DES	FGF7	0.168135	undirected	protein_coding	protein_coding
DES	PTGER3	0.121005	undirected	protein_coding	protein_coding
DES	ASB2	0.195098	undirected	protein_coding	protein_coding
DES	ADAMTSL3	0.138953	undirected	protein_coding	protein_coding
DES	SYNC	0.206099	undirected	protein_coding	protein_coding
DES	RBPMS2	0.209455	undirected	protein_coding	protein_coding
DES	MIR100HG	0.23656	undirected	protein_coding	long_non_coding
DES	AR	0.124852	undirected	protein_coding	protein_coding
DES	TAGLN	0.287618	undirected	protein_coding	protein_coding
DES	HSPB8	0.216193	undirected	protein_coding	protein_coding
DES	ANK2	0.15851	undirected	protein_coding	protein_coding
DES	TNC	0.110925	undirected	protein_coding	protein_coding
DES	LDB3	0.245618	undirected	protein_coding	protein_coding
DES	CAND2	0.113431	undirected	protein_coding	protein_coding
DES	RNF150	0.253225	undirected	protein_coding	protein_coding
DES	FHL1	0.3253	undirected	protein_coding	protein_coding
DES	TMOD1	0.112599	undirected	protein_coding	protein_coding
DES	AC010478.1	0.130568	undirected	protein_coding	long_non_coding
DES	NFASC	0.132212	undirected	protein_coding	protein_coding
DES	NTN1	0.116897	undirected	protein_coding	protein_coding
DES	LINC00702	0.229747	undirected	protein_coding	long_non_coding
DES	KCNMB1	0.305576	undirected	protein_coding	protein_coding
DES	AKAP12	0.131526	undirected	protein_coding	protein_coding
DES	MFAP4	0.195601	undirected	protein_coding	protein_coding
DES	PODN	0.105309	undirected	protein_coding	protein_coding
DES	CARMN	0.265947	undirected	protein_coding	long_non_coding
DES	DPYSL3	0.176924	undirected	protein_coding	protein_coding
DES	ADCY2	0.11516	undirected	protein_coding	protein_coding
DES	SSC5D	0.192883	undirected	protein_coding	protein_coding
DES	ZNF385D	0.103229	undirected	protein_coding	protein_coding
DES	MRGPRF	0.290924	undirected	protein_coding	protein_coding
DES	AOC3	0.305391	undirected	protein_coding	protein_coding
DES	REEP2	0.189934	undirected	protein_coding	protein_coding
DES	SNHG14	0.145048	undirected	protein_coding	long_non_coding
DES	SCUBE1	0.125879	undirected	protein_coding	protein_coding
DES	CACNA1C	0.114826	undirected	protein_coding	protein_coding
DES	C15orf59	0.1365	undirected	protein_coding	protein_coding
DES	MAP6	0.199603	undirected	protein_coding	protein_coding
DES	BHMT2	0.216484	undirected	protein_coding	protein_coding
DES	RERG	0.114754	undirected	protein_coding	protein_coding
DES	DACT3	0.311279	undirected	protein_coding	protein_coding
DES	SOD3	0.173549	undirected	protein_coding	protein_coding
DES	INMT	0.120217	undirected	protein_coding	protein_coding
DES	PPP1R14A	0.187745	undirected	protein_coding	protein_coding
DES	BVES	0.122051	undirected	protein_coding	protein_coding
DES	MYL9	0.273973	undirected	protein_coding	protein_coding
DES	BNC2	0.14704	undirected	protein_coding	protein_coding
DES	DMD	0.104217	undirected	protein_coding	protein_coding
DES	ACTA2-AS1	0.23718	undirected	protein_coding	long_non_coding
DES	SLC2A4	0.163389	undirected	protein_coding	protein_coding
DES	MAPK10	0.163143	undirected	protein_coding	protein_coding
DES	PDE3A	0.122795	undirected	protein_coding	protein_coding
DES	ROR2	0.13129	undirected	protein_coding	protein_coding
DES	PEG3	0.169877	undirected	protein_coding	protein_coding
DES	AKAP6	0.145691	undirected	protein_coding	protein_coding
DES	CRYAB	0.206287	undirected	protein_coding	protein_coding
DES	CSDC2	0.107001	undirected	protein_coding	protein_coding
DES	ISL1	0.104848	undirected	protein_coding	protein_coding
DES	SETBP1	0.138116	undirected	protein_coding	protein_coding
DES	MYLK	0.326051	undirected	protein_coding	protein_coding
DES	FRZB	0.142429	undirected	protein_coding	protein_coding
DES	FGF2	0.232405	undirected	protein_coding	protein_coding
DES	NECAB1	0.202073	undirected	protein_coding	protein_coding
DES	MSRB3	0.286641	undirected	protein_coding	protein_coding
DES	AP000892.3	0.269304	undirected	protein_coding	TEC
DES	RAB9B	0.101773	undirected	protein_coding	protein_coding
DES	RUNX1T1	0.12492	undirected	protein_coding	protein_coding
DES	GSTM5	0.110108	undirected	protein_coding	protein_coding
DES	SORBS1	0.183199	undirected	protein_coding	protein_coding
DES	SGCD	0.178355	undirected	protein_coding	protein_coding
DES	NEGR1	0.222589	undirected	protein_coding	protein_coding
DES	PGR	0.194956	undirected	protein_coding	protein_coding
DES	PKNOX2	0.138568	undirected	protein_coding	protein_coding
DES	C14orf132	0.155019	undirected	protein_coding	protein_coding
DES	KIAA1644	0.134762	undirected	protein_coding	protein_coding
DES	FENDRR	0.122021	undirected	protein_coding	long_non_coding
DES	GUCY1A3	0.129169	undirected	protein_coding	protein_coding
DES	CACNA1H	0.111424	undirected	protein_coding	protein_coding
DES	CLMP	0.168444	undirected	protein_coding	protein_coding
DES	JAM2	0.173296	undirected	protein_coding	protein_coding
DES	ATP1B2	0.104446	undirected	protein_coding	protein_coding
DES	MRVI1	0.310427	undirected	protein_coding	protein_coding
DES	SPARCL1	0.280257	undirected	protein_coding	protein_coding
DES	NEXN	0.222218	undirected	protein_coding	protein_coding
DES	CPED1	0.270871	undirected	protein_coding	protein_coding
DES	PTN	0.101981	undirected	protein_coding	protein_coding
DES	ABCC9	0.211239	undirected	protein_coding	protein_coding
DES	NACAD	0.176805	undirected	protein_coding	protein_coding
DES	ACTA2	0.246028	undirected	protein_coding	protein_coding
DES	PDLIM3	0.249602	undirected	protein_coding	protein_coding
DES	MICU3	0.143118	undirected	protein_coding	protein_coding
DES	MYOM1	0.104479	undirected	protein_coding	protein_coding
DES	TNS1	0.301367	undirected	protein_coding	protein_coding
DES	DAAM2	0.200077	undirected	protein_coding	protein_coding
DES	ARHGEF25	0.229068	undirected	protein_coding	protein_coding
DES	DDR2	0.228882	undirected	protein_coding	protein_coding
DES	AC104083.1	0.119647	undirected	protein_coding	long_non_coding
DES	ZNF135	0.111229	undirected	protein_coding	protein_coding
DES	NDN	0.172421	undirected	protein_coding	protein_coding
DES	ZFPM2	0.123775	undirected	protein_coding	protein_coding
DES	SLC22A17	0.138677	undirected	protein_coding	protein_coding
DES	CAVIN2	0.142274	undirected	protein_coding	protein_coding
DES	FILIP1	0.247549	undirected	protein_coding	protein_coding
DES	AL139220.2	0.12787	undirected	protein_coding	long_non_coding
DES	TPM2	0.154757	undirected	protein_coding	protein_coding
DES	STON1	0.249428	undirected	protein_coding	protein_coding
DES	RCAN2	0.123517	undirected	protein_coding	protein_coding
DES	PDE1A	0.122385	undirected	protein_coding	protein_coding
DES	FXYD6	0.190571	undirected	protein_coding	protein_coding
DES	VSTM4	0.130538	undirected	protein_coding	protein_coding
DES	FLNA	0.207457	undirected	protein_coding	protein_coding
DES	PSD	0.142258	undirected	protein_coding	protein_coding
DES	NCS1	0.108056	undirected	protein_coding	protein_coding
DES	RAI2	0.131416	undirected	protein_coding	protein_coding
DES	FAM129A	0.136697	undirected	protein_coding	protein_coding
DES	ITGA7	0.146606	undirected	protein_coding	protein_coding
DES	GPRASP1	0.201065	undirected	protein_coding	protein_coding
DES	GLI3	0.149002	undirected	protein_coding	protein_coding
DES	RNF180	0.1292	undirected	protein_coding	protein_coding
DES	RTL5	0.136526	undirected	protein_coding	protein_coding
DES	FAXDC2	0.112312	undirected	protein_coding	protein_coding
DES	MAP1A	0.149773	undirected	protein_coding	protein_coding
DES	LIMS2	0.301937	undirected	protein_coding	protein_coding
DES	PRKD1	0.157121	undirected	protein_coding	protein_coding
DES	DZIP1	0.122915	undirected	protein_coding	protein_coding
DES	SYNE1	0.140488	undirected	protein_coding	protein_coding
DES	GYPC	0.114297	undirected	protein_coding	protein_coding
DES	PYGM	0.215139	undirected	protein_coding	protein_coding
DES	RASSF8	0.128184	undirected	protein_coding	protein_coding
DES	MAP1B	0.156698	undirected	protein_coding	protein_coding
DES	MPDZ	0.212496	undirected	protein_coding	protein_coding
DES	TCEAL7	0.183729	undirected	protein_coding	protein_coding
DES	HDGFL3	0.11349	undirected	protein_coding	protein_coding
DES	FOXF1	0.110398	undirected	protein_coding	protein_coding
DES	EML1	0.201311	undirected	protein_coding	protein_coding
DES	DGKI	0.181663	undirected	protein_coding	protein_coding
DES	ITGA9	0.107515	undirected	protein_coding	protein_coding
DES	NR2F1-AS1	0.147241	undirected	protein_coding	long_non_coding
DES	DCLK2	0.134468	undirected	protein_coding	protein_coding
DES	ANTXR2	0.101557	undirected	protein_coding	protein_coding
DES	CNTNAP1	0.180613	undirected	protein_coding	protein_coding
DES	CLIP3	0.278159	undirected	protein_coding	protein_coding
DES	RBMS3	0.186469	undirected	protein_coding	protein_coding
DES	FGFR1	0.17571	undirected	protein_coding	protein_coding
DES	PPP1R12B	0.223191	undirected	protein_coding	protein_coding
DES	MCC	0.109131	undirected	protein_coding	protein_coding
DES	PRICKLE2	0.210564	undirected	protein_coding	protein_coding
DES	CALD1	0.256544	undirected	protein_coding	protein_coding
DES	CAP2	0.105978	undirected	protein_coding	protein_coding
DES	POPDC2	0.201585	undirected	protein_coding	protein_coding
DES	JAKMIP2	0.105221	undirected	protein_coding	protein_coding
DES	LTBP1	0.177387	undirected	protein_coding	protein_coding
DES	TMEM47	0.171147	undirected	protein_coding	protein_coding
DES	SELENOM	0.107348	undirected	protein_coding	protein_coding
DES	ARMCX1	0.102241	undirected	protein_coding	protein_coding
DES	ZCCHC24	0.221728	undirected	protein_coding	protein_coding
DES	PLA2G4C	0.107919	undirected	protein_coding	protein_coding
DES	MAGI2-AS3	0.205532	undirected	protein_coding	long_non_coding
DES	MBNL1-AS1	0.239945	undirected	protein_coding	long_non_coding
DES	AKT3	0.187066	undirected	protein_coding	protein_coding
DES	MEIS1	0.101248	undirected	protein_coding	protein_coding
DES	RYR3	0.117204	undirected	protein_coding	protein_coding
DES	KCNJ8	0.105779	undirected	protein_coding	protein_coding
DES	TGFB1I1	0.197245	undirected	protein_coding	protein_coding
DES	FERMT2	0.260569	undirected	protein_coding	protein_coding
DES	CAVIN1	0.163246	undirected	protein_coding	protein_coding
DES	LRCH2	0.212481	undirected	protein_coding	protein_coding
DES	CAV1	0.149215	undirected	protein_coding	protein_coding
DES	TSHZ3	0.195916	undirected	protein_coding	protein_coding
DES	NRP2	0.106693	undirected	protein_coding	protein_coding
DES	AF001548.2	0.105763	undirected	protein_coding	long_non_coding
DES	PLEKHO1	0.14577	undirected	protein_coding	protein_coding
DES	GUCY1B3	0.124785	undirected	protein_coding	protein_coding
DES	JAM3	0.155895	undirected	protein_coding	protein_coding
DES	FBXL22	0.135801	undirected	protein_coding	protein_coding
DES	PABPC4L	0.102868	undirected	protein_coding	protein_coding
DES	MXRA7	0.126248	undirected	protein_coding	protein_coding
DES	ZEB1	0.258784	undirected	protein_coding	protein_coding
DES	RECK	0.120832	undirected	protein_coding	protein_coding
DES	FBXL7	0.121842	undirected	protein_coding	protein_coding
DES	PALLD	0.176013	undirected	protein_coding	protein_coding
DES	SYT11	0.117543	undirected	protein_coding	protein_coding
DES	NNAT	0.109903	undirected	protein_coding	protein_coding
DES	LAYN	0.210578	undirected	protein_coding	protein_coding
DES	DNM3OS	0.130163	undirected	protein_coding	long_non_coding
DES	PRKG1	0.197466	undirected	protein_coding	protein_coding
DES	TUBA1A	0.120276	undirected	protein_coding	protein_coding
DES	RHOJ	0.103877	undirected	protein_coding	protein_coding
DES	DNAJB5	0.236183	undirected	protein_coding	protein_coding
DES	MAGI2	0.113484	undirected	protein_coding	protein_coding
DES	COX7A1	0.155666	undirected	protein_coding	protein_coding
DES	FNBP1	0.11328	undirected	protein_coding	protein_coding
DES	CNRIP1	0.110043	undirected	protein_coding	protein_coding
DES	RAB23	0.11748	undirected	protein_coding	protein_coding
DES	FILIP1L	0.128681	undirected	protein_coding	protein_coding
DES	DMPK	0.137353	undirected	protein_coding	protein_coding
DES	SMTN	0.131635	undirected	protein_coding	protein_coding
DES	LIX1L	0.118369	undirected	protein_coding	protein_coding
THBS4	C2orf40	0.118647	undirected	protein_coding	protein_coding
THBS4	OGN	0.160216	undirected	protein_coding	protein_coding
THBS4	HAND2	0.170007	undirected	protein_coding	protein_coding
THBS4	C7	0.114763	undirected	protein_coding	protein_coding
THBS4	CHRDL1	0.131422	undirected	protein_coding	protein_coding
THBS4	CILP	0.112332	undirected	protein_coding	protein_coding
THBS4	SFRP1	0.119895	undirected	protein_coding	protein_coding
THBS4	APOD	0.1062	undirected	protein_coding	protein_coding
THBS4	PI16	0.108832	undirected	protein_coding	protein_coding
THBS4	PRIMA1	0.101221	undirected	protein_coding	protein_coding
THBS4	MYH11	0.129584	undirected	protein_coding	protein_coding
THBS4	GREM2	0.101423	undirected	protein_coding	protein_coding
THBS4	HSPB6	0.210873	undirected	protein_coding	protein_coding
THBS4	HSPB7	0.151602	undirected	protein_coding	protein_coding
THBS4	CADM3	0.100247	undirected	protein_coding	protein_coding
THBS4	OMD	0.13596	undirected	protein_coding	protein_coding
THBS4	CHRDL2	0.129397	undirected	protein_coding	protein_coding
THBS4	CNTN1	0.129419	undirected	protein_coding	protein_coding
THBS4	SCRG1	0.124128	undirected	protein_coding	protein_coding
THBS4	MAMDC2	0.103839	undirected	protein_coding	protein_coding
THBS4	NKX3-2	0.121324	undirected	protein_coding	protein_coding
THBS4	SHISA3	0.111339	undirected	protein_coding	protein_coding
THBS4	ISM1	0.126243	undirected	protein_coding	protein_coding
THBS4	RGMA	0.167643	undirected	protein_coding	protein_coding
THBS4	ACTG2	0.118606	undirected	protein_coding	protein_coding
THBS4	PLIN4	0.11154	undirected	protein_coding	protein_coding
THBS4	PRELP	0.19131	undirected	protein_coding	protein_coding
THBS4	MEOX2	0.127881	undirected	protein_coding	protein_coding
THBS4	ATP1A2	0.130179	undirected	protein_coding	protein_coding
THBS4	EPHA7	0.106949	undirected	protein_coding	protein_coding
THBS4	PRUNE2	0.110625	undirected	protein_coding	protein_coding
THBS4	SYNPO2	0.15603	undirected	protein_coding	protein_coding
THBS4	NXPH3	0.140759	undirected	protein_coding	protein_coding
THBS4	PTGIS	0.124823	undirected	protein_coding	protein_coding
THBS4	ANGPTL1	0.17775	undirected	protein_coding	protein_coding
THBS4	TACR2	0.108429	undirected	protein_coding	protein_coding
THBS4	PLN	0.161442	undirected	protein_coding	protein_coding
THBS4	CYP1B1	0.119354	undirected	protein_coding	protein_coding
THBS4	FABP4	0.11857	undirected	protein_coding	protein_coding
THBS4	CNN1	0.163546	undirected	protein_coding	protein_coding
THBS4	PGM5	0.156888	undirected	protein_coding	protein_coding
THBS4	KCNMA1	0.131871	undirected	protein_coding	protein_coding
THBS4	ADCY5	0.105427	undirected	protein_coding	protein_coding
THBS4	DPT	0.111039	undirected	protein_coding	protein_coding
THBS4	PCDH9	0.116463	undirected	protein_coding	protein_coding
THBS4	GNAO1	0.140287	undirected	protein_coding	protein_coding
THBS4	SGCA	0.1136	undirected	protein_coding	protein_coding
THBS4	MKX	0.11402	undirected	protein_coding	protein_coding
THBS4	MYOCD	0.109774	undirected	protein_coding	protein_coding
THBS4	FLNC	0.120211	undirected	protein_coding	protein_coding
THBS4	SPEG	0.111116	undirected	protein_coding	protein_coding
THBS4	ADAMTS8	0.103714	undirected	protein_coding	protein_coding
THBS4	SYNM	0.115152	undirected	protein_coding	protein_coding
THBS4	FMO2	0.11649	undirected	protein_coding	protein_coding
THBS4	PNMA8A	0.119675	undirected	protein_coding	protein_coding
THBS4	FOXP2	0.119145	undirected	protein_coding	protein_coding
THBS4	NRXN2	0.104176	undirected	protein_coding	protein_coding
THBS4	AOX1	0.103959	undirected	protein_coding	protein_coding
THBS4	TMEM130	0.111382	undirected	protein_coding	protein_coding
THBS4	LMOD1	0.193098	undirected	protein_coding	protein_coding
THBS4	NOVA1	0.101386	undirected	protein_coding	protein_coding
THBS4	NCAM2	0.122739	undirected	protein_coding	protein_coding
THBS4	RSPO3	0.156525	undirected	protein_coding	protein_coding
THBS4	NPTXR	0.109574	undirected	protein_coding	protein_coding
THBS4	SPON1	0.12238	undirected	protein_coding	protein_coding
THBS4	CPXM2	0.192417	undirected	protein_coding	protein_coding
THBS4	BOC	0.19552	undirected	protein_coding	protein_coding
THBS4	ADAM33	0.138525	undirected	protein_coding	protein_coding
THBS4	NRXN3	0.115239	undirected	protein_coding	protein_coding
THBS4	ADGRD1	0.124712	undirected	protein_coding	protein_coding
THBS4	MGP	0.151257	undirected	protein_coding	protein_coding
THBS4	SLIT2	0.156387	undirected	protein_coding	protein_coding
THBS4	JPH2	0.125743	undirected	protein_coding	protein_coding
THBS4	HTR2A	0.126011	undirected	protein_coding	protein_coding
THBS4	ASPN	0.13246	undirected	protein_coding	protein_coding
THBS4	C1QTNF7	0.112943	undirected	protein_coding	protein_coding
THBS4	BARX1	0.120679	undirected	protein_coding	protein_coding
THBS4	IGF1	0.119844	undirected	protein_coding	protein_coding
THBS4	ABI3BP	0.106541	undirected	protein_coding	protein_coding
THBS4	SMOC2	0.130943	undirected	protein_coding	protein_coding
THBS4	RYR2	0.108929	undirected	protein_coding	protein_coding
THBS4	PLXNA4	0.121183	undirected	protein_coding	protein_coding
THBS4	GREM1	0.136957	undirected	protein_coding	protein_coding
THBS4	MIR99AHG	0.126694	undirected	protein_coding	long_non_coding
THBS4	GRIK5	0.115732	undirected	protein_coding	protein_coding
THBS4	MN1	0.111106	undirected	protein_coding	protein_coding
THBS4	PDZD4	0.15946	undirected	protein_coding	protein_coding
THBS4	FGF7	0.173319	undirected	protein_coding	protein_coding
THBS4	ABCA9	0.119454	undirected	protein_coding	protein_coding
THBS4	PCDH7	0.115662	undirected	protein_coding	protein_coding
THBS4	ZNF662	0.10386	undirected	protein_coding	protein_coding
THBS4	NALCN	0.121691	undirected	protein_coding	protein_coding
THBS4	PTGER3	0.145895	undirected	protein_coding	protein_coding
THBS4	FAM198A	0.106372	undirected	protein_coding	protein_coding
THBS4	CYS1	0.115471	undirected	protein_coding	protein_coding
THBS4	DCLK1	0.108604	undirected	protein_coding	protein_coding
THBS4	ASB2	0.107333	undirected	protein_coding	protein_coding
THBS4	ADAMTSL3	0.121296	undirected	protein_coding	protein_coding
THBS4	SYNC	0.133824	undirected	protein_coding	protein_coding
THBS4	RBPMS2	0.120389	undirected	protein_coding	protein_coding
THBS4	MIR100HG	0.212714	undirected	protein_coding	long_non_coding
THBS4	AR	0.132596	undirected	protein_coding	protein_coding
THBS4	TAGLN	0.197732	undirected	protein_coding	protein_coding
THBS4	FBXO17	0.104552	undirected	protein_coding	protein_coding
THBS4	HSPB8	0.126644	undirected	protein_coding	protein_coding
THBS4	ANK2	0.138672	undirected	protein_coding	protein_coding
THBS4	TNC	0.106796	undirected	protein_coding	protein_coding
THBS4	LDB3	0.110112	undirected	protein_coding	protein_coding
THBS4	ZFHX4	0.119465	undirected	protein_coding	protein_coding
THBS4	COL14A1	0.12749	undirected	protein_coding	protein_coding
THBS4	RNF150	0.204612	undirected	protein_coding	protein_coding
THBS4	FHL1	0.169896	undirected	protein_coding	protein_coding
THBS4	TMOD1	0.103074	undirected	protein_coding	protein_coding
THBS4	HACD1	0.100276	undirected	protein_coding	protein_coding
THBS4	LMO3	0.110881	undirected	protein_coding	protein_coding
THBS4	FGF14	0.116224	undirected	protein_coding	protein_coding
THBS4	EFEMP1	0.120184	undirected	protein_coding	protein_coding
THBS4	AC010478.1	0.123305	undirected	protein_coding	long_non_coding
THBS4	NFASC	0.103761	undirected	protein_coding	protein_coding
THBS4	LINC00702	0.141445	undirected	protein_coding	long_non_coding
THBS4	KCNMB1	0.144226	undirected	protein_coding	protein_coding
THBS4	AKAP12	0.121	undirected	protein_coding	protein_coding
THBS4	MFAP4	0.149531	undirected	protein_coding	protein_coding
THBS4	NAV3	0.117604	undirected	protein_coding	protein_coding
THBS4	ELN	0.119093	undirected	protein_coding	protein_coding
THBS4	PODN	0.143124	undirected	protein_coding	protein_coding
THBS4	LGI2	0.109398	undirected	protein_coding	protein_coding
THBS4	CARMN	0.156241	undirected	protein_coding	long_non_coding
THBS4	ISLR2	0.118083	undirected	protein_coding	protein_coding
THBS4	DPYSL3	0.192527	undirected	protein_coding	protein_coding
THBS4	ADCY2	0.115926	undirected	protein_coding	protein_coding
THBS4	HMCN1	0.133559	undirected	protein_coding	protein_coding
THBS4	SLIT3	0.103552	undirected	protein_coding	protein_coding
THBS4	SSC5D	0.19034	undirected	protein_coding	protein_coding
THBS4	PALM	0.106666	undirected	protein_coding	protein_coding
THBS4	ZNF385D	0.104448	undirected	protein_coding	protein_coding
THBS4	MRGPRF	0.190505	undirected	protein_coding	protein_coding
THBS4	COLEC12	0.108686	undirected	protein_coding	protein_coding
THBS4	AOC3	0.23858	undirected	protein_coding	protein_coding
THBS4	REEP2	0.118251	undirected	protein_coding	protein_coding
THBS4	GLRB	0.115396	undirected	protein_coding	protein_coding
THBS4	SNHG14	0.123328	undirected	protein_coding	long_non_coding
THBS4	RGS4	0.117771	undirected	protein_coding	protein_coding
THBS4	EPHA3	0.103055	undirected	protein_coding	protein_coding
THBS4	TUB	0.101059	undirected	protein_coding	protein_coding
THBS4	CACNA1C	0.113692	undirected	protein_coding	protein_coding
THBS4	C15orf59	0.130559	undirected	protein_coding	protein_coding
THBS4	TSPAN2	0.122826	undirected	protein_coding	protein_coding
THBS4	MAP6	0.162133	undirected	protein_coding	protein_coding
THBS4	GPBAR1	0.119988	undirected	protein_coding	protein_coding
THBS4	MOXD1	0.116341	undirected	protein_coding	protein_coding
THBS4	PRDM6	0.128346	undirected	protein_coding	protein_coding
THBS4	BHMT2	0.148786	undirected	protein_coding	protein_coding
THBS4	RERG	0.112683	undirected	protein_coding	protein_coding
THBS4	SORCS2	0.103094	undirected	protein_coding	protein_coding
THBS4	DACT3	0.204897	undirected	protein_coding	protein_coding
THBS4	SOD3	0.132476	undirected	protein_coding	protein_coding
THBS4	INMT	0.124275	undirected	protein_coding	protein_coding
THBS4	PPP1R14A	0.115762	undirected	protein_coding	protein_coding
THBS4	GHR	0.112714	undirected	protein_coding	protein_coding
THBS4	MYL9	0.193146	undirected	protein_coding	protein_coding
THBS4	BNC2	0.187288	undirected	protein_coding	protein_coding
THBS4	C4A	0.105353	undirected	protein_coding	protein_coding
THBS4	ACTA2-AS1	0.164026	undirected	protein_coding	long_non_coding
THBS4	SLC2A4	0.110216	undirected	protein_coding	protein_coding
THBS4	NOV	0.106315	undirected	protein_coding	protein_coding
THBS4	MAPK10	0.157878	undirected	protein_coding	protein_coding
THBS4	PDE3A	0.126961	undirected	protein_coding	protein_coding
THBS4	ROR2	0.156302	undirected	protein_coding	protein_coding
THBS4	PEG3	0.172299	undirected	protein_coding	protein_coding
THBS4	AKAP6	0.110652	undirected	protein_coding	protein_coding
THBS4	GLI1	0.115477	undirected	protein_coding	protein_coding
THBS4	CRYAB	0.148567	undirected	protein_coding	protein_coding
THBS4	CSDC2	0.130635	undirected	protein_coding	protein_coding
THBS4	ISL1	0.104334	undirected	protein_coding	protein_coding
THBS4	SETBP1	0.131265	undirected	protein_coding	protein_coding
THBS4	PCBP3	0.121801	undirected	protein_coding	protein_coding
THBS4	FLRT2	0.115046	undirected	protein_coding	protein_coding
THBS4	MYLK	0.191159	undirected	protein_coding	protein_coding
THBS4	CRISPLD1	0.102752	undirected	protein_coding	protein_coding
THBS4	FRZB	0.110603	undirected	protein_coding	protein_coding
THBS4	SRPX	0.111163	undirected	protein_coding	protein_coding
THBS4	FGF2	0.162598	undirected	protein_coding	protein_coding
THBS4	NECAB1	0.133655	undirected	protein_coding	protein_coding
THBS4	MSRB3	0.232885	undirected	protein_coding	protein_coding
THBS4	AP000892.3	0.151211	undirected	protein_coding	TEC
THBS4	RAB9B	0.114173	undirected	protein_coding	protein_coding
THBS4	RUNX1T1	0.146901	undirected	protein_coding	protein_coding
THBS4	LAMA2	0.122072	undirected	protein_coding	protein_coding
THBS4	GSTM5	0.109705	undirected	protein_coding	protein_coding
THBS4	SORBS1	0.111822	undirected	protein_coding	protein_coding
THBS4	SGCD	0.150437	undirected	protein_coding	protein_coding
THBS4	NEGR1	0.130939	undirected	protein_coding	protein_coding
THBS4	C4B	0.101913	undirected	protein_coding	protein_coding
THBS4	PGR	0.162738	undirected	protein_coding	protein_coding
THBS4	PTGFR	0.108798	undirected	protein_coding	protein_coding
THBS4	PKNOX2	0.106546	undirected	protein_coding	protein_coding
THBS4	PDZRN3	0.112397	undirected	protein_coding	protein_coding
THBS4	C14orf132	0.133921	undirected	protein_coding	protein_coding
THBS4	LRRC17	0.100459	undirected	protein_coding	protein_coding
THBS4	LOXL4	0.101915	undirected	protein_coding	protein_coding
THBS4	HOPX	0.116078	undirected	protein_coding	protein_coding
THBS4	KIAA1644	0.109317	undirected	protein_coding	protein_coding
THBS4	GUCY1A3	0.136402	undirected	protein_coding	protein_coding
THBS4	CACNA1H	0.115104	undirected	protein_coding	protein_coding
THBS4	CLMP	0.176403	undirected	protein_coding	protein_coding
THBS4	JAM2	0.155945	undirected	protein_coding	protein_coding
THBS4	ATP1B2	0.110904	undirected	protein_coding	protein_coding
THBS4	MRVI1	0.208829	undirected	protein_coding	protein_coding
THBS4	SOBP	0.101371	undirected	protein_coding	protein_coding
THBS4	SPARCL1	0.197719	undirected	protein_coding	protein_coding
THBS4	NEXN	0.161397	undirected	protein_coding	protein_coding
THBS4	PLPPR4	0.1065	undirected	protein_coding	protein_coding
THBS4	BEND6	0.115715	undirected	protein_coding	protein_coding
THBS4	CPED1	0.178351	undirected	protein_coding	protein_coding
THBS4	SVEP1	0.110354	undirected	protein_coding	protein_coding
THBS4	ABCC9	0.189951	undirected	protein_coding	protein_coding
THBS4	NACAD	0.148049	undirected	protein_coding	protein_coding
THBS4	LDOC1	0.114253	undirected	protein_coding	protein_coding
THBS4	ACTA2	0.195373	undirected	protein_coding	protein_coding
THBS4	PDLIM3	0.229759	undirected	protein_coding	protein_coding
THBS4	GRID1	0.104842	undirected	protein_coding	protein_coding
THBS4	SERPINE2	0.106746	undirected	protein_coding	protein_coding
THBS4	CACNA2D1	0.105066	undirected	protein_coding	protein_coding
THBS4	MICU3	0.152546	undirected	protein_coding	protein_coding
THBS4	HOXA4	0.108773	undirected	protein_coding	protein_coding
THBS4	ARHGAP20	0.118894	undirected	protein_coding	protein_coding
THBS4	TNS1	0.20055	undirected	protein_coding	protein_coding
THBS4	DAAM2	0.122111	undirected	protein_coding	protein_coding
THBS4	ARHGEF25	0.219389	undirected	protein_coding	protein_coding
THBS4	DDR2	0.232813	undirected	protein_coding	protein_coding
THBS4	ABCA6	0.108094	undirected	protein_coding	protein_coding
THBS4	CYBRD1	0.111575	undirected	protein_coding	protein_coding
THBS4	DLG2	0.103024	undirected	protein_coding	protein_coding
THBS4	IGFBP5	0.119492	undirected	protein_coding	protein_coding
THBS4	PTCH2	0.114583	undirected	protein_coding	protein_coding
THBS4	MEG3	0.10303	undirected	protein_coding	long_non_coding
THBS4	SMIM10	0.110979	undirected	protein_coding	protein_coding
THBS4	KCNE4	0.121176	undirected	protein_coding	protein_coding
THBS4	AC104083.1	0.12621	undirected	protein_coding	long_non_coding
THBS4	PCDHB4	0.111801	undirected	protein_coding	protein_coding
THBS4	S1PR3	0.110987	undirected	protein_coding	protein_coding
THBS4	ZNF135	0.116224	undirected	protein_coding	protein_coding
THBS4	NDN	0.191148	undirected	protein_coding	protein_coding
THBS4	LSAMP	0.111617	undirected	protein_coding	protein_coding
THBS4	EVC2	0.1031	undirected	protein_coding	protein_coding
THBS4	ZFPM2	0.127098	undirected	protein_coding	protein_coding
THBS4	SLC22A17	0.130162	undirected	protein_coding	protein_coding
THBS4	DSEL	0.113505	undirected	protein_coding	protein_coding
THBS4	CAVIN2	0.102209	undirected	protein_coding	protein_coding
THBS4	ZNF667-AS1	0.108092	undirected	protein_coding	long_non_coding
THBS4	FILIP1	0.162175	undirected	protein_coding	protein_coding
THBS4	LRRN4CL	0.112481	undirected	protein_coding	protein_coding
THBS4	SERTAD4-AS1	0.101901	undirected	protein_coding	long_non_coding
THBS4	AL139220.2	0.115895	undirected	protein_coding	long_non_coding
THBS4	TPM2	0.113645	undirected	protein_coding	protein_coding
THBS4	ZNF423	0.114465	undirected	protein_coding	protein_coding
THBS4	TNFAIP8L3	0.11016	undirected	protein_coding	protein_coding
THBS4	STON1	0.222174	undirected	protein_coding	protein_coding
THBS4	PCDHB7	0.101907	undirected	protein_coding	protein_coding
THBS4	PRICKLE1	0.110919	undirected	protein_coding	protein_coding
THBS4	RCAN2	0.105844	undirected	protein_coding	protein_coding
THBS4	SEMA3A	0.108137	undirected	protein_coding	protein_coding
THBS4	PDE1A	0.158051	undirected	protein_coding	protein_coding
THBS4	FXYD6	0.175686	undirected	protein_coding	protein_coding
THBS4	OLFML3	0.112893	undirected	protein_coding	protein_coding
THBS4	VSTM4	0.190786	undirected	protein_coding	protein_coding
THBS4	FLNA	0.133687	undirected	protein_coding	protein_coding
THBS4	PSD	0.10982	undirected	protein_coding	protein_coding
THBS4	GLI2	0.102522	undirected	protein_coding	protein_coding
THBS4	NR2F1	0.118459	undirected	protein_coding	protein_coding
THBS4	HSPA12A	0.10463	undirected	protein_coding	protein_coding
THBS4	NCS1	0.105762	undirected	protein_coding	protein_coding
THBS4	RAI2	0.109809	undirected	protein_coding	protein_coding
THBS4	CCDC136	0.107783	undirected	protein_coding	protein_coding
THBS4	FAM129A	0.107103	undirected	protein_coding	protein_coding
THBS4	PHLDB2	0.106472	undirected	protein_coding	protein_coding
THBS4	SPART	0.109783	undirected	protein_coding	protein_coding
THBS4	SLC24A3	0.121345	undirected	protein_coding	protein_coding
THBS4	ITGA7	0.110866	undirected	protein_coding	protein_coding
THBS4	SGCE	0.106925	undirected	protein_coding	protein_coding
THBS4	GPRASP1	0.157963	undirected	protein_coding	protein_coding
THBS4	FMOD	0.105525	undirected	protein_coding	protein_coding
THBS4	BAG2	0.105804	undirected	protein_coding	protein_coding
THBS4	GLI3	0.178016	undirected	protein_coding	protein_coding
THBS4	CHRD	0.116248	undirected	protein_coding	protein_coding
THBS4	C11orf96	0.104366	undirected	protein_coding	protein_coding
THBS4	CMYA5	0.103339	undirected	protein_coding	protein_coding
THBS4	EBF4	0.110574	undirected	protein_coding	protein_coding
THBS4	SSPN	0.122596	undirected	protein_coding	protein_coding
THBS4	RNF180	0.126876	undirected	protein_coding	protein_coding
THBS4	PLPP7	0.110048	undirected	protein_coding	protein_coding
THBS4	RTL5	0.152358	undirected	protein_coding	protein_coding
THBS4	FBLN5	0.140353	undirected	protein_coding	protein_coding
THBS4	ARMCX2	0.109225	undirected	protein_coding	protein_coding
THBS4	FAXDC2	0.106323	undirected	protein_coding	protein_coding
THBS4	ALDH1A3	0.123408	undirected	protein_coding	protein_coding
THBS4	MAP1A	0.191317	undirected	protein_coding	protein_coding
THBS4	DTX3	0.100294	undirected	protein_coding	protein_coding
THBS4	LIMS2	0.201781	undirected	protein_coding	protein_coding
THBS4	PRKD1	0.168594	undirected	protein_coding	protein_coding
THBS4	FAM13C	0.105238	undirected	protein_coding	protein_coding
THBS4	EFS	0.102034	undirected	protein_coding	protein_coding
THBS4	DZIP1	0.152345	undirected	protein_coding	protein_coding
THBS4	TRPS1	0.107337	undirected	protein_coding	protein_coding
THBS4	SYNE1	0.129458	undirected	protein_coding	protein_coding
THBS4	FAM124A	0.103563	undirected	protein_coding	protein_coding
THBS4	GYPC	0.134559	undirected	protein_coding	protein_coding
THBS4	PYGM	0.111312	undirected	protein_coding	protein_coding
THBS4	RASSF8	0.134856	undirected	protein_coding	protein_coding
THBS4	USP51	0.103633	undirected	protein_coding	protein_coding
THBS4	IGFBP4	0.106418	undirected	protein_coding	protein_coding
THBS4	MAP1B	0.117878	undirected	protein_coding	protein_coding
THBS4	MPDZ	0.211741	undirected	protein_coding	protein_coding
THBS4	C1QTNF2	0.114057	undirected	protein_coding	protein_coding
THBS4	FBXO32	0.116301	undirected	protein_coding	protein_coding
THBS4	IGFBP6	0.114672	undirected	protein_coding	protein_coding
THBS4	TCEAL7	0.181915	undirected	protein_coding	protein_coding
THBS4	HDGFL3	0.122753	undirected	protein_coding	protein_coding
THBS4	FOXF1	0.105747	undirected	protein_coding	protein_coding
THBS4	EML1	0.167647	undirected	protein_coding	protein_coding
THBS4	DGKI	0.122858	undirected	protein_coding	protein_coding
THBS4	GEM	0.1111	undirected	protein_coding	protein_coding
THBS4	GNAL	0.103593	undirected	protein_coding	protein_coding
THBS4	ITGA9	0.106612	undirected	protein_coding	protein_coding
THBS4	NR2F1-AS1	0.142196	undirected	protein_coding	long_non_coding
THBS4	DCLK2	0.116714	undirected	protein_coding	protein_coding
THBS4	ANTXR2	0.110784	undirected	protein_coding	protein_coding
THBS4	ENOX1	0.115553	undirected	protein_coding	protein_coding
THBS4	FRMD6	0.123269	undirected	protein_coding	protein_coding
THBS4	PLSCR4	0.112479	undirected	protein_coding	protein_coding
THBS4	CNTNAP1	0.121437	undirected	protein_coding	protein_coding
THBS4	PDE1B	0.10749	undirected	protein_coding	protein_coding
THBS4	CLIP3	0.236589	undirected	protein_coding	protein_coding
THBS4	RASSF8-AS1	0.104022	undirected	protein_coding	long_non_coding
THBS4	RBMS3	0.198114	undirected	protein_coding	protein_coding
THBS4	FGFR1	0.175542	undirected	protein_coding	protein_coding
THBS4	PPP1R12B	0.113147	undirected	protein_coding	protein_coding
THBS4	CDK14	0.104232	undirected	protein_coding	protein_coding
THBS4	LGI4	0.107495	undirected	protein_coding	protein_coding
THBS4	KCTD15	0.101101	undirected	protein_coding	protein_coding
THBS4	ATP8B2	0.117174	undirected	protein_coding	protein_coding
THBS4	ZNF677	0.102402	undirected	protein_coding	protein_coding
THBS4	EDNRA	0.109423	undirected	protein_coding	protein_coding
THBS4	MCC	0.111665	undirected	protein_coding	protein_coding
THBS4	PRICKLE2	0.170849	undirected	protein_coding	protein_coding
THBS4	CALD1	0.210938	undirected	protein_coding	protein_coding
THBS4	CAP2	0.114355	undirected	protein_coding	protein_coding
THBS4	POPDC2	0.109921	undirected	protein_coding	protein_coding
THBS4	AMPH	0.10286	undirected	protein_coding	protein_coding
THBS4	JAKMIP2	0.116844	undirected	protein_coding	protein_coding
THBS4	LTBP1	0.128071	undirected	protein_coding	protein_coding
THBS4	TMEM47	0.154182	undirected	protein_coding	protein_coding
THBS4	SELENOM	0.107203	undirected	protein_coding	protein_coding
THBS4	F8	0.105082	undirected	protein_coding	protein_coding
THBS4	KIAA1755	0.111781	undirected	protein_coding	protein_coding
THBS4	ARMCX1	0.130452	undirected	protein_coding	protein_coding
THBS4	AMOTL1	0.108349	undirected	protein_coding	protein_coding
THBS4	ADAMTS10	0.103249	undirected	protein_coding	protein_coding
THBS4	RTL8B	0.106406	undirected	protein_coding	protein_coding
THBS4	DOK6	0.122966	undirected	protein_coding	protein_coding
THBS4	TRO	0.106278	undirected	protein_coding	protein_coding
THBS4	ZCCHC24	0.191153	undirected	protein_coding	protein_coding
THBS4	LHFPL6	0.124532	undirected	protein_coding	protein_coding
THBS4	A2M	0.113328	undirected	protein_coding	protein_coding
THBS4	LDLRAD4	0.113703	undirected	protein_coding	protein_coding
THBS4	RASD2	0.105107	undirected	protein_coding	protein_coding
THBS4	NXN	0.105685	undirected	protein_coding	protein_coding
THBS4	MAGI2-AS3	0.238457	undirected	protein_coding	long_non_coding
THBS4	MBNL1-AS1	0.119912	undirected	protein_coding	long_non_coding
THBS4	GNB4	0.11344	undirected	protein_coding	protein_coding
THBS4	AKT3	0.185729	undirected	protein_coding	protein_coding
THBS4	ECM2	0.105664	undirected	protein_coding	protein_coding
THBS4	KCNJ8	0.131846	undirected	protein_coding	protein_coding
THBS4	HSD17B6	0.101509	undirected	protein_coding	protein_coding
THBS4	TGFB1I1	0.161366	undirected	protein_coding	protein_coding
THBS4	FERMT2	0.219208	undirected	protein_coding	protein_coding
THBS4	CAVIN1	0.168864	undirected	protein_coding	protein_coding
THBS4	LRCH2	0.198809	undirected	protein_coding	protein_coding
THBS4	CAV1	0.107578	undirected	protein_coding	protein_coding
THBS4	TSHZ3	0.206282	undirected	protein_coding	protein_coding
THBS4	FGF1	0.100605	undirected	protein_coding	protein_coding
THBS4	MAGEH1	0.100989	undirected	protein_coding	protein_coding
THBS4	NRP2	0.116766	undirected	protein_coding	protein_coding
THBS4	SLC8A1	0.100739	undirected	protein_coding	protein_coding
THBS4	TRPC1	0.112247	undirected	protein_coding	protein_coding
THBS4	PLEKHO1	0.123277	undirected	protein_coding	protein_coding
THBS4	GUCY1B3	0.139915	undirected	protein_coding	protein_coding
THBS4	JAM3	0.162708	undirected	protein_coding	protein_coding
THBS4	FBXL22	0.110642	undirected	protein_coding	protein_coding
THBS4	PABPC4L	0.108002	undirected	protein_coding	protein_coding
THBS4	MXRA7	0.112263	undirected	protein_coding	protein_coding
THBS4	SMARCD3	0.111987	undirected	protein_coding	protein_coding
THBS4	PDLIM7	0.120116	undirected	protein_coding	protein_coding
THBS4	WWTR1	0.115953	undirected	protein_coding	protein_coding
THBS4	ZEB1	0.215474	undirected	protein_coding	protein_coding
THBS4	EHD2	0.115083	undirected	protein_coding	protein_coding
THBS4	RECK	0.166473	undirected	protein_coding	protein_coding
THBS4	FBXL7	0.16463	undirected	protein_coding	protein_coding
THBS4	PCDHGB6	0.107023	undirected	protein_coding	protein_coding
THBS4	SH3RF3	0.110702	undirected	protein_coding	protein_coding
THBS4	PALLD	0.123623	undirected	protein_coding	protein_coding
THBS4	SYT11	0.110865	undirected	protein_coding	protein_coding
THBS4	STARD9	0.101883	undirected	protein_coding	protein_coding
THBS4	LAYN	0.174536	undirected	protein_coding	protein_coding
THBS4	DNM3OS	0.137232	undirected	protein_coding	long_non_coding
THBS4	PRKG1	0.178253	undirected	protein_coding	protein_coding
THBS4	FAM20C	0.103915	undirected	protein_coding	protein_coding
THBS4	TUBA1A	0.122605	undirected	protein_coding	protein_coding
THBS4	RHOJ	0.102057	undirected	protein_coding	protein_coding
THBS4	CRISPLD2	0.110134	undirected	protein_coding	protein_coding
THBS4	NLGN2	0.102715	undirected	protein_coding	protein_coding
THBS4	TUBB6	0.109464	undirected	protein_coding	protein_coding
THBS4	DNAJB5	0.124532	undirected	protein_coding	protein_coding
THBS4	CYP2U1	0.109601	undirected	protein_coding	protein_coding
THBS4	MAGI2	0.113082	undirected	protein_coding	protein_coding
THBS4	MAP7D3	0.113991	undirected	protein_coding	protein_coding
THBS4	SGIP1	0.112644	undirected	protein_coding	protein_coding
THBS4	CSRP2	0.110137	undirected	protein_coding	protein_coding
THBS4	COX7A1	0.139766	undirected	protein_coding	protein_coding
THBS4	SVIL	0.114051	undirected	protein_coding	protein_coding
THBS4	CNRIP1	0.132691	undirected	protein_coding	protein_coding
THBS4	RAB23	0.112147	undirected	protein_coding	protein_coding
THBS4	NFATC4	0.104249	undirected	protein_coding	protein_coding
THBS4	TNS2	0.102054	undirected	protein_coding	protein_coding
THBS4	MARVELD1	0.119945	undirected	protein_coding	protein_coding
THBS4	AC093010.3	0.108458	undirected	protein_coding	long_non_coding
THBS4	FILIP1L	0.118186	undirected	protein_coding	protein_coding
THBS4	MDFIC	0.102771	undirected	protein_coding	protein_coding
THBS4	CDC42EP3	0.106406	undirected	protein_coding	protein_coding
THBS4	LTBP3	0.102909	undirected	protein_coding	protein_coding
THBS4	MYADM	0.102317	undirected	protein_coding	protein_coding
THBS4	DMPK	0.100281	undirected	protein_coding	protein_coding
THBS4	SMTN	0.112584	undirected	protein_coding	protein_coding
THBS4	PRSS23	0.104413	undirected	protein_coding	protein_coding
THBS4	AC093535.2	0.117056	undirected	protein_coding	TEC
THBS4	DLC1	0.102645	undirected	protein_coding	protein_coding
THBS4	KIAA1614	0.102611	undirected	protein_coding	protein_coding
THBS4	LIX1L	0.119083	undirected	protein_coding	protein_coding
C2orf40	OGN	0.148366	undirected	protein_coding	protein_coding
C2orf40	HAND2	0.190669	undirected	protein_coding	protein_coding
C2orf40	C7	0.108702	undirected	protein_coding	protein_coding
C2orf40	ADH1B	0.100624	undirected	protein_coding	protein_coding
C2orf40	CHRDL1	0.104645	undirected	protein_coding	protein_coding
C2orf40	SFRP1	0.108457	undirected	protein_coding	protein_coding
C2orf40	PRIMA1	0.152233	undirected	protein_coding	protein_coding
C2orf40	MYH11	0.225344	undirected	protein_coding	protein_coding
C2orf40	GREM2	0.138528	undirected	protein_coding	protein_coding
C2orf40	HSPB6	0.272394	undirected	protein_coding	protein_coding
C2orf40	HSPB7	0.229729	undirected	protein_coding	protein_coding
C2orf40	CADM3	0.100636	undirected	protein_coding	protein_coding
C2orf40	STUM	0.104595	undirected	protein_coding	protein_coding
C2orf40	CHRDL2	0.157073	undirected	protein_coding	protein_coding
C2orf40	PART1	0.142585	undirected	protein_coding	long_non_coding
C2orf40	CNTN1	0.11955	undirected	protein_coding	protein_coding
C2orf40	SCRG1	0.201572	undirected	protein_coding	protein_coding
C2orf40	MAMDC2	0.154862	undirected	protein_coding	protein_coding
C2orf40	GFRA1	0.109408	undirected	protein_coding	protein_coding
C2orf40	ZBTB16	0.110321	undirected	protein_coding	protein_coding
C2orf40	ISM1	0.102603	undirected	protein_coding	protein_coding
C2orf40	RGMA	0.220539	undirected	protein_coding	protein_coding
C2orf40	ACTG2	0.18905	undirected	protein_coding	protein_coding
C2orf40	TYRP1	0.161431	undirected	protein_coding	protein_coding
C2orf40	PLIN4	0.160937	undirected	protein_coding	protein_coding
C2orf40	PRELP	0.177197	undirected	protein_coding	protein_coding
C2orf40	ATP1A2	0.202779	undirected	protein_coding	protein_coding
C2orf40	GRIN2A	0.108159	undirected	protein_coding	protein_coding
C2orf40	CES1	0.102456	undirected	protein_coding	protein_coding
C2orf40	EPHA7	0.143698	undirected	protein_coding	protein_coding
C2orf40	PRUNE2	0.14469	undirected	protein_coding	protein_coding
C2orf40	BMPR1B	0.106516	undirected	protein_coding	protein_coding
C2orf40	COL4A6	0.131361	undirected	protein_coding	protein_coding
C2orf40	KCNK3	0.122116	undirected	protein_coding	protein_coding
C2orf40	SYNPO2	0.251946	undirected	protein_coding	protein_coding
C2orf40	FAXC	0.122328	undirected	protein_coding	protein_coding
C2orf40	NXPH3	0.176852	undirected	protein_coding	protein_coding
C2orf40	ANGPTL1	0.223262	undirected	protein_coding	protein_coding
C2orf40	TACR2	0.16503	undirected	protein_coding	protein_coding
C2orf40	PLN	0.216948	undirected	protein_coding	protein_coding
C2orf40	CNN1	0.245934	undirected	protein_coding	protein_coding
C2orf40	PGM5	0.228927	undirected	protein_coding	protein_coding
C2orf40	KCNMA1	0.181	undirected	protein_coding	protein_coding
C2orf40	ADCY5	0.126795	undirected	protein_coding	protein_coding
C2orf40	PCDH9	0.131859	undirected	protein_coding	protein_coding
C2orf40	GNAO1	0.191664	undirected	protein_coding	protein_coding
C2orf40	SGCA	0.169366	undirected	protein_coding	protein_coding
C2orf40	MYOCD	0.1746	undirected	protein_coding	protein_coding
C2orf40	FLNC	0.148408	undirected	protein_coding	protein_coding
C2orf40	SPEG	0.140842	undirected	protein_coding	protein_coding
C2orf40	AHNAK2	0.116961	undirected	protein_coding	protein_coding
C2orf40	ADAMTS8	0.146444	undirected	protein_coding	protein_coding
C2orf40	SYNM	0.187739	undirected	protein_coding	protein_coding
C2orf40	KCNH2	0.106153	undirected	protein_coding	protein_coding
C2orf40	FOXP2	0.140176	undirected	protein_coding	protein_coding
C2orf40	LMOD1	0.284588	undirected	protein_coding	protein_coding
C2orf40	NOVA1	0.118614	undirected	protein_coding	protein_coding
C2orf40	ACTC1	0.177115	undirected	protein_coding	protein_coding
C2orf40	TMEM100	0.118082	undirected	protein_coding	protein_coding
C2orf40	RSPO3	0.167296	undirected	protein_coding	protein_coding
C2orf40	DTNA	0.102674	undirected	protein_coding	protein_coding
C2orf40	CPXM2	0.231688	undirected	protein_coding	protein_coding
C2orf40	BOC	0.19954	undirected	protein_coding	protein_coding
C2orf40	ADAM33	0.161127	undirected	protein_coding	protein_coding
C2orf40	NRXN3	0.153393	undirected	protein_coding	protein_coding
C2orf40	MGP	0.134489	undirected	protein_coding	protein_coding
C2orf40	SLIT2	0.120371	undirected	protein_coding	protein_coding
C2orf40	JPH2	0.198256	undirected	protein_coding	protein_coding
C2orf40	WNT9A	0.131964	undirected	protein_coding	protein_coding
C2orf40	ASPN	0.101666	undirected	protein_coding	protein_coding
C2orf40	C1QTNF7	0.133283	undirected	protein_coding	protein_coding
C2orf40	BARX1	0.128483	undirected	protein_coding	protein_coding
C2orf40	SMOC2	0.136399	undirected	protein_coding	protein_coding
C2orf40	RYR2	0.108534	undirected	protein_coding	protein_coding
C2orf40	PLXNA4	0.108432	undirected	protein_coding	protein_coding
C2orf40	SERTAD4	0.10628	undirected	protein_coding	protein_coding
C2orf40	GREM1	0.126977	undirected	protein_coding	protein_coding
C2orf40	MIR99AHG	0.107594	undirected	protein_coding	long_non_coding
C2orf40	GRIK5	0.139334	undirected	protein_coding	protein_coding
C2orf40	PDZD4	0.212725	undirected	protein_coding	protein_coding
C2orf40	RRAD	0.115179	undirected	protein_coding	protein_coding
C2orf40	FGF7	0.169121	undirected	protein_coding	protein_coding
C2orf40	REEP1	0.100968	undirected	protein_coding	protein_coding
C2orf40	PCDH7	0.113031	undirected	protein_coding	protein_coding
C2orf40	ZNF662	0.105794	undirected	protein_coding	protein_coding
C2orf40	PTGER3	0.12727	undirected	protein_coding	protein_coding
C2orf40	DCLK1	0.101654	undirected	protein_coding	protein_coding
C2orf40	ASB2	0.156275	undirected	protein_coding	protein_coding
C2orf40	GPER1	0.106808	undirected	protein_coding	protein_coding
C2orf40	ADAMTSL3	0.139566	undirected	protein_coding	protein_coding
C2orf40	SYNC	0.171802	undirected	protein_coding	protein_coding
C2orf40	RBPMS2	0.174715	undirected	protein_coding	protein_coding
C2orf40	MIR100HG	0.231227	undirected	protein_coding	long_non_coding
C2orf40	AR	0.139075	undirected	protein_coding	protein_coding
C2orf40	TAGLN	0.244373	undirected	protein_coding	protein_coding
C2orf40	HSPB8	0.179807	undirected	protein_coding	protein_coding
C2orf40	ANK2	0.155409	undirected	protein_coding	protein_coding
C2orf40	TNC	0.122536	undirected	protein_coding	protein_coding
C2orf40	COL4A5	0.107395	undirected	protein_coding	protein_coding
C2orf40	DYNC1I1	0.106076	undirected	protein_coding	protein_coding
C2orf40	PPP1R3C	0.110108	undirected	protein_coding	protein_coding
C2orf40	LDB3	0.185306	undirected	protein_coding	protein_coding
C2orf40	CAND2	0.108939	undirected	protein_coding	protein_coding
C2orf40	RNF150	0.238103	undirected	protein_coding	protein_coding
C2orf40	FHL1	0.259083	undirected	protein_coding	protein_coding
C2orf40	TMOD1	0.134879	undirected	protein_coding	protein_coding
C2orf40	HACD1	0.112896	undirected	protein_coding	protein_coding
C2orf40	LMO3	0.106621	undirected	protein_coding	protein_coding
C2orf40	AC010478.1	0.131162	undirected	protein_coding	long_non_coding
C2orf40	NFASC	0.119721	undirected	protein_coding	protein_coding
C2orf40	NTN1	0.140847	undirected	protein_coding	protein_coding
C2orf40	NCAM1	0.11216	undirected	protein_coding	protein_coding
C2orf40	LINC00702	0.193275	undirected	protein_coding	long_non_coding
C2orf40	KCNMB1	0.232228	undirected	protein_coding	protein_coding
C2orf40	AKAP12	0.12469	undirected	protein_coding	protein_coding
C2orf40	MFAP4	0.179389	undirected	protein_coding	protein_coding
C2orf40	ELN	0.104443	undirected	protein_coding	protein_coding
C2orf40	PODN	0.118256	undirected	protein_coding	protein_coding
C2orf40	CARMN	0.222165	undirected	protein_coding	long_non_coding
C2orf40	DPYSL3	0.177789	undirected	protein_coding	protein_coding
C2orf40	ADCY2	0.109858	undirected	protein_coding	protein_coding
C2orf40	SSC5D	0.185769	undirected	protein_coding	protein_coding
C2orf40	ZNF385D	0.107114	undirected	protein_coding	protein_coding
C2orf40	MRGPRF	0.240848	undirected	protein_coding	protein_coding
C2orf40	AOC3	0.273673	undirected	protein_coding	protein_coding
C2orf40	REEP2	0.163885	undirected	protein_coding	protein_coding
C2orf40	GLRB	0.108415	undirected	protein_coding	protein_coding
C2orf40	SNHG14	0.147588	undirected	protein_coding	long_non_coding
C2orf40	SCUBE1	0.132654	undirected	protein_coding	protein_coding
C2orf40	CACNA1C	0.113917	undirected	protein_coding	protein_coding
C2orf40	C15orf59	0.13717	undirected	protein_coding	protein_coding
C2orf40	TSPAN2	0.104813	undirected	protein_coding	protein_coding
C2orf40	MAP6	0.192776	undirected	protein_coding	protein_coding
C2orf40	GPBAR1	0.101046	undirected	protein_coding	protein_coding
C2orf40	BHMT2	0.19695	undirected	protein_coding	protein_coding
C2orf40	SMAD9	0.119677	undirected	protein_coding	protein_coding
C2orf40	RERG	0.120142	undirected	protein_coding	protein_coding
C2orf40	DACT3	0.267719	undirected	protein_coding	protein_coding
C2orf40	SOD3	0.143968	undirected	protein_coding	protein_coding
C2orf40	INMT	0.125936	undirected	protein_coding	protein_coding
C2orf40	PPP1R14A	0.164183	undirected	protein_coding	protein_coding
C2orf40	BVES	0.110866	undirected	protein_coding	protein_coding
C2orf40	MYL9	0.237234	undirected	protein_coding	protein_coding
C2orf40	BNC2	0.160634	undirected	protein_coding	protein_coding
C2orf40	DMD	0.107634	undirected	protein_coding	protein_coding
C2orf40	ACTA2-AS1	0.210264	undirected	protein_coding	long_non_coding
C2orf40	SLC2A4	0.156612	undirected	protein_coding	protein_coding
C2orf40	NOV	0.107259	undirected	protein_coding	protein_coding
C2orf40	MAPK10	0.171092	undirected	protein_coding	protein_coding
C2orf40	PDE3A	0.122098	undirected	protein_coding	protein_coding
C2orf40	ROR2	0.138902	undirected	protein_coding	protein_coding
C2orf40	PEG3	0.175508	undirected	protein_coding	protein_coding
C2orf40	AKAP6	0.142003	undirected	protein_coding	protein_coding
C2orf40	CRYAB	0.185675	undirected	protein_coding	protein_coding
C2orf40	CSDC2	0.107591	undirected	protein_coding	protein_coding
C2orf40	ISL1	0.128742	undirected	protein_coding	protein_coding
C2orf40	SETBP1	0.145916	undirected	protein_coding	protein_coding
C2orf40	PCBP3	0.10691	undirected	protein_coding	protein_coding
C2orf40	MYLK	0.262661	undirected	protein_coding	protein_coding
C2orf40	FRZB	0.130992	undirected	protein_coding	protein_coding
C2orf40	PDE7B	0.119377	undirected	protein_coding	protein_coding
C2orf40	FGF2	0.204497	undirected	protein_coding	protein_coding
C2orf40	NECAB1	0.1832	undirected	protein_coding	protein_coding
C2orf40	MSRB3	0.257658	undirected	protein_coding	protein_coding
C2orf40	AP000892.3	0.211995	undirected	protein_coding	TEC
C2orf40	RAB9B	0.121215	undirected	protein_coding	protein_coding
C2orf40	RUNX1T1	0.134272	undirected	protein_coding	protein_coding
C2orf40	GSTM5	0.115914	undirected	protein_coding	protein_coding
C2orf40	SORBS1	0.151647	undirected	protein_coding	protein_coding
C2orf40	SGCD	0.161696	undirected	protein_coding	protein_coding
C2orf40	NEGR1	0.194241	undirected	protein_coding	protein_coding
C2orf40	PGR	0.1927	undirected	protein_coding	protein_coding
C2orf40	PTGFR	0.10217	undirected	protein_coding	protein_coding
C2orf40	PKNOX2	0.133209	undirected	protein_coding	protein_coding
C2orf40	C14orf132	0.152269	undirected	protein_coding	protein_coding
C2orf40	KIAA1644	0.118324	undirected	protein_coding	protein_coding
C2orf40	FENDRR	0.13731	undirected	protein_coding	long_non_coding
C2orf40	GUCY1A3	0.122564	undirected	protein_coding	protein_coding
C2orf40	CACNA1H	0.115964	undirected	protein_coding	protein_coding
C2orf40	CLMP	0.165516	undirected	protein_coding	protein_coding
C2orf40	JAM2	0.175449	undirected	protein_coding	protein_coding
C2orf40	ATP1B2	0.113399	undirected	protein_coding	protein_coding
C2orf40	MRVI1	0.26884	undirected	protein_coding	protein_coding
C2orf40	SOBP	0.108394	undirected	protein_coding	protein_coding
C2orf40	SPARCL1	0.245714	undirected	protein_coding	protein_coding
C2orf40	NEXN	0.191294	undirected	protein_coding	protein_coding
C2orf40	CPED1	0.233331	undirected	protein_coding	protein_coding
C2orf40	PTN	0.133069	undirected	protein_coding	protein_coding
C2orf40	ABCC9	0.201316	undirected	protein_coding	protein_coding
C2orf40	NACAD	0.172884	undirected	protein_coding	protein_coding
C2orf40	ACTA2	0.221283	undirected	protein_coding	protein_coding
C2orf40	PDLIM3	0.239271	undirected	protein_coding	protein_coding
C2orf40	C15orf52	0.104937	undirected	protein_coding	protein_coding
C2orf40	CACNA2D1	0.117032	undirected	protein_coding	protein_coding
C2orf40	MICU3	0.157502	undirected	protein_coding	protein_coding
C2orf40	HOXA4	0.11488	undirected	protein_coding	protein_coding
C2orf40	MYOM1	0.123089	undirected	protein_coding	protein_coding
C2orf40	TNS1	0.257068	undirected	protein_coding	protein_coding
C2orf40	DAAM2	0.168597	undirected	protein_coding	protein_coding
C2orf40	ARHGEF25	0.220696	undirected	protein_coding	protein_coding
C2orf40	DDR2	0.22131	undirected	protein_coding	protein_coding
C2orf40	DLG2	0.117408	undirected	protein_coding	protein_coding
C2orf40	TMTC1	0.102412	undirected	protein_coding	protein_coding
C2orf40	RGS9	0.121966	undirected	protein_coding	protein_coding
C2orf40	AC104083.1	0.113941	undirected	protein_coding	long_non_coding
C2orf40	PCDHB4	0.111614	undirected	protein_coding	protein_coding
C2orf40	ZNF135	0.120496	undirected	protein_coding	protein_coding
C2orf40	NDN	0.179065	undirected	protein_coding	protein_coding
C2orf40	ZFPM2	0.131811	undirected	protein_coding	protein_coding
C2orf40	SLC22A17	0.142598	undirected	protein_coding	protein_coding
C2orf40	CAVIN2	0.13669	undirected	protein_coding	protein_coding
C2orf40	ARHGEF26	0.115033	undirected	protein_coding	protein_coding
C2orf40	FILIP1	0.207912	undirected	protein_coding	protein_coding
C2orf40	LRRN4CL	0.104279	undirected	protein_coding	protein_coding
C2orf40	SERTAD4-AS1	0.131213	undirected	protein_coding	long_non_coding
C2orf40	AL139220.2	0.120672	undirected	protein_coding	long_non_coding
C2orf40	TPM2	0.146908	undirected	protein_coding	protein_coding
C2orf40	TNFAIP8L3	0.104424	undirected	protein_coding	protein_coding
C2orf40	STON1	0.238156	undirected	protein_coding	protein_coding
C2orf40	PCDHB7	0.106861	undirected	protein_coding	protein_coding
C2orf40	RCAN2	0.116527	undirected	protein_coding	protein_coding
C2orf40	SEMA3A	0.10762	undirected	protein_coding	protein_coding
C2orf40	PDE1A	0.142448	undirected	protein_coding	protein_coding
C2orf40	FXYD6	0.188813	undirected	protein_coding	protein_coding
C2orf40	VSTM4	0.143382	undirected	protein_coding	protein_coding
C2orf40	FLNA	0.165981	undirected	protein_coding	protein_coding
C2orf40	PSD	0.133793	undirected	protein_coding	protein_coding
C2orf40	NR2F1	0.102825	undirected	protein_coding	protein_coding
C2orf40	NCS1	0.122292	undirected	protein_coding	protein_coding
C2orf40	RAI2	0.126811	undirected	protein_coding	protein_coding
C2orf40	CCDC136	0.12255	undirected	protein_coding	protein_coding
C2orf40	FAM129A	0.140691	undirected	protein_coding	protein_coding
C2orf40	PHLDB2	0.111801	undirected	protein_coding	protein_coding
C2orf40	ITGA7	0.131092	undirected	protein_coding	protein_coding
C2orf40	GPRASP1	0.195505	undirected	protein_coding	protein_coding
C2orf40	FOXF2	0.123223	undirected	protein_coding	protein_coding
C2orf40	BAG2	0.100127	undirected	protein_coding	protein_coding
C2orf40	GLI3	0.158531	undirected	protein_coding	protein_coding
C2orf40	CMYA5	0.113071	undirected	protein_coding	protein_coding
C2orf40	EBF4	0.103104	undirected	protein_coding	protein_coding
C2orf40	RNF180	0.139655	undirected	protein_coding	protein_coding
C2orf40	RTL5	0.149145	undirected	protein_coding	protein_coding
C2orf40	FBLN5	0.112501	undirected	protein_coding	protein_coding
C2orf40	FAXDC2	0.113457	undirected	protein_coding	protein_coding
C2orf40	MAP1A	0.158357	undirected	protein_coding	protein_coding
C2orf40	C16orf45	0.106762	undirected	protein_coding	protein_coding
C2orf40	LIMS2	0.26049	undirected	protein_coding	protein_coding
C2orf40	PRKD1	0.163264	undirected	protein_coding	protein_coding
C2orf40	DZIP1	0.141195	undirected	protein_coding	protein_coding
C2orf40	TRPS1	0.105515	undirected	protein_coding	protein_coding
C2orf40	SYNE1	0.137269	undirected	protein_coding	protein_coding
C2orf40	FAM124A	0.126691	undirected	protein_coding	protein_coding
C2orf40	GYPC	0.123121	undirected	protein_coding	protein_coding
C2orf40	PYGM	0.16525	undirected	protein_coding	protein_coding
C2orf40	RASSF8	0.12966	undirected	protein_coding	protein_coding
C2orf40	MAP1B	0.139082	undirected	protein_coding	protein_coding
C2orf40	MPDZ	0.21351	undirected	protein_coding	protein_coding
C2orf40	C1QTNF2	0.106505	undirected	protein_coding	protein_coding
C2orf40	FBXO32	0.129423	undirected	protein_coding	protein_coding
C2orf40	TCEAL7	0.182245	undirected	protein_coding	protein_coding
C2orf40	HDGFL3	0.117364	undirected	protein_coding	protein_coding
C2orf40	FOXF1	0.123263	undirected	protein_coding	protein_coding
C2orf40	CACNB2	0.116375	undirected	protein_coding	protein_coding
C2orf40	SSBP2	0.113878	undirected	protein_coding	protein_coding
C2orf40	EML1	0.18915	undirected	protein_coding	protein_coding
C2orf40	DGKI	0.150152	undirected	protein_coding	protein_coding
C2orf40	GNAL	0.120591	undirected	protein_coding	protein_coding
C2orf40	NR2F1-AS1	0.152367	undirected	protein_coding	long_non_coding
C2orf40	DCLK2	0.121432	undirected	protein_coding	protein_coding
C2orf40	ANTXR2	0.122054	undirected	protein_coding	protein_coding
C2orf40	CNTNAP1	0.155484	undirected	protein_coding	protein_coding
C2orf40	CLIP3	0.26117	undirected	protein_coding	protein_coding
C2orf40	RBMS3	0.202299	undirected	protein_coding	protein_coding
C2orf40	FGFR1	0.172872	undirected	protein_coding	protein_coding
C2orf40	PPP1R12B	0.159084	undirected	protein_coding	protein_coding
C2orf40	KCTD15	0.112438	undirected	protein_coding	protein_coding
C2orf40	MCC	0.112908	undirected	protein_coding	protein_coding
C2orf40	PRICKLE2	0.199629	undirected	protein_coding	protein_coding
C2orf40	CALD1	0.228797	undirected	protein_coding	protein_coding
C2orf40	CAP2	0.122315	undirected	protein_coding	protein_coding
C2orf40	POPDC2	0.16003	undirected	protein_coding	protein_coding
C2orf40	JAKMIP2	0.116501	undirected	protein_coding	protein_coding
C2orf40	PRKN	0.107312	undirected	protein_coding	protein_coding
C2orf40	LTBP1	0.158652	undirected	protein_coding	protein_coding
C2orf40	TMEM47	0.16534	undirected	protein_coding	protein_coding
C2orf40	SELENOM	0.106853	undirected	protein_coding	protein_coding
C2orf40	ARMCX1	0.120727	undirected	protein_coding	protein_coding
C2orf40	ZCCHC24	0.205977	undirected	protein_coding	protein_coding
C2orf40	RASD2	0.106164	undirected	protein_coding	protein_coding
C2orf40	PLA2G4C	0.102407	undirected	protein_coding	protein_coding
C2orf40	MAGI2-AS3	0.220684	undirected	protein_coding	long_non_coding
C2orf40	MBNL1-AS1	0.176552	undirected	protein_coding	long_non_coding
C2orf40	AKT3	0.184301	undirected	protein_coding	protein_coding
C2orf40	MEIS1	0.128625	undirected	protein_coding	protein_coding
C2orf40	RYR3	0.131167	undirected	protein_coding	protein_coding
C2orf40	KCNJ8	0.111415	undirected	protein_coding	protein_coding
C2orf40	TGFB1I1	0.177211	undirected	protein_coding	protein_coding
C2orf40	FERMT2	0.238126	undirected	protein_coding	protein_coding
C2orf40	CAVIN1	0.160619	undirected	protein_coding	protein_coding
C2orf40	LRCH2	0.215038	undirected	protein_coding	protein_coding
C2orf40	CAV1	0.130681	undirected	protein_coding	protein_coding
C2orf40	TSHZ3	0.195504	undirected	protein_coding	protein_coding
C2orf40	AF001548.2	0.112915	undirected	protein_coding	long_non_coding
C2orf40	TRPC1	0.105854	undirected	protein_coding	protein_coding
C2orf40	PLEKHO1	0.130901	undirected	protein_coding	protein_coding
C2orf40	GUCY1B3	0.122986	undirected	protein_coding	protein_coding
C2orf40	JAM3	0.15936	undirected	protein_coding	protein_coding
C2orf40	FBXL22	0.143641	undirected	protein_coding	protein_coding
C2orf40	PABPC4L	0.106828	undirected	protein_coding	protein_coding
C2orf40	MXRA7	0.120844	undirected	protein_coding	protein_coding
C2orf40	PDLIM7	0.108689	undirected	protein_coding	protein_coding
C2orf40	WWTR1	0.101818	undirected	protein_coding	protein_coding
C2orf40	ZEB1	0.24049	undirected	protein_coding	protein_coding
C2orf40	RECK	0.143818	undirected	protein_coding	protein_coding
C2orf40	FBXL7	0.136831	undirected	protein_coding	protein_coding
C2orf40	HSPA2	0.104231	undirected	protein_coding	protein_coding
C2orf40	PALLD	0.142148	undirected	protein_coding	protein_coding
C2orf40	SYT11	0.111458	undirected	protein_coding	protein_coding
C2orf40	NNAT	0.119743	undirected	protein_coding	protein_coding
C2orf40	LAYN	0.188497	undirected	protein_coding	protein_coding
C2orf40	DNM3OS	0.133163	undirected	protein_coding	long_non_coding
C2orf40	RHOB	0.101372	undirected	protein_coding	protein_coding
C2orf40	PRKG1	0.185281	undirected	protein_coding	protein_coding
C2orf40	TUBA1A	0.11172	undirected	protein_coding	protein_coding
C2orf40	RHOJ	0.102301	undirected	protein_coding	protein_coding
C2orf40	DNAJB5	0.182318	undirected	protein_coding	protein_coding
C2orf40	MAGI2	0.112857	undirected	protein_coding	protein_coding
C2orf40	MAP7D3	0.100946	undirected	protein_coding	protein_coding
C2orf40	TESMIN	0.108389	undirected	protein_coding	protein_coding
C2orf40	NCALD	0.101157	undirected	protein_coding	protein_coding
C2orf40	CSRP2	0.11097	undirected	protein_coding	protein_coding
C2orf40	COX7A1	0.151753	undirected	protein_coding	protein_coding
C2orf40	SVIL	0.120696	undirected	protein_coding	protein_coding
C2orf40	FNBP1	0.110014	undirected	protein_coding	protein_coding
C2orf40	CNRIP1	0.120992	undirected	protein_coding	protein_coding
C2orf40	RAB23	0.108975	undirected	protein_coding	protein_coding
C2orf40	AL596244.1	0.112972	undirected	protein_coding	long_non_coding
C2orf40	AC093010.3	0.115184	undirected	protein_coding	long_non_coding
C2orf40	FILIP1L	0.114156	undirected	protein_coding	protein_coding
C2orf40	CDC42EP3	0.102634	undirected	protein_coding	protein_coding
C2orf40	DMPK	0.152001	undirected	protein_coding	protein_coding
C2orf40	SMTN	0.142776	undirected	protein_coding	protein_coding
C2orf40	AC093535.2	0.103226	undirected	protein_coding	TEC
C2orf40	KIAA1614	0.103086	undirected	protein_coding	protein_coding
C2orf40	LIX1L	0.122372	undirected	protein_coding	protein_coding
CACNG4	HSPB6	0.109016	undirected	protein_coding	protein_coding
CACNG4	AOC3	0.104638	undirected	protein_coding	protein_coding
CACNG4	DACT3	0.101438	undirected	protein_coding	protein_coding
CACNG4	MSRB3	0.104875	undirected	protein_coding	protein_coding
CACNG4	PDLIM3	0.109445	undirected	protein_coding	protein_coding
CACNG4	TNS1	0.10082	undirected	protein_coding	protein_coding
CACNG4	MPDZ	0.102156	undirected	protein_coding	protein_coding
CACNG4	CLIP3	0.105844	undirected	protein_coding	protein_coding
CACNG4	MAGI2-AS3	0.101245	undirected	protein_coding	long_non_coding
CACNG4	FERMT2	0.100741	undirected	protein_coding	protein_coding
OGN	HAND2	0.172754	undirected	protein_coding	protein_coding
OGN	C7	0.140279	undirected	protein_coding	protein_coding
OGN	ADH1B	0.127479	undirected	protein_coding	protein_coding
OGN	CHRDL1	0.16174	undirected	protein_coding	protein_coding
OGN	CILP	0.126066	undirected	protein_coding	protein_coding
OGN	SFRP1	0.147071	undirected	protein_coding	protein_coding
OGN	APOD	0.128481	undirected	protein_coding	protein_coding
OGN	SIX2	0.10129	undirected	protein_coding	protein_coding
OGN	PI16	0.140146	undirected	protein_coding	protein_coding
OGN	PRIMA1	0.122422	undirected	protein_coding	protein_coding
OGN	MYH11	0.148826	undirected	protein_coding	protein_coding
OGN	GREM2	0.137439	undirected	protein_coding	protein_coding
OGN	NGFR	0.109747	undirected	protein_coding	protein_coding
OGN	HSPB6	0.214244	undirected	protein_coding	protein_coding
OGN	HSPB7	0.153956	undirected	protein_coding	protein_coding
OGN	CADM3	0.119998	undirected	protein_coding	protein_coding
OGN	OMD	0.166553	undirected	protein_coding	protein_coding
OGN	STUM	0.113799	undirected	protein_coding	protein_coding
OGN	CHRDL2	0.154108	undirected	protein_coding	protein_coding
OGN	PART1	0.118931	undirected	protein_coding	long_non_coding
OGN	CNTN1	0.15865	undirected	protein_coding	protein_coding
OGN	SCRG1	0.148573	undirected	protein_coding	protein_coding
OGN	MAMDC2	0.131721	undirected	protein_coding	protein_coding
OGN	NKX3-2	0.150293	undirected	protein_coding	protein_coding
OGN	F13A1	0.106278	undirected	protein_coding	protein_coding
OGN	SHISA3	0.145895	undirected	protein_coding	protein_coding
OGN	ABCA8	0.127288	undirected	protein_coding	protein_coding
OGN	GFRA1	0.108762	undirected	protein_coding	protein_coding
OGN	ZBTB16	0.120689	undirected	protein_coding	protein_coding
OGN	ISM1	0.150587	undirected	protein_coding	protein_coding
OGN	RGMA	0.172949	undirected	protein_coding	protein_coding
OGN	FREM1	0.108955	undirected	protein_coding	protein_coding
OGN	ACTG2	0.144364	undirected	protein_coding	protein_coding
OGN	TYRP1	0.127683	undirected	protein_coding	protein_coding
OGN	PLIN4	0.133585	undirected	protein_coding	protein_coding
OGN	PRELP	0.194627	undirected	protein_coding	protein_coding
OGN	MEOX2	0.157269	undirected	protein_coding	protein_coding
OGN	ATP1A2	0.147131	undirected	protein_coding	protein_coding
OGN	CES1	0.122553	undirected	protein_coding	protein_coding
OGN	EPHA7	0.135025	undirected	protein_coding	protein_coding
OGN	PRUNE2	0.135414	undirected	protein_coding	protein_coding
OGN	BMPR1B	0.115221	undirected	protein_coding	protein_coding
OGN	ACKR1	0.110942	undirected	protein_coding	protein_coding
OGN	KCNK3	0.12052	undirected	protein_coding	protein_coding
OGN	SYNPO2	0.160245	undirected	protein_coding	protein_coding
OGN	FAXC	0.113858	undirected	protein_coding	protein_coding
OGN	NXPH3	0.142979	undirected	protein_coding	protein_coding
OGN	PTGIS	0.146045	undirected	protein_coding	protein_coding
OGN	ANGPTL1	0.180543	undirected	protein_coding	protein_coding
OGN	TACR2	0.128305	undirected	protein_coding	protein_coding
OGN	PLN	0.164171	undirected	protein_coding	protein_coding
OGN	CYP1B1	0.139523	undirected	protein_coding	protein_coding
OGN	FABP4	0.140909	undirected	protein_coding	protein_coding
OGN	CNN1	0.165765	undirected	protein_coding	protein_coding
OGN	PGM5	0.161684	undirected	protein_coding	protein_coding
OGN	KCNMA1	0.145802	undirected	protein_coding	protein_coding
OGN	ADCY5	0.128371	undirected	protein_coding	protein_coding
OGN	DPT	0.140399	undirected	protein_coding	protein_coding
OGN	PCDH9	0.143577	undirected	protein_coding	protein_coding
OGN	GNAO1	0.141405	undirected	protein_coding	protein_coding
OGN	GALNT16	0.108267	undirected	protein_coding	protein_coding
OGN	SGCA	0.14145	undirected	protein_coding	protein_coding
OGN	MKX	0.13707	undirected	protein_coding	protein_coding
OGN	MYOCD	0.141264	undirected	protein_coding	protein_coding
OGN	FLNC	0.143309	undirected	protein_coding	protein_coding
OGN	SPEG	0.131709	undirected	protein_coding	protein_coding
OGN	AHNAK2	0.1111	undirected	protein_coding	protein_coding
OGN	ADAMTS8	0.131818	undirected	protein_coding	protein_coding
OGN	SYNM	0.138456	undirected	protein_coding	protein_coding
OGN	KCNH2	0.103395	undirected	protein_coding	protein_coding
OGN	FMO2	0.134297	undirected	protein_coding	protein_coding
OGN	PNMA8A	0.141991	undirected	protein_coding	protein_coding
OGN	FOXP2	0.149501	undirected	protein_coding	protein_coding
OGN	NRXN2	0.125857	undirected	protein_coding	protein_coding
OGN	AOX1	0.120548	undirected	protein_coding	protein_coding
OGN	CCL21	0.108006	undirected	protein_coding	protein_coding
OGN	NBEA	0.10504	undirected	protein_coding	protein_coding
OGN	MMRN1	0.10058	undirected	protein_coding	protein_coding
OGN	HAPLN1	0.10967	undirected	protein_coding	protein_coding
OGN	TMEM130	0.139958	undirected	protein_coding	protein_coding
OGN	LMOD1	0.19873	undirected	protein_coding	protein_coding
OGN	NOVA1	0.123219	undirected	protein_coding	protein_coding
OGN	ACTC1	0.124994	undirected	protein_coding	protein_coding
OGN	TMEM100	0.122431	undirected	protein_coding	protein_coding
OGN	NCAM2	0.148457	undirected	protein_coding	protein_coding
OGN	RSPO3	0.164473	undirected	protein_coding	protein_coding
OGN	NPTXR	0.126165	undirected	protein_coding	protein_coding
OGN	SPON1	0.148587	undirected	protein_coding	protein_coding
OGN	DTNA	0.10922	undirected	protein_coding	protein_coding
OGN	CPXM2	0.191938	undirected	protein_coding	protein_coding
OGN	RELN	0.106891	undirected	protein_coding	protein_coding
OGN	BOC	0.197903	undirected	protein_coding	protein_coding
OGN	ADAM33	0.143542	undirected	protein_coding	protein_coding
OGN	NRXN3	0.135158	undirected	protein_coding	protein_coding
OGN	ADGRD1	0.15025	undirected	protein_coding	protein_coding
OGN	MGP	0.154715	undirected	protein_coding	protein_coding
OGN	SLIT2	0.153311	undirected	protein_coding	protein_coding
OGN	JPH2	0.144036	undirected	protein_coding	protein_coding
OGN	WNT9A	0.107097	undirected	protein_coding	protein_coding
OGN	NPR3	0.106871	undirected	protein_coding	protein_coding
OGN	HTR2A	0.152761	undirected	protein_coding	protein_coding
OGN	ASPN	0.151962	undirected	protein_coding	protein_coding
OGN	C1QTNF7	0.148805	undirected	protein_coding	protein_coding
OGN	BARX1	0.147634	undirected	protein_coding	protein_coding
OGN	IGF1	0.149804	undirected	protein_coding	protein_coding
OGN	ABI3BP	0.129152	undirected	protein_coding	protein_coding
OGN	SMOC2	0.160665	undirected	protein_coding	protein_coding
OGN	RYR2	0.132179	undirected	protein_coding	protein_coding
OGN	PLXNA4	0.14622	undirected	protein_coding	protein_coding
OGN	SERTAD4	0.104164	undirected	protein_coding	protein_coding
OGN	GREM1	0.165103	undirected	protein_coding	protein_coding
OGN	MIR99AHG	0.164599	undirected	protein_coding	long_non_coding
OGN	GRIK5	0.135448	undirected	protein_coding	protein_coding
OGN	MN1	0.129268	undirected	protein_coding	protein_coding
OGN	PDZD4	0.161962	undirected	protein_coding	protein_coding
OGN	RRAD	0.106257	undirected	protein_coding	protein_coding
OGN	FGF7	0.180252	undirected	protein_coding	protein_coding
OGN	ABCA9	0.148164	undirected	protein_coding	protein_coding
OGN	PCDH7	0.14112	undirected	protein_coding	protein_coding
OGN	ZNF662	0.133007	undirected	protein_coding	protein_coding
OGN	TNXB	0.107721	undirected	protein_coding	protein_coding
OGN	NALCN	0.148186	undirected	protein_coding	protein_coding
OGN	PTGER3	0.159809	undirected	protein_coding	protein_coding
OGN	FAM198A	0.134861	undirected	protein_coding	protein_coding
OGN	CYS1	0.140568	undirected	protein_coding	protein_coding
OGN	DCLK1	0.128893	undirected	protein_coding	protein_coding
OGN	ASB2	0.126756	undirected	protein_coding	protein_coding
OGN	ADAMTSL3	0.15004	undirected	protein_coding	protein_coding
OGN	C3orf70	0.100579	undirected	protein_coding	protein_coding
OGN	SYNC	0.14898	undirected	protein_coding	protein_coding
OGN	RBPMS2	0.135506	undirected	protein_coding	protein_coding
OGN	MIR100HG	0.217326	undirected	protein_coding	long_non_coding
OGN	AR	0.145037	undirected	protein_coding	protein_coding
OGN	TAGLN	0.199154	undirected	protein_coding	protein_coding
OGN	FBXO17	0.127748	undirected	protein_coding	protein_coding
OGN	HSPB8	0.134428	undirected	protein_coding	protein_coding
OGN	ANK2	0.142447	undirected	protein_coding	protein_coding
OGN	TNC	0.122371	undirected	protein_coding	protein_coding
OGN	DYNC1I1	0.113577	undirected	protein_coding	protein_coding
OGN	PPP1R3C	0.115981	undirected	protein_coding	protein_coding
OGN	PCDHB5	0.103954	undirected	protein_coding	protein_coding
OGN	LDB3	0.133456	undirected	protein_coding	protein_coding
OGN	CAND2	0.116786	undirected	protein_coding	protein_coding
OGN	ZFHX4	0.145704	undirected	protein_coding	protein_coding
OGN	COL14A1	0.138765	undirected	protein_coding	protein_coding
OGN	RNF150	0.210774	undirected	protein_coding	protein_coding
OGN	SALL2	0.108595	undirected	protein_coding	protein_coding
OGN	FHL1	0.176664	undirected	protein_coding	protein_coding
OGN	TMOD1	0.125533	undirected	protein_coding	protein_coding
OGN	HACD1	0.11597	undirected	protein_coding	protein_coding
OGN	HMCN2	0.101421	undirected	protein_coding	protein_coding
OGN	LMO3	0.14353	undirected	protein_coding	protein_coding
OGN	FGF14	0.141684	undirected	protein_coding	protein_coding
OGN	EFEMP1	0.143832	undirected	protein_coding	protein_coding
OGN	AC010478.1	0.158677	undirected	protein_coding	long_non_coding
OGN	NFASC	0.126332	undirected	protein_coding	protein_coding
OGN	MS4A2	0.102248	undirected	protein_coding	protein_coding
OGN	NTN1	0.121125	undirected	protein_coding	protein_coding
OGN	NCAM1	0.11318	undirected	protein_coding	protein_coding
OGN	LINC00702	0.146009	undirected	protein_coding	long_non_coding
OGN	KCNMB1	0.147955	undirected	protein_coding	protein_coding
OGN	AKAP12	0.14829	undirected	protein_coding	protein_coding
OGN	ALKAL1	0.118088	undirected	protein_coding	protein_coding
OGN	MFAP4	0.161709	undirected	protein_coding	protein_coding
OGN	NAV3	0.144456	undirected	protein_coding	protein_coding
OGN	ELN	0.154775	undirected	protein_coding	protein_coding
OGN	SCARA3	0.108822	undirected	protein_coding	protein_coding
OGN	FIGN	0.110265	undirected	protein_coding	protein_coding
OGN	CH25H	0.134124	undirected	protein_coding	protein_coding
OGN	PODN	0.15779	undirected	protein_coding	protein_coding
OGN	LGI2	0.134081	undirected	protein_coding	protein_coding
OGN	CARMN	0.163346	undirected	protein_coding	long_non_coding
OGN	SCN4B	0.121123	undirected	protein_coding	protein_coding
OGN	ISLR2	0.150036	undirected	protein_coding	protein_coding
OGN	DPYSL3	0.190795	undirected	protein_coding	protein_coding
OGN	TSPAN7	0.104168	undirected	protein_coding	protein_coding
OGN	ADCY2	0.142265	undirected	protein_coding	protein_coding
OGN	HMCN1	0.153665	undirected	protein_coding	protein_coding
OGN	FAM107A	0.106614	undirected	protein_coding	protein_coding
OGN	SLIT3	0.124917	undirected	protein_coding	protein_coding
OGN	SSC5D	0.193701	undirected	protein_coding	protein_coding
OGN	SV2B	0.10929	undirected	protein_coding	protein_coding
OGN	PALM	0.127	undirected	protein_coding	protein_coding
OGN	ZNF385D	0.132611	undirected	protein_coding	protein_coding
OGN	MRGPRF	0.194583	undirected	protein_coding	protein_coding
OGN	COLEC12	0.127447	undirected	protein_coding	protein_coding
OGN	PTPRS	0.100648	undirected	protein_coding	protein_coding
OGN	AOC3	0.240887	undirected	protein_coding	protein_coding
OGN	REEP2	0.131297	undirected	protein_coding	protein_coding
OGN	GLRB	0.143538	undirected	protein_coding	protein_coding
OGN	SNHG14	0.131032	undirected	protein_coding	long_non_coding
OGN	RGS4	0.137316	undirected	protein_coding	protein_coding
OGN	EPHA3	0.131092	undirected	protein_coding	protein_coding
OGN	CTF1	0.105107	undirected	protein_coding	protein_coding
OGN	TUB	0.120423	undirected	protein_coding	protein_coding
OGN	P2RY14	0.108085	undirected	protein_coding	protein_coding
OGN	CACNA1C	0.138787	undirected	protein_coding	protein_coding
OGN	C15orf59	0.154994	undirected	protein_coding	protein_coding
OGN	TSPAN2	0.147861	undirected	protein_coding	protein_coding
OGN	MAP6	0.164954	undirected	protein_coding	protein_coding
OGN	FAM131B	0.103137	undirected	protein_coding	protein_coding
OGN	GPBAR1	0.153472	undirected	protein_coding	protein_coding
OGN	MOXD1	0.138429	undirected	protein_coding	protein_coding
OGN	PRDM6	0.157418	undirected	protein_coding	protein_coding
OGN	RGS7BP	0.124656	undirected	protein_coding	protein_coding
OGN	BHMT2	0.156873	undirected	protein_coding	protein_coding
OGN	SMAD9	0.124585	undirected	protein_coding	protein_coding
OGN	RERG	0.138541	undirected	protein_coding	protein_coding
OGN	SORCS2	0.127922	undirected	protein_coding	protein_coding
OGN	DACT3	0.210727	undirected	protein_coding	protein_coding
OGN	SOD3	0.159464	undirected	protein_coding	protein_coding
OGN	INMT	0.156723	undirected	protein_coding	protein_coding
OGN	PPP1R14A	0.135433	undirected	protein_coding	protein_coding
OGN	SCUBE2	0.113273	undirected	protein_coding	protein_coding
OGN	BVES	0.113624	undirected	protein_coding	protein_coding
OGN	ZSCAN18	0.107323	undirected	protein_coding	protein_coding
OGN	GHR	0.136585	undirected	protein_coding	protein_coding
OGN	MYL9	0.193602	undirected	protein_coding	protein_coding
OGN	BNC2	0.190092	undirected	protein_coding	protein_coding
OGN	C4A	0.123344	undirected	protein_coding	protein_coding
OGN	DMD	0.114589	undirected	protein_coding	protein_coding
OGN	ACTA2-AS1	0.172263	undirected	protein_coding	long_non_coding
OGN	SLC2A4	0.130656	undirected	protein_coding	protein_coding
OGN	NOV	0.131932	undirected	protein_coding	protein_coding
OGN	MAPK10	0.163577	undirected	protein_coding	protein_coding
OGN	PDE3A	0.1556	undirected	protein_coding	protein_coding
OGN	ROR2	0.154189	undirected	protein_coding	protein_coding
OGN	PEG3	0.171531	undirected	protein_coding	protein_coding
OGN	TLL1	0.103518	undirected	protein_coding	protein_coding
OGN	AKAP6	0.130873	undirected	protein_coding	protein_coding
OGN	GLI1	0.149009	undirected	protein_coding	protein_coding
OGN	CRYAB	0.150184	undirected	protein_coding	protein_coding
OGN	CSDC2	0.160157	undirected	protein_coding	protein_coding
OGN	CYP7B1	0.10098	undirected	protein_coding	protein_coding
OGN	ISL1	0.14002	undirected	protein_coding	protein_coding
OGN	SETBP1	0.134406	undirected	protein_coding	protein_coding
OGN	PCBP3	0.148241	undirected	protein_coding	protein_coding
OGN	FLRT2	0.142636	undirected	protein_coding	protein_coding
OGN	MYLK	0.193921	undirected	protein_coding	protein_coding
OGN	MAGEE1	0.101388	undirected	protein_coding	protein_coding
OGN	CRISPLD1	0.134838	undirected	protein_coding	protein_coding
OGN	FRZB	0.138972	undirected	protein_coding	protein_coding
OGN	SRPX	0.136541	undirected	protein_coding	protein_coding
OGN	PDE7B	0.120575	undirected	protein_coding	protein_coding
OGN	FGF2	0.169134	undirected	protein_coding	protein_coding
OGN	NECAB1	0.145367	undirected	protein_coding	protein_coding
OGN	MSRB3	0.236339	undirected	protein_coding	protein_coding
OGN	AP000892.3	0.152867	undirected	protein_coding	TEC
OGN	RAB9B	0.135454	undirected	protein_coding	protein_coding
OGN	RUNX1T1	0.155342	undirected	protein_coding	protein_coding
OGN	LAMA2	0.151073	undirected	protein_coding	protein_coding
OGN	GSTM5	0.141045	undirected	protein_coding	protein_coding
OGN	GALNT17	0.129583	undirected	protein_coding	protein_coding
OGN	NHSL2	0.111025	undirected	protein_coding	protein_coding
OGN	SORBS1	0.131937	undirected	protein_coding	protein_coding
OGN	SGCD	0.162717	undirected	protein_coding	protein_coding
OGN	NEGR1	0.144496	undirected	protein_coding	protein_coding
OGN	C4B	0.118969	undirected	protein_coding	protein_coding
OGN	PGR	0.170134	undirected	protein_coding	protein_coding
OGN	PTGFR	0.137337	undirected	protein_coding	protein_coding
OGN	PKNOX2	0.130776	undirected	protein_coding	protein_coding
OGN	PDZRN3	0.133002	undirected	protein_coding	protein_coding
OGN	ZNF853	0.115402	undirected	protein_coding	protein_coding
OGN	C14orf132	0.139941	undirected	protein_coding	protein_coding
OGN	LRRC17	0.124281	undirected	protein_coding	protein_coding
OGN	TRABD2B	0.121662	undirected	protein_coding	protein_coding
OGN	PYGO1	0.116664	undirected	protein_coding	protein_coding
OGN	LOXL4	0.121443	undirected	protein_coding	protein_coding
OGN	HOPX	0.138102	undirected	protein_coding	protein_coding
OGN	KIAA1644	0.130965	undirected	protein_coding	protein_coding
OGN	FENDRR	0.117654	undirected	protein_coding	long_non_coding
OGN	GUCY1A3	0.147648	undirected	protein_coding	protein_coding
OGN	CACNA1H	0.136499	undirected	protein_coding	protein_coding
OGN	CLMP	0.18053	undirected	protein_coding	protein_coding
OGN	PRTG	0.122993	undirected	protein_coding	protein_coding
OGN	JAM2	0.167736	undirected	protein_coding	protein_coding
OGN	ATP1B2	0.133576	undirected	protein_coding	protein_coding
OGN	MRVI1	0.21665	undirected	protein_coding	protein_coding
OGN	NMUR1	0.112567	undirected	protein_coding	protein_coding
OGN	SOBP	0.122157	undirected	protein_coding	protein_coding
OGN	SPARCL1	0.203336	undirected	protein_coding	protein_coding
OGN	CPE	0.113167	undirected	protein_coding	protein_coding
OGN	NEXN	0.163942	undirected	protein_coding	protein_coding
OGN	DIRAS3	0.101136	undirected	protein_coding	protein_coding
OGN	PLPPR4	0.12957	undirected	protein_coding	protein_coding
OGN	BEND6	0.139509	undirected	protein_coding	protein_coding
OGN	CPED1	0.18794	undirected	protein_coding	protein_coding
OGN	PTN	0.124523	undirected	protein_coding	protein_coding
OGN	SVEP1	0.13688	undirected	protein_coding	protein_coding
OGN	ABCC9	0.188182	undirected	protein_coding	protein_coding
OGN	NACAD	0.1477	undirected	protein_coding	protein_coding
OGN	LDOC1	0.14191	undirected	protein_coding	protein_coding
OGN	ACTA2	0.19774	undirected	protein_coding	protein_coding
OGN	PDLIM3	0.233591	undirected	protein_coding	protein_coding
OGN	GRID1	0.124304	undirected	protein_coding	protein_coding
OGN	SERPINE2	0.128166	undirected	protein_coding	protein_coding
OGN	CACNA2D1	0.124265	undirected	protein_coding	protein_coding
OGN	WSCD1	0.10062	undirected	protein_coding	protein_coding
OGN	PRDM8	0.103407	undirected	protein_coding	protein_coding
OGN	MICU3	0.159074	undirected	protein_coding	protein_coding
OGN	ADAM23	0.113409	undirected	protein_coding	protein_coding
OGN	HOXA4	0.132541	undirected	protein_coding	protein_coding
OGN	FHOD3	0.11493	undirected	protein_coding	protein_coding
OGN	ADAMTSL1	0.104457	undirected	protein_coding	protein_coding
OGN	ARHGAP20	0.141405	undirected	protein_coding	protein_coding
OGN	TNS1	0.201071	undirected	protein_coding	protein_coding
OGN	DAAM2	0.130946	undirected	protein_coding	protein_coding
OGN	ARHGEF25	0.218263	undirected	protein_coding	protein_coding
OGN	SMO	0.106828	undirected	protein_coding	protein_coding
OGN	DDR2	0.235565	undirected	protein_coding	protein_coding
OGN	ABCA6	0.136603	undirected	protein_coding	protein_coding
OGN	ITIH5	0.113899	undirected	protein_coding	protein_coding
OGN	CYBRD1	0.141431	undirected	protein_coding	protein_coding
OGN	DLG2	0.11929	undirected	protein_coding	protein_coding
OGN	IGFBP5	0.143262	undirected	protein_coding	protein_coding
OGN	TSHZ2	0.107024	undirected	protein_coding	protein_coding
OGN	PTCH2	0.145043	undirected	protein_coding	protein_coding
OGN	ZFP28	0.10566	undirected	protein_coding	protein_coding
OGN	MEG3	0.130824	undirected	protein_coding	long_non_coding
OGN	TMTC1	0.118652	undirected	protein_coding	protein_coding
OGN	CD109	0.117323	undirected	protein_coding	protein_coding
OGN	SMIM10	0.135341	undirected	protein_coding	protein_coding
OGN	KCNE4	0.137716	undirected	protein_coding	protein_coding
OGN	FAT4	0.129492	undirected	protein_coding	protein_coding
OGN	RGS9	0.112576	undirected	protein_coding	protein_coding
OGN	AC104083.1	0.151237	undirected	protein_coding	long_non_coding
OGN	PCDHB4	0.14388	undirected	protein_coding	protein_coding
OGN	S1PR3	0.130761	undirected	protein_coding	protein_coding
OGN	C1QTNF3	0.120547	undirected	protein_coding	protein_coding
OGN	ZNF135	0.139704	undirected	protein_coding	protein_coding
OGN	NDN	0.196007	undirected	protein_coding	protein_coding
OGN	LSAMP	0.15078	undirected	protein_coding	protein_coding
OGN	EVC2	0.122366	undirected	protein_coding	protein_coding
OGN	CLDN5	0.109037	undirected	protein_coding	protein_coding
OGN	ZFPM2	0.147513	undirected	protein_coding	protein_coding
OGN	RIMKLB	0.102781	undirected	protein_coding	protein_coding
OGN	SLC22A17	0.132206	undirected	protein_coding	protein_coding
OGN	DSEL	0.140197	undirected	protein_coding	protein_coding
OGN	CAVIN2	0.134742	undirected	protein_coding	protein_coding
OGN	ZNF667-AS1	0.130082	undirected	protein_coding	long_non_coding
OGN	SAMD11	0.119362	undirected	protein_coding	protein_coding
OGN	ARHGEF26	0.109932	undirected	protein_coding	protein_coding
OGN	PCDHGA2	0.111058	undirected	protein_coding	protein_coding
OGN	FILIP1	0.165063	undirected	protein_coding	protein_coding
OGN	LRRN4CL	0.150334	undirected	protein_coding	protein_coding
OGN	SERTAD4-AS1	0.130676	undirected	protein_coding	long_non_coding
OGN	AL139220.2	0.143924	undirected	protein_coding	long_non_coding
OGN	TPM2	0.138251	undirected	protein_coding	protein_coding
OGN	ZNF423	0.140918	undirected	protein_coding	protein_coding
OGN	TNFAIP8L3	0.131308	undirected	protein_coding	protein_coding
OGN	HDX	0.117374	undirected	protein_coding	protein_coding
OGN	STON1	0.225508	undirected	protein_coding	protein_coding
OGN	PCDHB7	0.124517	undirected	protein_coding	protein_coding
OGN	PRICKLE1	0.139197	undirected	protein_coding	protein_coding
OGN	SNCA	0.10712	undirected	protein_coding	protein_coding
OGN	RCAN2	0.134504	undirected	protein_coding	protein_coding
OGN	SEMA3A	0.128717	undirected	protein_coding	protein_coding
OGN	SULT1C4	0.108757	undirected	protein_coding	protein_coding
OGN	PDE1A	0.167236	undirected	protein_coding	protein_coding
OGN	C1QTNF1	0.104782	undirected	protein_coding	protein_coding
OGN	FXYD6	0.177406	undirected	protein_coding	protein_coding
OGN	OLFML3	0.136541	undirected	protein_coding	protein_coding
OGN	ZNF471	0.110639	undirected	protein_coding	protein_coding
OGN	VSTM4	0.190313	undirected	protein_coding	protein_coding
OGN	PCDHGC3	0.11085	undirected	protein_coding	protein_coding
OGN	FABP3	0.105381	undirected	protein_coding	protein_coding
OGN	MMP16	0.114524	undirected	protein_coding	protein_coding
OGN	FLNA	0.143454	undirected	protein_coding	protein_coding
OGN	PSD	0.126154	undirected	protein_coding	protein_coding
OGN	GLI2	0.131345	undirected	protein_coding	protein_coding
OGN	TRIL	0.102179	undirected	protein_coding	protein_coding
OGN	NR2F1	0.151345	undirected	protein_coding	protein_coding
OGN	HSPA12A	0.127817	undirected	protein_coding	protein_coding
OGN	PRKAR2B	0.12485	undirected	protein_coding	protein_coding
OGN	GNAI1	0.12324	undirected	protein_coding	protein_coding
OGN	NCS1	0.119563	undirected	protein_coding	protein_coding
OGN	RAI2	0.138952	undirected	protein_coding	protein_coding
OGN	CCDC136	0.133685	undirected	protein_coding	protein_coding
OGN	FAM129A	0.128902	undirected	protein_coding	protein_coding
OGN	ID4	0.103778	undirected	protein_coding	protein_coding
OGN	HOXA2	0.127148	undirected	protein_coding	protein_coding
OGN	PHLDB2	0.125157	undirected	protein_coding	protein_coding
OGN	SPART	0.130927	undirected	protein_coding	protein_coding
OGN	SLC24A3	0.150982	undirected	protein_coding	protein_coding
OGN	CDON	0.103753	undirected	protein_coding	protein_coding
OGN	ITGA7	0.132255	undirected	protein_coding	protein_coding
OGN	TPTEP1	0.104154	undirected	protein_coding	pseudogene
OGN	PDLIM4	0.114172	undirected	protein_coding	protein_coding
OGN	SGCE	0.128057	undirected	protein_coding	protein_coding
OGN	IQSEC3	0.107453	undirected	protein_coding	protein_coding
OGN	GPRASP1	0.167636	undirected	protein_coding	protein_coding
OGN	C10orf10	0.116585	undirected	protein_coding	protein_coding
OGN	FMOD	0.135427	undirected	protein_coding	protein_coding
OGN	FOXF2	0.132156	undirected	protein_coding	protein_coding
OGN	RGS2	0.110673	undirected	protein_coding	protein_coding
OGN	BAG2	0.117636	undirected	protein_coding	protein_coding
OGN	GLI3	0.181012	undirected	protein_coding	protein_coding
OGN	CHRD	0.139943	undirected	protein_coding	protein_coding
OGN	C11orf96	0.130348	undirected	protein_coding	protein_coding
OGN	CMYA5	0.12901	undirected	protein_coding	protein_coding
OGN	CNTN4	0.127468	undirected	protein_coding	protein_coding
OGN	EBF4	0.132212	undirected	protein_coding	protein_coding
OGN	SSPN	0.153514	undirected	protein_coding	protein_coding
OGN	TSPAN18	0.105125	undirected	protein_coding	protein_coding
OGN	RNF180	0.135868	undirected	protein_coding	protein_coding
OGN	SCG5	0.113808	undirected	protein_coding	protein_coding
OGN	KCNS3	0.102618	undirected	protein_coding	protein_coding
OGN	PLPP7	0.132336	undirected	protein_coding	protein_coding
OGN	RTL5	0.152155	undirected	protein_coding	protein_coding
OGN	FBLN5	0.146916	undirected	protein_coding	protein_coding
OGN	ARMCX2	0.127146	undirected	protein_coding	protein_coding
OGN	FAXDC2	0.131735	undirected	protein_coding	protein_coding
OGN	ALDH1A3	0.150458	undirected	protein_coding	protein_coding
OGN	MAP1A	0.189301	undirected	protein_coding	protein_coding
OGN	DTX3	0.116436	undirected	protein_coding	protein_coding
OGN	SNRPN	0.119567	undirected	protein_coding	protein_coding
OGN	GABBR1	0.117701	undirected	protein_coding	protein_coding
OGN	C16orf45	0.124099	undirected	protein_coding	protein_coding
OGN	LIMS2	0.208222	undirected	protein_coding	protein_coding
OGN	C11orf63	0.111407	undirected	protein_coding	protein_coding
OGN	PRKD1	0.172631	undirected	protein_coding	protein_coding
OGN	SH3RF3-AS1	0.120822	undirected	protein_coding	long_non_coding
OGN	RNLS	0.100849	undirected	protein_coding	protein_coding
OGN	DIO2	0.119592	undirected	protein_coding	protein_coding
OGN	FAM13C	0.127285	undirected	protein_coding	protein_coding
OGN	EFS	0.11621	undirected	protein_coding	protein_coding
OGN	DZIP1	0.153518	undirected	protein_coding	protein_coding
OGN	ANKRD35	0.105455	undirected	protein_coding	protein_coding
OGN	FAM124B	0.105298	undirected	protein_coding	protein_coding
OGN	TRPS1	0.131553	undirected	protein_coding	protein_coding
OGN	BEX4	0.119804	undirected	protein_coding	protein_coding
OGN	APBB1	0.104454	undirected	protein_coding	protein_coding
OGN	SYNE1	0.130405	undirected	protein_coding	protein_coding
OGN	FAM124A	0.123663	undirected	protein_coding	protein_coding
OGN	PHYHIP	0.113869	undirected	protein_coding	protein_coding
OGN	GYPC	0.135313	undirected	protein_coding	protein_coding
OGN	PYGM	0.137731	undirected	protein_coding	protein_coding
OGN	RASSF8	0.144695	undirected	protein_coding	protein_coding
OGN	USP51	0.125717	undirected	protein_coding	protein_coding
OGN	PDE2A	0.105888	undirected	protein_coding	protein_coding
OGN	IGFBP4	0.129624	undirected	protein_coding	protein_coding
OGN	MAP1B	0.132981	undirected	protein_coding	protein_coding
OGN	MPDZ	0.215119	undirected	protein_coding	protein_coding
OGN	C1QTNF2	0.149481	undirected	protein_coding	protein_coding
OGN	A4GALT	0.101471	undirected	protein_coding	protein_coding
OGN	CBX6	0.110304	undirected	protein_coding	protein_coding
OGN	FBXO32	0.135736	undirected	protein_coding	protein_coding
OGN	FZD7	0.120183	undirected	protein_coding	protein_coding
OGN	EBF3	0.102966	undirected	protein_coding	protein_coding
OGN	IGFBP6	0.140783	undirected	protein_coding	protein_coding
OGN	TCEAL7	0.189203	undirected	protein_coding	protein_coding
OGN	TCF21	0.128049	undirected	protein_coding	protein_coding
OGN	CLIP4	0.116865	undirected	protein_coding	protein_coding
OGN	HDGFL3	0.134721	undirected	protein_coding	protein_coding
OGN	FOXF1	0.141958	undirected	protein_coding	protein_coding
OGN	RNF217	0.110498	undirected	protein_coding	protein_coding
OGN	LEPR	0.107993	undirected	protein_coding	protein_coding
OGN	CACNB2	0.118697	undirected	protein_coding	protein_coding
OGN	SSBP2	0.114012	undirected	protein_coding	protein_coding
OGN	EML1	0.175673	undirected	protein_coding	protein_coding
OGN	DGKI	0.1467	undirected	protein_coding	protein_coding
OGN	GEM	0.138877	undirected	protein_coding	protein_coding
OGN	PCDHGB7	0.11625	undirected	protein_coding	protein_coding
OGN	SLC16A4	0.114989	undirected	protein_coding	protein_coding
OGN	OSBPL6	0.112962	undirected	protein_coding	protein_coding
OGN	GNAL	0.127519	undirected	protein_coding	protein_coding
OGN	ITGA9	0.128819	undirected	protein_coding	protein_coding
OGN	MAN1C1	0.123377	undirected	protein_coding	protein_coding
OGN	SOX5	0.108105	undirected	protein_coding	protein_coding
OGN	NR2F1-AS1	0.154615	undirected	protein_coding	long_non_coding
OGN	DCLK2	0.138739	undirected	protein_coding	protein_coding
OGN	ANTXR2	0.133212	undirected	protein_coding	protein_coding
OGN	ENOX1	0.136704	undirected	protein_coding	protein_coding
OGN	FRMD6	0.143727	undirected	protein_coding	protein_coding
OGN	EFHD1	0.105475	undirected	protein_coding	protein_coding
OGN	PAMR1	0.106331	undirected	protein_coding	protein_coding
OGN	PLSCR4	0.145407	undirected	protein_coding	protein_coding
OGN	AC105942.1	0.10591	undirected	protein_coding	long_non_coding
OGN	CNTNAP1	0.134812	undirected	protein_coding	protein_coding
OGN	PDE1B	0.128212	undirected	protein_coding	protein_coding
OGN	CLIP3	0.241722	undirected	protein_coding	protein_coding
OGN	RASSF8-AS1	0.1244	undirected	protein_coding	long_non_coding
OGN	CORO2B	0.114395	undirected	protein_coding	protein_coding
OGN	RBMS3	0.211602	undirected	protein_coding	protein_coding
OGN	FGFR1	0.176226	undirected	protein_coding	protein_coding
OGN	PPP1R12B	0.13692	undirected	protein_coding	protein_coding
OGN	CDK14	0.117337	undirected	protein_coding	protein_coding
OGN	LGI4	0.130684	undirected	protein_coding	protein_coding
OGN	TUSC3	0.103449	undirected	protein_coding	protein_coding
OGN	KCTD15	0.11813	undirected	protein_coding	protein_coding
OGN	ATP8B2	0.119157	undirected	protein_coding	protein_coding
OGN	ZNF677	0.124294	undirected	protein_coding	protein_coding
OGN	EDNRA	0.128463	undirected	protein_coding	protein_coding
OGN	MCC	0.136558	undirected	protein_coding	protein_coding
OGN	TMEM200B	0.118138	undirected	protein_coding	protein_coding
OGN	WTIP	0.119888	undirected	protein_coding	protein_coding
OGN	ANGPT1	0.108577	undirected	protein_coding	protein_coding
OGN	PRICKLE2	0.170996	undirected	protein_coding	protein_coding
OGN	CALD1	0.212905	undirected	protein_coding	protein_coding
OGN	SEMA3C	0.120134	undirected	protein_coding	protein_coding
OGN	SLC45A1	0.105826	undirected	protein_coding	protein_coding
OGN	CAP2	0.13618	undirected	protein_coding	protein_coding
OGN	POPDC2	0.131451	undirected	protein_coding	protein_coding
OGN	PDE10A	0.109541	undirected	protein_coding	protein_coding
OGN	FAM229B	0.11673	undirected	protein_coding	protein_coding
OGN	AMPH	0.135725	undirected	protein_coding	protein_coding
OGN	JAKMIP2	0.139342	undirected	protein_coding	protein_coding
OGN	KLF8	0.116513	undirected	protein_coding	protein_coding
OGN	LTBP1	0.154278	undirected	protein_coding	protein_coding
OGN	TRIM6	0.113812	undirected	protein_coding	protein_coding
OGN	TMEM47	0.161187	undirected	protein_coding	protein_coding
OGN	GAS7	0.112712	undirected	protein_coding	protein_coding
OGN	PDGFRA	0.104784	undirected	protein_coding	protein_coding
OGN	SELENOM	0.134141	undirected	protein_coding	protein_coding
OGN	PLA2R1	0.100663	undirected	protein_coding	protein_coding
OGN	F8	0.129649	undirected	protein_coding	protein_coding
OGN	KIAA1755	0.139284	undirected	protein_coding	protein_coding
OGN	ARMCX1	0.132011	undirected	protein_coding	protein_coding
OGN	AMOTL1	0.123216	undirected	protein_coding	protein_coding
OGN	ADAMTS10	0.12879	undirected	protein_coding	protein_coding
OGN	RTL8B	0.12575	undirected	protein_coding	protein_coding
OGN	DOK6	0.153554	undirected	protein_coding	protein_coding
OGN	TRO	0.123613	undirected	protein_coding	protein_coding
OGN	ZCCHC24	0.198674	undirected	protein_coding	protein_coding
OGN	LHFPL6	0.131564	undirected	protein_coding	protein_coding
OGN	REM1	0.115517	undirected	protein_coding	protein_coding
OGN	A2M	0.122487	undirected	protein_coding	protein_coding
OGN	C14orf37	0.114677	undirected	protein_coding	protein_coding
OGN	LDLRAD4	0.14415	undirected	protein_coding	protein_coding
OGN	RASD2	0.127567	undirected	protein_coding	protein_coding
OGN	PLA2G4C	0.116195	undirected	protein_coding	protein_coding
OGN	NXN	0.119594	undirected	protein_coding	protein_coding
OGN	ZNF521	0.117343	undirected	protein_coding	protein_coding
OGN	MAGI2-AS3	0.248161	undirected	protein_coding	long_non_coding
OGN	MBNL1-AS1	0.147075	undirected	protein_coding	long_non_coding
OGN	GNB4	0.112658	undirected	protein_coding	protein_coding
OGN	AKT3	0.18612	undirected	protein_coding	protein_coding
OGN	FAM198B	0.105952	undirected	protein_coding	protein_coding
OGN	THSD7A	0.121235	undirected	protein_coding	protein_coding
OGN	TGFB2	0.102827	undirected	protein_coding	protein_coding
OGN	PCDHGA9	0.113465	undirected	protein_coding	protein_coding
OGN	PLAC9	0.115831	undirected	protein_coding	protein_coding
OGN	MEIS1	0.117992	undirected	protein_coding	protein_coding
OGN	RYR3	0.106039	undirected	protein_coding	protein_coding
OGN	MID2	0.109276	undirected	protein_coding	protein_coding
OGN	ECM2	0.128734	undirected	protein_coding	protein_coding
OGN	AC104794.2	0.109698	undirected	protein_coding	long_non_coding
OGN	KCNJ8	0.13322	undirected	protein_coding	protein_coding
OGN	HSD17B6	0.129944	undirected	protein_coding	protein_coding
OGN	TGFB1I1	0.163412	undirected	protein_coding	protein_coding
OGN	FERMT2	0.220469	undirected	protein_coding	protein_coding
OGN	CAVIN1	0.167966	undirected	protein_coding	protein_coding
OGN	LRCH2	0.205911	undirected	protein_coding	protein_coding
OGN	HOXA3	0.100098	undirected	protein_coding	protein_coding
OGN	CAV1	0.13308	undirected	protein_coding	protein_coding
OGN	ST8SIA1	0.111352	undirected	protein_coding	protein_coding
OGN	TSHZ3	0.2067	undirected	protein_coding	protein_coding
OGN	EBF1	0.116198	undirected	protein_coding	protein_coding
OGN	FGF1	0.118959	undirected	protein_coding	protein_coding
OGN	MAGEH1	0.126026	undirected	protein_coding	protein_coding
OGN	ZBTB20	0.122969	undirected	protein_coding	protein_coding
OGN	NRP2	0.134332	undirected	protein_coding	protein_coding
OGN	SCN1B	0.100098	undirected	protein_coding	protein_coding
OGN	ITGA5	0.107805	undirected	protein_coding	protein_coding
OGN	GJC1	0.11083	undirected	protein_coding	protein_coding
OGN	SLC8A1	0.123216	undirected	protein_coding	protein_coding
OGN	TRPC1	0.126039	undirected	protein_coding	protein_coding
OGN	PLEKHO1	0.118924	undirected	protein_coding	protein_coding
OGN	GUCY1B3	0.140681	undirected	protein_coding	protein_coding
OGN	JAM3	0.164345	undirected	protein_coding	protein_coding
OGN	FBXL22	0.135727	undirected	protein_coding	protein_coding
OGN	PABPC4L	0.130585	undirected	protein_coding	protein_coding
OGN	MXRA7	0.133332	undirected	protein_coding	protein_coding
OGN	GJA1	0.101263	undirected	protein_coding	protein_coding
OGN	SMARCD3	0.135739	undirected	protein_coding	protein_coding
OGN	PDLIM7	0.141672	undirected	protein_coding	protein_coding
OGN	WWTR1	0.143673	undirected	protein_coding	protein_coding
OGN	TMEM88	0.127128	undirected	protein_coding	protein_coding
OGN	PCDH18	0.115663	undirected	protein_coding	protein_coding
OGN	DCHS1	0.113847	undirected	protein_coding	protein_coding
OGN	ZEB1	0.223499	undirected	protein_coding	protein_coding
OGN	EHD2	0.13843	undirected	protein_coding	protein_coding
OGN	KCND1	0.117809	undirected	protein_coding	protein_coding
OGN	GPM6B	0.103209	undirected	protein_coding	protein_coding
OGN	RECK	0.177744	undirected	protein_coding	protein_coding
OGN	FBXL7	0.163866	undirected	protein_coding	protein_coding
OGN	FAM160A1	0.109697	undirected	protein_coding	protein_coding
OGN	PCDHGB6	0.135294	undirected	protein_coding	protein_coding
OGN	SH3RF3	0.137255	undirected	protein_coding	protein_coding
OGN	GPR162	0.116857	undirected	protein_coding	protein_coding
OGN	MCAM	0.100689	undirected	protein_coding	protein_coding
OGN	HSPA2	0.105502	undirected	protein_coding	protein_coding
OGN	PALLD	0.149826	undirected	protein_coding	protein_coding
OGN	PLCL1	0.113427	undirected	protein_coding	protein_coding
OGN	SYT11	0.123029	undirected	protein_coding	protein_coding
OGN	TCEAL3	0.101756	undirected	protein_coding	protein_coding
OGN	ANXA6	0.115555	undirected	protein_coding	protein_coding
OGN	TTC28	0.117055	undirected	protein_coding	protein_coding
OGN	NNAT	0.101261	undirected	protein_coding	protein_coding
OGN	STARD9	0.127548	undirected	protein_coding	protein_coding
OGN	FEZ1	0.116671	undirected	protein_coding	protein_coding
OGN	LAYN	0.171906	undirected	protein_coding	protein_coding
OGN	DNM3OS	0.150704	undirected	protein_coding	long_non_coding
OGN	PLEKHA4	0.117969	undirected	protein_coding	protein_coding
OGN	CAVIN3	0.112649	undirected	protein_coding	protein_coding
OGN	RHOB	0.112922	undirected	protein_coding	protein_coding
OGN	PRKG1	0.18372	undirected	protein_coding	protein_coding
OGN	FAM20C	0.121735	undirected	protein_coding	protein_coding
OGN	TUBA1A	0.143898	undirected	protein_coding	protein_coding
OGN	RHOJ	0.115504	undirected	protein_coding	protein_coding
OGN	PBX1	0.101096	undirected	protein_coding	protein_coding
OGN	RASL12	0.109017	undirected	protein_coding	protein_coding
OGN	CNTLN	0.110685	undirected	protein_coding	protein_coding
OGN	CRISPLD2	0.135311	undirected	protein_coding	protein_coding
OGN	NLGN2	0.115465	undirected	protein_coding	protein_coding
OGN	TUBB6	0.128646	undirected	protein_coding	protein_coding
OGN	DNAJB5	0.133205	undirected	protein_coding	protein_coding
OGN	HACD4	0.124387	undirected	protein_coding	protein_coding
OGN	ARL10	0.105872	undirected	protein_coding	protein_coding
OGN	CYP2U1	0.132832	undirected	protein_coding	protein_coding
OGN	MAGI2	0.139266	undirected	protein_coding	protein_coding
OGN	MAP7D3	0.138265	undirected	protein_coding	protein_coding
OGN	GFOD1	0.102472	undirected	protein_coding	protein_coding
OGN	IL1R1	0.116484	undirected	protein_coding	protein_coding
OGN	TESMIN	0.109492	undirected	protein_coding	protein_coding
OGN	NCALD	0.110583	undirected	protein_coding	protein_coding
OGN	SGIP1	0.140842	undirected	protein_coding	protein_coding
OGN	CSRP2	0.131974	undirected	protein_coding	protein_coding
OGN	COX7A1	0.145602	undirected	protein_coding	protein_coding
OGN	SVIL	0.134307	undirected	protein_coding	protein_coding
OGN	FNBP1	0.103558	undirected	protein_coding	protein_coding
OGN	PTPRM	0.101632	undirected	protein_coding	protein_coding
OGN	CNRIP1	0.137044	undirected	protein_coding	protein_coding
OGN	LAMA4	0.115848	undirected	protein_coding	protein_coding
OGN	GLIPR1	0.111109	undirected	protein_coding	protein_coding
OGN	GNG11	0.100009	undirected	protein_coding	protein_coding
OGN	RAB23	0.126691	undirected	protein_coding	protein_coding
OGN	AL596244.1	0.102892	undirected	protein_coding	long_non_coding
OGN	NFATC4	0.127824	undirected	protein_coding	protein_coding
OGN	SNED1	0.11659	undirected	protein_coding	protein_coding
OGN	DUBR	0.109534	undirected	protein_coding	long_non_coding
OGN	TNS2	0.130054	undirected	protein_coding	protein_coding
OGN	MARVELD1	0.143195	undirected	protein_coding	protein_coding
OGN	AC093010.3	0.146119	undirected	protein_coding	long_non_coding
OGN	GPR155	0.109761	undirected	protein_coding	protein_coding
OGN	FILIP1L	0.146892	undirected	protein_coding	protein_coding
OGN	MDFIC	0.109419	undirected	protein_coding	protein_coding
OGN	RASGRF2	0.105977	undirected	protein_coding	protein_coding
OGN	PINLYP	0.105707	undirected	protein_coding	protein_coding
OGN	ZNF154	0.112686	undirected	protein_coding	protein_coding
OGN	TCF4	0.107299	undirected	protein_coding	protein_coding
OGN	CDC42EP3	0.130574	undirected	protein_coding	protein_coding
OGN	UBE2Q2P1	0.113708	undirected	protein_coding	pseudogene
OGN	LTBP3	0.12251	undirected	protein_coding	protein_coding
OGN	GADD45B	0.116777	undirected	protein_coding	protein_coding
OGN	MYADM	0.127441	undirected	protein_coding	protein_coding
OGN	DMPK	0.123572	undirected	protein_coding	protein_coding
OGN	SMTN	0.131009	undirected	protein_coding	protein_coding
OGN	ALDH1B1	0.109727	undirected	protein_coding	protein_coding
OGN	PRSS23	0.122032	undirected	protein_coding	protein_coding
OGN	KLF9	0.109426	undirected	protein_coding	protein_coding
OGN	CEP72	0.116241	undirected	protein_coding	protein_coding
OGN	AGPAT4	0.127221	undirected	protein_coding	protein_coding
OGN	CASC15	0.118548	undirected	protein_coding	long_non_coding
OGN	AC093535.2	0.150028	undirected	protein_coding	TEC
OGN	DLC1	0.126315	undirected	protein_coding	protein_coding
OGN	PRKACB	0.106401	undirected	protein_coding	protein_coding
OGN	KIAA1614	0.126711	undirected	protein_coding	protein_coding
OGN	LTBP4	0.115657	undirected	protein_coding	protein_coding
OGN	ARHGEF17	0.116477	undirected	protein_coding	protein_coding
OGN	CEP112	0.105986	undirected	protein_coding	protein_coding
OGN	CDC42BPG	0.112246	undirected	protein_coding	protein_coding
OGN	DLG4	0.110883	undirected	protein_coding	protein_coding
OGN	LIX1L	0.12594	undirected	protein_coding	protein_coding
PRKAA2	MYH11	0.109018	undirected	protein_coding	protein_coding
PRKAA2	HSPB6	0.153396	undirected	protein_coding	protein_coding
PRKAA2	HSPB7	0.116835	undirected	protein_coding	protein_coding
PRKAA2	SCRG1	0.105671	undirected	protein_coding	protein_coding
PRKAA2	RGMA	0.116043	undirected	protein_coding	protein_coding
PRKAA2	ATP1A2	0.114328	undirected	protein_coding	protein_coding
PRKAA2	SYNPO2	0.128482	undirected	protein_coding	protein_coding
PRKAA2	NXPH3	0.112371	undirected	protein_coding	protein_coding
PRKAA2	ANGPTL1	0.119764	undirected	protein_coding	protein_coding
PRKAA2	CNN1	0.118416	undirected	protein_coding	protein_coding
PRKAA2	PGM5	0.131317	undirected	protein_coding	protein_coding
PRKAA2	KCNMA1	0.102191	undirected	protein_coding	protein_coding
PRKAA2	GNAO1	0.130889	undirected	protein_coding	protein_coding
PRKAA2	SYNM	0.103867	undirected	protein_coding	protein_coding
PRKAA2	LMOD1	0.142087	undirected	protein_coding	protein_coding
PRKAA2	NOVA1	0.102109	undirected	protein_coding	protein_coding
PRKAA2	CPXM2	0.12046	undirected	protein_coding	protein_coding
PRKAA2	BOC	0.109621	undirected	protein_coding	protein_coding
PRKAA2	ADAM33	0.119865	undirected	protein_coding	protein_coding
PRKAA2	NRXN3	0.102847	undirected	protein_coding	protein_coding
PRKAA2	JPH2	0.105051	undirected	protein_coding	protein_coding
PRKAA2	PDZD4	0.129017	undirected	protein_coding	protein_coding
PRKAA2	RBPMS2	0.113503	undirected	protein_coding	protein_coding
PRKAA2	MIR100HG	0.123266	undirected	protein_coding	long_non_coding
PRKAA2	TAGLN	0.115632	undirected	protein_coding	protein_coding
PRKAA2	HSPB8	0.111791	undirected	protein_coding	protein_coding
PRKAA2	ANK2	0.110334	undirected	protein_coding	protein_coding
PRKAA2	LDB3	0.110137	undirected	protein_coding	protein_coding
PRKAA2	RNF150	0.136379	undirected	protein_coding	protein_coding
PRKAA2	SALL2	0.104388	undirected	protein_coding	protein_coding
PRKAA2	FHL1	0.130889	undirected	protein_coding	protein_coding
PRKAA2	LINC00702	0.105408	undirected	protein_coding	long_non_coding
PRKAA2	KCNMB1	0.11214	undirected	protein_coding	protein_coding
PRKAA2	CARMN	0.115192	undirected	protein_coding	long_non_coding
PRKAA2	DPYSL3	0.110054	undirected	protein_coding	protein_coding
PRKAA2	MRGPRF	0.116861	undirected	protein_coding	protein_coding
PRKAA2	AOC3	0.137233	undirected	protein_coding	protein_coding
PRKAA2	REEP2	0.118688	undirected	protein_coding	protein_coding
PRKAA2	MAP6	0.131154	undirected	protein_coding	protein_coding
PRKAA2	BHMT2	0.114187	undirected	protein_coding	protein_coding
PRKAA2	DACT3	0.140626	undirected	protein_coding	protein_coding
PRKAA2	MYL9	0.122588	undirected	protein_coding	protein_coding
PRKAA2	ACTA2-AS1	0.10348	undirected	protein_coding	long_non_coding
PRKAA2	MAPK10	0.121716	undirected	protein_coding	protein_coding
PRKAA2	PEG3	0.112628	undirected	protein_coding	protein_coding
PRKAA2	SETBP1	0.116709	undirected	protein_coding	protein_coding
PRKAA2	MYLK	0.132877	undirected	protein_coding	protein_coding
PRKAA2	FGF2	0.111949	undirected	protein_coding	protein_coding
PRKAA2	NECAB1	0.110241	undirected	protein_coding	protein_coding
PRKAA2	MSRB3	0.127157	undirected	protein_coding	protein_coding
PRKAA2	AP000892.3	0.104817	undirected	protein_coding	TEC
PRKAA2	NEGR1	0.107061	undirected	protein_coding	protein_coding
PRKAA2	PGR	0.107287	undirected	protein_coding	protein_coding
PRKAA2	C14orf132	0.112225	undirected	protein_coding	protein_coding
PRKAA2	MRVI1	0.139974	undirected	protein_coding	protein_coding
PRKAA2	SPARCL1	0.126825	undirected	protein_coding	protein_coding
PRKAA2	CPED1	0.118281	undirected	protein_coding	protein_coding
PRKAA2	ABCC9	0.112056	undirected	protein_coding	protein_coding
PRKAA2	NACAD	0.121922	undirected	protein_coding	protein_coding
PRKAA2	ACTA2	0.105225	undirected	protein_coding	protein_coding
PRKAA2	PDLIM3	0.125723	undirected	protein_coding	protein_coding
PRKAA2	TNS1	0.143896	undirected	protein_coding	protein_coding
PRKAA2	ARHGEF25	0.12152	undirected	protein_coding	protein_coding
PRKAA2	DDR2	0.109948	undirected	protein_coding	protein_coding
PRKAA2	FILIP1	0.114381	undirected	protein_coding	protein_coding
PRKAA2	STON1	0.124797	undirected	protein_coding	protein_coding
PRKAA2	FXYD6	0.115743	undirected	protein_coding	protein_coding
PRKAA2	GPRASP1	0.118349	undirected	protein_coding	protein_coding
PRKAA2	RTL5	0.118279	undirected	protein_coding	protein_coding
PRKAA2	LIMS2	0.134906	undirected	protein_coding	protein_coding
PRKAA2	PRKD1	0.101999	undirected	protein_coding	protein_coding
PRKAA2	DZIP1	0.119618	undirected	protein_coding	protein_coding
PRKAA2	APBB1	0.109943	undirected	protein_coding	protein_coding
PRKAA2	MPDZ	0.133096	undirected	protein_coding	protein_coding
PRKAA2	EML1	0.112433	undirected	protein_coding	protein_coding
PRKAA2	CNTNAP1	0.104171	undirected	protein_coding	protein_coding
PRKAA2	CLIP3	0.13634	undirected	protein_coding	protein_coding
PRKAA2	RBMS3	0.112035	undirected	protein_coding	protein_coding
PRKAA2	FGFR1	0.110477	undirected	protein_coding	protein_coding
PRKAA2	PRICKLE2	0.135034	undirected	protein_coding	protein_coding
PRKAA2	CALD1	0.112055	undirected	protein_coding	protein_coding
PRKAA2	MAGI2-AS3	0.113783	undirected	protein_coding	long_non_coding
PRKAA2	AKT3	0.113425	undirected	protein_coding	protein_coding
PRKAA2	FERMT2	0.129051	undirected	protein_coding	protein_coding
PRKAA2	LRCH2	0.123206	undirected	protein_coding	protein_coding
PRKAA2	TSHZ3	0.106686	undirected	protein_coding	protein_coding
PRKAA2	TRPC1	0.100903	undirected	protein_coding	protein_coding
PRKAA2	JAM3	0.10249	undirected	protein_coding	protein_coding
PRKAA2	ZEB1	0.120824	undirected	protein_coding	protein_coding
PRKAA2	LAYN	0.100991	undirected	protein_coding	protein_coding
PRKAA2	DNAJB5	0.103267	undirected	protein_coding	protein_coding
PEG10	MAP6	0.100142	undirected	protein_coding	protein_coding
PEG10	MAPK10	0.102937	undirected	protein_coding	protein_coding
PEG10	SETBP1	0.10194	undirected	protein_coding	protein_coding
PEG10	RTL5	0.104211	undirected	protein_coding	protein_coding
PEG10	DZIP1	0.107554	undirected	protein_coding	protein_coding
PEG10	APBB1	0.101891	undirected	protein_coding	protein_coding
PEG10	MPDZ	0.102636	undirected	protein_coding	protein_coding
HAND2	C7	0.140751	undirected	protein_coding	protein_coding
HAND2	ADH1B	0.115618	undirected	protein_coding	protein_coding
HAND2	CHRDL1	0.152187	undirected	protein_coding	protein_coding
HAND2	CILP	0.109628	undirected	protein_coding	protein_coding
HAND2	SFRP1	0.150589	undirected	protein_coding	protein_coding
HAND2	APOD	0.115815	undirected	protein_coding	protein_coding
HAND2	SIX2	0.139813	undirected	protein_coding	protein_coding
HAND2	PI16	0.11743	undirected	protein_coding	protein_coding
HAND2	PRIMA1	0.158476	undirected	protein_coding	protein_coding
HAND2	MYH11	0.214193	undirected	protein_coding	protein_coding
HAND2	GREM2	0.1544	undirected	protein_coding	protein_coding
HAND2	NGFR	0.104153	undirected	protein_coding	protein_coding
HAND2	HSPB6	0.26051	undirected	protein_coding	protein_coding
HAND2	L1CAM	0.119082	undirected	protein_coding	protein_coding
HAND2	HSPB7	0.218487	undirected	protein_coding	protein_coding
HAND2	CADM3	0.11755	undirected	protein_coding	protein_coding
HAND2	OMD	0.165059	undirected	protein_coding	protein_coding
HAND2	STUM	0.126441	undirected	protein_coding	protein_coding
HAND2	CHRDL2	0.205816	undirected	protein_coding	protein_coding
HAND2	PART1	0.166998	undirected	protein_coding	long_non_coding
HAND2	CNTN1	0.181693	undirected	protein_coding	protein_coding
HAND2	SCRG1	0.203459	undirected	protein_coding	protein_coding
HAND2	MAMDC2	0.157007	undirected	protein_coding	protein_coding
HAND2	NKX3-2	0.189727	undirected	protein_coding	protein_coding
HAND2	SHISA3	0.13954	undirected	protein_coding	protein_coding
HAND2	ABCA8	0.107801	undirected	protein_coding	protein_coding
HAND2	GFRA1	0.107349	undirected	protein_coding	protein_coding
HAND2	ZBTB16	0.112777	undirected	protein_coding	protein_coding
HAND2	ISM1	0.184724	undirected	protein_coding	protein_coding
HAND2	RGMA	0.201462	undirected	protein_coding	protein_coding
HAND2	FREM1	0.101537	undirected	protein_coding	protein_coding
HAND2	ACTG2	0.226565	undirected	protein_coding	protein_coding
HAND2	TYRP1	0.169072	undirected	protein_coding	protein_coding
HAND2	MYEF2	0.105225	undirected	protein_coding	protein_coding
HAND2	PLIN4	0.192491	undirected	protein_coding	protein_coding
HAND2	PRELP	0.209259	undirected	protein_coding	protein_coding
HAND2	MEOX2	0.173721	undirected	protein_coding	protein_coding
HAND2	ATP1A2	0.186683	undirected	protein_coding	protein_coding
HAND2	CES1	0.131998	undirected	protein_coding	protein_coding
HAND2	EPHA7	0.184655	undirected	protein_coding	protein_coding
HAND2	PRUNE2	0.19016	undirected	protein_coding	protein_coding
HAND2	BMPR1B	0.136471	undirected	protein_coding	protein_coding
HAND2	COL4A6	0.103367	undirected	protein_coding	protein_coding
HAND2	KCNK3	0.149362	undirected	protein_coding	protein_coding
HAND2	SYNPO2	0.2105	undirected	protein_coding	protein_coding
HAND2	FAXC	0.161165	undirected	protein_coding	protein_coding
HAND2	NXPH3	0.189909	undirected	protein_coding	protein_coding
HAND2	PTGIS	0.135617	undirected	protein_coding	protein_coding
HAND2	ANGPTL1	0.20765	undirected	protein_coding	protein_coding
HAND2	TACR2	0.22629	undirected	protein_coding	protein_coding
HAND2	PLN	0.221163	undirected	protein_coding	protein_coding
HAND2	CYP1B1	0.142596	undirected	protein_coding	protein_coding
HAND2	FABP4	0.140363	undirected	protein_coding	protein_coding
HAND2	CNN1	0.231751	undirected	protein_coding	protein_coding
HAND2	PGM5	0.197452	undirected	protein_coding	protein_coding
HAND2	KCNMA1	0.2008	undirected	protein_coding	protein_coding
HAND2	ADCY5	0.160614	undirected	protein_coding	protein_coding
HAND2	DPT	0.14593	undirected	protein_coding	protein_coding
HAND2	PCDH9	0.165813	undirected	protein_coding	protein_coding
HAND2	GNAO1	0.172729	undirected	protein_coding	protein_coding
HAND2	GALNT16	0.103762	undirected	protein_coding	protein_coding
HAND2	SGCA	0.197809	undirected	protein_coding	protein_coding
HAND2	MKX	0.181818	undirected	protein_coding	protein_coding
HAND2	MYOCD	0.19617	undirected	protein_coding	protein_coding
HAND2	FLNC	0.213783	undirected	protein_coding	protein_coding
HAND2	SPEG	0.189068	undirected	protein_coding	protein_coding
HAND2	AHNAK2	0.160537	undirected	protein_coding	protein_coding
HAND2	ADAMTS8	0.166742	undirected	protein_coding	protein_coding
HAND2	SYNM	0.207252	undirected	protein_coding	protein_coding
HAND2	KCNH2	0.157258	undirected	protein_coding	protein_coding
HAND2	FMO2	0.124507	undirected	protein_coding	protein_coding
HAND2	PNMA8A	0.143277	undirected	protein_coding	protein_coding
HAND2	SLC4A3	0.127002	undirected	protein_coding	protein_coding
HAND2	FOXP2	0.174036	undirected	protein_coding	protein_coding
HAND2	NRXN2	0.131522	undirected	protein_coding	protein_coding
HAND2	AOX1	0.108222	undirected	protein_coding	protein_coding
HAND2	CCL21	0.110117	undirected	protein_coding	protein_coding
HAND2	NBEA	0.119462	undirected	protein_coding	protein_coding
HAND2	HAPLN1	0.13917	undirected	protein_coding	protein_coding
HAND2	TMEM130	0.141317	undirected	protein_coding	protein_coding
HAND2	LMOD1	0.256933	undirected	protein_coding	protein_coding
HAND2	NOVA1	0.126011	undirected	protein_coding	protein_coding
HAND2	ACTC1	0.187089	undirected	protein_coding	protein_coding
HAND2	TMEM100	0.133172	undirected	protein_coding	protein_coding
HAND2	NCAM2	0.173258	undirected	protein_coding	protein_coding
HAND2	RSPO3	0.194984	undirected	protein_coding	protein_coding
HAND2	NPTXR	0.147906	undirected	protein_coding	protein_coding
HAND2	SPON1	0.166579	undirected	protein_coding	protein_coding
HAND2	DTNA	0.123419	undirected	protein_coding	protein_coding
HAND2	CPXM2	0.242878	undirected	protein_coding	protein_coding
HAND2	BOC	0.204427	undirected	protein_coding	protein_coding
HAND2	ADAM33	0.156686	undirected	protein_coding	protein_coding
HAND2	NRXN3	0.185775	undirected	protein_coding	protein_coding
HAND2	ADGRD1	0.146876	undirected	protein_coding	protein_coding
HAND2	MGP	0.17431	undirected	protein_coding	protein_coding
HAND2	SLIT2	0.154069	undirected	protein_coding	protein_coding
HAND2	JPH2	0.213394	undirected	protein_coding	protein_coding
HAND2	WNT9A	0.162236	undirected	protein_coding	protein_coding
HAND2	NPR3	0.100126	undirected	protein_coding	protein_coding
HAND2	HTR2A	0.162596	undirected	protein_coding	protein_coding
HAND2	ASPN	0.198672	undirected	protein_coding	protein_coding
HAND2	AC022034.2	0.111898	undirected	protein_coding	long_non_coding
HAND2	C1QTNF7	0.174793	undirected	protein_coding	protein_coding
HAND2	BARX1	0.210925	undirected	protein_coding	protein_coding
HAND2	IGF1	0.140779	undirected	protein_coding	protein_coding
HAND2	ABI3BP	0.130062	undirected	protein_coding	protein_coding
HAND2	SMOC2	0.218773	undirected	protein_coding	protein_coding
HAND2	RYR2	0.17318	undirected	protein_coding	protein_coding
HAND2	PLXNA4	0.171511	undirected	protein_coding	protein_coding
HAND2	SERTAD4	0.127344	undirected	protein_coding	protein_coding
HAND2	GREM1	0.21303	undirected	protein_coding	protein_coding
HAND2	MAOB	0.101108	undirected	protein_coding	protein_coding
HAND2	MIR99AHG	0.17036	undirected	protein_coding	long_non_coding
HAND2	GRIK5	0.182307	undirected	protein_coding	protein_coding
HAND2	MN1	0.146014	undirected	protein_coding	protein_coding
HAND2	PDZD4	0.1883	undirected	protein_coding	protein_coding
HAND2	RRAD	0.137606	undirected	protein_coding	protein_coding
HAND2	FGF7	0.194678	undirected	protein_coding	protein_coding
HAND2	REEP1	0.133412	undirected	protein_coding	protein_coding
HAND2	ABCA9	0.135656	undirected	protein_coding	protein_coding
HAND2	PCDH7	0.18497	undirected	protein_coding	protein_coding
HAND2	ZNF662	0.137193	undirected	protein_coding	protein_coding
HAND2	NALCN	0.158071	undirected	protein_coding	protein_coding
HAND2	PTGER3	0.188789	undirected	protein_coding	protein_coding
HAND2	SCG2	0.109918	undirected	protein_coding	protein_coding
HAND2	FAM198A	0.125409	undirected	protein_coding	protein_coding
HAND2	CYS1	0.161941	undirected	protein_coding	protein_coding
HAND2	DCLK1	0.133748	undirected	protein_coding	protein_coding
HAND2	ASB2	0.167473	undirected	protein_coding	protein_coding
HAND2	GPER1	0.107881	undirected	protein_coding	protein_coding
HAND2	ADAMTSL3	0.161189	undirected	protein_coding	protein_coding
HAND2	C3orf70	0.126054	undirected	protein_coding	protein_coding
HAND2	SYNC	0.201246	undirected	protein_coding	protein_coding
HAND2	RBPMS2	0.18705	undirected	protein_coding	protein_coding
HAND2	MIR100HG	0.247502	undirected	protein_coding	long_non_coding
HAND2	AR	0.157459	undirected	protein_coding	protein_coding
HAND2	TAGLN	0.269342	undirected	protein_coding	protein_coding
HAND2	FBXO17	0.128813	undirected	protein_coding	protein_coding
HAND2	HSPB8	0.181713	undirected	protein_coding	protein_coding
HAND2	ANK2	0.144635	undirected	protein_coding	protein_coding
HAND2	TNC	0.188825	undirected	protein_coding	protein_coding
HAND2	DYNC1I1	0.147735	undirected	protein_coding	protein_coding
HAND2	PPP1R3C	0.145444	undirected	protein_coding	protein_coding
HAND2	PCDHB5	0.104074	undirected	protein_coding	protein_coding
HAND2	LDB3	0.18804	undirected	protein_coding	protein_coding
HAND2	CAND2	0.138891	undirected	protein_coding	protein_coding
HAND2	ZFHX4	0.163316	undirected	protein_coding	protein_coding
HAND2	COL14A1	0.139622	undirected	protein_coding	protein_coding
HAND2	ABCA3	0.107109	undirected	protein_coding	protein_coding
HAND2	RNF150	0.235227	undirected	protein_coding	protein_coding
HAND2	SALL2	0.121565	undirected	protein_coding	protein_coding
HAND2	FHL1	0.224005	undirected	protein_coding	protein_coding
HAND2	TMOD1	0.162498	undirected	protein_coding	protein_coding
HAND2	HACD1	0.174949	undirected	protein_coding	protein_coding
HAND2	LMO3	0.148392	undirected	protein_coding	protein_coding
HAND2	FGF14	0.147583	undirected	protein_coding	protein_coding
HAND2	EFEMP1	0.140074	undirected	protein_coding	protein_coding
HAND2	AC010478.1	0.192526	undirected	protein_coding	long_non_coding
HAND2	NFASC	0.14013	undirected	protein_coding	protein_coding
HAND2	NTN1	0.158516	undirected	protein_coding	protein_coding
HAND2	NCAM1	0.144342	undirected	protein_coding	protein_coding
HAND2	LINC00702	0.196082	undirected	protein_coding	long_non_coding
HAND2	KCNMB1	0.220165	undirected	protein_coding	protein_coding
HAND2	AKAP12	0.177112	undirected	protein_coding	protein_coding
HAND2	ARL4D	0.103923	undirected	protein_coding	protein_coding
HAND2	LINC01235	0.102618	undirected	protein_coding	long_non_coding
HAND2	ALKAL1	0.133219	undirected	protein_coding	protein_coding
HAND2	MFAP4	0.186565	undirected	protein_coding	protein_coding
HAND2	NAV3	0.154803	undirected	protein_coding	protein_coding
HAND2	ELN	0.16594	undirected	protein_coding	protein_coding
HAND2	FIGN	0.104734	undirected	protein_coding	protein_coding
HAND2	CH25H	0.119391	undirected	protein_coding	protein_coding
HAND2	PODN	0.16857	undirected	protein_coding	protein_coding
[truncated: 124,103 more rows]
