# Supplementary material for: An Advanced Systems Pharmacology Strategy Reveals AKR1B1, MMP2, PTGER3 as Key Genes in the Competing Endogenous RNA Network of Compound Kushen Injection Treating Gastric Carcinoma by Integrated Bioinformatics and Experimental Verification
Source: Front Cell Dev Biol. 2021 Sep 27;9:742421. doi: 10.3389/fcell.2021.742421 (PMC8502965; doi:10.3389/fcell.2021.742421)
Supplement: Supplementary Table 6 — Active compound-predicted targets. [file Table_6.xlsx]

## Sheet: Sheet1
Compounds	Gene	Source
9α-hydroxymatrine	CHRNA4	swiss
9α-hydroxymatrine	CHRNA7	swiss
9α-hydroxymatrine	HSD11B1	swiss
9α-hydroxymatrine	HSD17B3	swiss
9α-hydroxymatrine	MME	swiss
9α-hydroxymatrine	ITGA2B	swiss
9α-hydroxymatrine	ITGB3	swiss
9α-hydroxymatrine	GBA	swiss
9α-hydroxymatrine	GBA2	swiss
9α-hydroxymatrine	REN	swiss
9α-hydroxymatrine	AR	swiss
9α-hydroxymatrine	PLA2G2C	swiss
9α-hydroxymatrine	PLA2G10	swiss
9α-hydroxymatrine	PRKCA	swiss
9α-hydroxymatrine	DNPEP	swiss
9α-hydroxymatrine	GRM3	swiss
9α-hydroxymatrine	GRM8	swiss
9α-hydroxymatrine	GRM6	swiss
9α-hydroxymatrine	GRM2	swiss
9α-hydroxymatrine	PTGER4	swiss
9α-hydroxymatrine	PTGER2	swiss
9α-hydroxymatrine	PTGER3	swiss
9α-hydroxymatrine	CHRNA2	swiss
9α-hydroxymatrine	CHRNB4	swiss
9α-hydroxymatrine	SLC6A4	swiss
9α-hydroxymatrine	CHRNA5	swiss
9α-hydroxymatrine	CHRNA4	swiss
9α-hydroxymatrine	ABCB1	swiss
9α-hydroxymatrine	HTR1A	swiss
9α-hydroxymatrine	DRD4	swiss
9α-hydroxymatrine	SLC6A2	swiss
9α-hydroxymatrine	DRD3	swiss
9α-hydroxymatrine	RNPEP	swiss
9α-hydroxymatrine	DPP4	swiss
9α-hydroxymatrine	ADRA1A	swiss
9α-hydroxymatrine	PARP1	swiss
9α-hydroxymatrine	BCHE	swiss
9α-hydroxymatrine	KCNH2	swiss
9α-hydroxymatrine	CYP51A1	swiss
9α-hydroxymatrine	DNM1	swiss
9α-hydroxymatrine	HTR3A	swiss
9α-hydroxymatrine	HRH4	swiss
9α-hydroxymatrine	SLC6A9	swiss
9α-hydroxymatrine	DRD1	swiss
9α-hydroxymatrine	PDE10A	swiss
9α-hydroxymatrine	ADRA2A	swiss
9α-hydroxymatrine	ADRA2C	swiss
9α-hydroxymatrine	ADRA2B	swiss
9α-hydroxymatrine	HTR2C	swiss
9α-hydroxymatrine	HRH1	swiss
9α-hydroxymatrine	ADRA1B	swiss
9α-hydroxymatrine	KCNA5	swiss
9α-hydroxymatrine	SCN5A	swiss
9α-hydroxymatrine	ROCK2	swiss
9α-hydroxymatrine	ROCK1	swiss
9α-hydroxymatrine	CYP2D6	swiss
9α-hydroxymatrine	FUCA1	swiss
9α-hydroxymatrine	FKBP1A	swiss
9α-hydroxymatrine	JAK1	swiss
9α-hydroxymatrine	SRD5A2	swiss
9α-hydroxymatrine	TACR1	swiss
9α-hydroxymatrine	HTR1D	swiss
9α-hydroxymatrine	CHRNB3	swiss
9α-hydroxymatrine	CHRNA6	swiss
9α-hydroxymatrine	CHRNB2	swiss
9α-hydroxymatrine	CHRNA3	swiss
9α-hydroxymatrine	HTR1F	swiss
9α-hydroxymatrine	HTR1B	swiss
9α-hydroxymatrine	UTS2R	swiss
9α-hydroxymatrine	PLA2G5	swiss
9α-hydroxymatrine	SLC18A2	swiss
9α-hydroxymatrine	ADRB2	swiss
9α-hydroxymatrine	ADRB1	swiss
9α-hydroxymatrine	ADRB3	swiss
9α-hydroxymatrine	HTR5A	swiss
9α-hydroxymatrine	BACE1	swiss
9α-hydroxymatrine	UGCG	swiss
9α-hydroxymatrine	CTSC	swiss
9α-hydroxymatrine	HTR2B	swiss
9α-hydroxymatrine	DRD5	swiss
9α-hydroxymatrine	HRH2	swiss
9α-hydroxymatrine	ADRA1D	swiss
9α-hydroxymatrine	KCNK2	swiss
9α-hydroxymatrine	HTR6	swiss
9α-hydroxymatrine	H1F0	swiss
adenine	GDA	swiss
adenine	ADORA2A	swiss
adenine	CDK2	swiss
adenine	CCNE1	swiss/SuperPred
adenine	ADORA1	swiss
adenine	ADORA2B	swiss
adenine	MTAP	stitch
adenine	APRT	stitch
adenine	ACACB	stitch
adenine	HPRT1	stitch
adenine	PECR	stitch
adenine	ACP1	stitch
adenine	ENSG00000264545	stitch
adenine	ACACA	stitch
adenine	P2RY1	stitch
adenine	ALOX5	SuperPred
adenine	MAPK8	SuperPred
adenine	CDK1	SuperPred
adenine	EGFR	SuperPred
adenine	GSK3B	SuperPred
adenine	IKBKB	SuperPred
adenine	IGF1R	SuperPred
adenine	MAPK14	SuperPred
adenine	MMP1	SuperPred
adenine	MMP3	SuperPred
adenine	MMP8	SuperPred
adenine	MMP9	SuperPred
adenine	MMP2	SuperPred
adenine	PIK3CG	SuperPred
adenine	PRKCA	SuperPred
adenine	ERBB2	SuperPred
adenine	ERBB4	SuperPred
adenine	ROCK1	SuperPred
adenine	AKT1	SuperPred
adenine	AURKB	SuperPred
adenine	BRAF	SuperPred
adenine	RAF1	SuperPred
adenine	JAK3	SuperPred
adenine	LCK	SuperPred
adenine	SYK	SuperPred
adenine	XDH	SuperPred
adenine	MAPK9	SuperPred
adenine	PRKACA	SuperPred
adenine	MAP2K1	SuperPred
adenine	PTK2	SuperPred
adenine	HSP90AB1	SuperPred
adenine	MAPK3	SuperPred
adenine	MAPKAPK2	SuperPred
adenine	MAP3K5	SuperPred
adenine	MAPK1	SuperPred
adenine	NFE2L2	SuperPred
adenine	PIK3CA	SuperPred
adenine	PIK3CD	SuperPred
adenine	LMNA	SuperPred
adenine	PDK1	SuperPred
adenine	AKT2	SuperPred
adenine	PAK2	SuperPred
adenine	PIM1	SuperPred
adenine	RIPK2	SuperPred
adenine	SGK1	SuperPred
adenine	TARDBP	SuperPred
adenine	TSG101	SuperPred
adenine	FES	SuperPred
adenine	ITK	SuperPred
adenine	AOX1	SuperPred
adenine	MARK3	SuperPred
adenine	CHEK2	SuperPred
adenine	PDPK1	SuperPred
adenine	RPS6KA3	SuperPred
adenine	AURKA	SuperPred
adenine	PNP	tcmsp/stitch
baptifoline	CHRNA7	swiss
baptifoline	CHRNB1	swiss
baptifoline	CHRNA1	swiss
baptifoline	CHRNG	swiss
baptifoline	CHRND	swiss
baptifoline	KISS1R	swiss
baptifoline	CHRNA2	swiss
baptifoline	AR	swiss
baptifoline	HTR1A	swiss
baptifoline	HTR1D	swiss
baptifoline	CHRNA5	swiss
baptifoline	HTR1F	swiss
baptifoline	ABCB1	swiss
baptifoline	CHRNB4	swiss
baptifoline	CHRNA4	swiss
baptifoline	DPP7	swiss
baptifoline	CHRNB3	swiss
baptifoline	CHRNA6	swiss
baptifoline	CHRNB2	swiss
baptifoline	CHRNA3	swiss
baptifoline	HTR7	swiss
baptifoline	MPO	swiss
baptifoline	UTS2R	swiss
baptifoline	DRD1	swiss
isomatrine	CHRNA4	swiss
isomatrine	CHRNB2	swiss
isomatrine	CHRNA3	swiss
isomatrine	CHRNB4	swiss
isomatrine	CHRNA7	swiss
isomatrine	DNM1	swiss
isomatrine	BCHE	swiss
isomatrine	EPHX1	swiss
isomatrine	SRD5A2	swiss
isomatrine	HSD17B7	swiss
isomatrine	NAAA	swiss
isomatrine	HSD11B1	swiss
isomatrine	PAOX	swiss
isomatrine	GRM5	swiss
isomatrine	ITGA2B	swiss
isomatrine	ITGB3	swiss
isomatrine	SRD5A1	swiss
isomatrine	CTSL	swiss
isomatrine	CTSB	swiss
isomatrine	RNPEP	swiss
isomatrine	DNPEP	swiss
isomatrine	EPHX2	swiss
isomatrine	CHRM2	swiss
isomatrine	CHRM1	swiss
isomatrine	PARP1	swiss
isomatrine	DPP7	swiss
isomatrine	DPP4	swiss
isomatrine	SIGMAR1	swiss
isomatrine	HTR3A	swiss
isomatrine	DPP9	swiss
isomatrine	SLC6A3	swiss
isomatrine	DPP8	swiss
isomatrine	HTR1B	swiss
isomatrine	HTR1D	swiss
isomatrine	FAAH	swiss
isomatrine	HDAC6	swiss
isomatrine	HDAC2	swiss
isomatrine	NCOR2	swiss
isomatrine	HDAC3	swiss
isomatrine	METAP1	swiss
isomatrine	REN	swiss
isomatrine	HDAC8	swiss
isomatrine	HDAC1	swiss
isomatrine	HDAC11	swiss
isomatrine	HDAC10	swiss
isomatrine	CTSK	swiss
isomatrine	MMP8	swiss
isomatrine	SCARB1	swiss
isomatrine	ADH1A	swiss
isomatrine	ADH1C	swiss
isomatrine	MME	swiss
isomatrine	CHRM4	swiss
isomatrine	CHRM5	swiss
isomatrine	CHRM3	swiss
lamprolobine	CHRNA4	swiss
lamprolobine	CHRNB2	swiss
lamprolobine	CHRNA7	swiss
lamprolobine	CHRNA3	swiss
lamprolobine	CHRNB4	swiss
lamprolobine	EPHX1	swiss
lamprolobine	BCHE	swiss
lamprolobine	HSD11B1	swiss
lamprolobine	DNM1	swiss
lamprolobine	SRD5A1	swiss
lamprolobine	HSD17B7	swiss
lamprolobine	CHRM2	swiss
lamprolobine	CHRM1	swiss
lamprolobine	DPP4	swiss
lamprolobine	NAAA	swiss
lamprolobine	PAOX	swiss
lamprolobine	PARP1	swiss
lamprolobine	DRD1	swiss
lamprolobine	DPP9	swiss
lamprolobine	ITGA2B	swiss
lamprolobine	ITGB3	swiss
lamprolobine	HTR3A	swiss
lamprolobine	CTSK	swiss
lamprolobine	HTR1B	swiss
lamprolobine	SIGMAR1	swiss
lamprolobine	PARP2	swiss
lamprolobine	MC4R	swiss
lamprolobine	DPP7	swiss
lamprolobine	HCN4	swiss
lamprolobine	HCN1	swiss
lamprolobine	HRH4	swiss
lamprolobine	ABCB1	swiss
lamprolobine	EPHX2	swiss
lamprolobine	SRD5A2	swiss
lamprolobine	HTR1F	swiss
lamprolobine	HTR1D	swiss
lamprolobine	HTR4	swiss
lamprolobine	HTR1E	swiss
lamprolobine	TERT	swiss
lamprolobine	DPP8	swiss
lamprolobine	ADORA1	swiss
lamprolobine	DRD4	swiss
lamprolobine	BRD4	swiss
lamprolobine	PRKCQ	swiss
lamprolobine	KDM1A	swiss
lamprolobine	TK1	swiss
lamprolobine	NQO1	swiss
lamprolobine	NQO2	swiss
lamprolobine	JAK3	swiss
lamprolobine	JAK2	swiss
lamprolobine	RXRA	swiss
lamprolobine	PDE9A	swiss
lamprolobine	UTS2R	swiss
lamprolobine	PDE1C	swiss
lamprolobine	SLC22A2	swiss
lamprolobine	SLC47A1	swiss
lamprolobine	HTR3B	swiss
lamprolobine	PDE4D	swiss
lamprolobine	PDE7A	swiss
lamprolobine	PDE10A	swiss
lamprolobine	CTSL	swiss
lamprolobine	CDK1	swiss
lamprolobine	CCNB1	swiss
lamprolobine	HTR2B	swiss
lamprolobine	TACR1	swiss
lamprolobine	NOS3	swiss
lamprolobine	CHKA	swiss
lamprolobine	HTR6	swiss
lamprolobine	ATAD2	swiss
lamprolobine	CHRNB3	swiss
lamprolobine	CHRNA6	swiss
lamprolobine	CDK5R1	swiss
lamprolobine	CDK5	swiss
lamprolobine	POLR1A	swiss
lamprolobine	FKBP1A	swiss
lamprolobine	GABRA3	swiss
lamprolobine	GABRB3	swiss
lamprolobine	GABRG2	swiss
lamprolobine	GABRA1	swiss
lamprolobine	GABRA5	swiss
lamprolobine	GABRA6	swiss
lamprolobine	ADRA1D	swiss
lamprolobine	GRM5	swiss
liriodendrin	ADORA1	swiss
liriodendrin	TDP1	swiss
liriodendrin	MCL1	swiss
liriodendrin	TYR	swiss
liriodendrin	SRD5A1	swiss
liriodendrin	AKR1B1	swiss
liriodendrin	SOAT1	swiss
liriodendrin	HIF1A	swiss
liriodendrin	SOAT2	swiss
liriodendrin	KCNH2	tcmsp
liriodendrin	F10	tcmsp
liriodendrin	PTGS2	tcmsp
liriodendrin	TOP2A	tcmsp
liriodendrin	NCOA2	tcmsp
macrozamin	ADORA2A	swiss
macrozamin	FOLH1	swiss
macrozamin	AMY1A	swiss
macrozamin	GAA	swiss
macrozamin	MGAM	swiss
macrozamin	CA12	swiss
macrozamin	CA14	swiss
macrozamin	CA9	swiss
matrine	CHRNA7	swiss
matrine	CHRNA4	swiss
matrine	CHRNB2	swiss
matrine	CHRNA3	swiss
matrine	CHRNB4	swiss
matrine	DNM1	swiss
matrine	BCHE	swiss
matrine	EPHX1	swiss
matrine	SRD5A2	swiss
matrine	HSD17B7	swiss
matrine	HSD11B1	swiss
matrine	NAAA	swiss
matrine	PAOX	swiss
matrine	SRD5A1	swiss
matrine	GRM5	swiss
matrine	ITGA2B	swiss
matrine	ITGB3	swiss
matrine	CTSK	swiss
matrine	CTSL	swiss
matrine	CTSB	swiss
matrine	RNPEP	swiss
matrine	DNPEP	swiss
matrine	CHRM2	swiss
matrine	CHRM1	swiss
matrine	EPHX2	swiss
matrine	PARP1	swiss
matrine	DPP7	swiss
matrine	SIGMAR1	swiss
matrine	DPP4	swiss
matrine	HTR3A	swiss
matrine	SLC6A3	swiss
matrine	HTR1B	swiss
matrine	HTR1D	swiss
matrine	DPP8	swiss
matrine	FAAH	swiss
matrine	CHRM4	swiss
matrine	CHRM5	swiss
matrine	CHRM3	swiss
matrine	DPP9	swiss
matrine	HDAC3	swiss
matrine	HDAC6	swiss
matrine	HDAC2	swiss
matrine	NCOR2	swiss
matrine	METAP1	swiss
matrine	HDAC8	swiss
matrine	HDAC11	swiss
matrine	HDAC10	swiss
matrine	DRD1	swiss
matrine	MMP8	swiss
matrine	ADH1A	swiss
matrine	ADH1C	swiss
matrine	MME	swiss
matrine	PRMT3	swiss
matrine	PTEN	stitch
matrine	KCNH2	stitch
matrine	MMP9	stitch
matrine	CCND1	stitch
matrine	RELA	tcmsp
matrine	MMP2	tcmsp
matrine	TNF	tcmsp
matrine	IL6	tcmsp
matrine	CASP3	tcmsp
matrine	MYC	tcmsp
matrine	ICAM1	tcmsp
matrine	HPSE	tcmsp
matrine	IER3IP1	tcmsp
matrine	CD44	tcmsp
N-methylcytisine	CHRNB2	swiss
N-methylcytisine	CHRNB4	swiss
N-methylcytisine	CHRNA1	swiss
N-methylcytisine	CHRNB1	swiss
N-methylcytisine	CHRNG	swiss
N-methylcytisine	CHRND	swiss
N-methylcytisine	CHRNA3	swiss
N-methylcytisine	DRD2	swiss
N-methylcytisine	HTR2B	swiss
N-methylcytisine	KISS1R	swiss
N-methylcytisine	PNP	swiss
N-methylcytisine	DRD3	swiss
N-methylcytisine	EGFR	swiss
N-methylcytisine	CHRNA4	SuperPred/swiss
N-methylcytisine	CHRNA7	SuperPred/swiss
oxymatrine	CHRNA4	swiss
oxymatrine	CHRNB2	swiss
oxymatrine	CHRNA3	swiss
oxymatrine	CHRNB4	swiss
oxymatrine	CHRNA7	swiss
oxymatrine	MMP8	swiss
oxymatrine	EPHX1	swiss
oxymatrine	HDAC6	swiss
oxymatrine	HDAC2	swiss
oxymatrine	NCOR2	swiss
oxymatrine	HDAC3	swiss
oxymatrine	HDAC8	swiss
oxymatrine	HDAC1	swiss
oxymatrine	HDAC11	swiss
oxymatrine	HDAC10	swiss
oxymatrine	DNM1	swiss
oxymatrine	BCHE	swiss
oxymatrine	SRD5A1	swiss
oxymatrine	SRD5A2	swiss
oxymatrine	HSD17B7	swiss
oxymatrine	HSD11B1	swiss
oxymatrine	MMP3	swiss
oxymatrine	MMP9	swiss
oxymatrine	MMP1	swiss
oxymatrine	ADAM17	swiss
oxymatrine	PDF	swiss
oxymatrine	ITGA2B	swiss
oxymatrine	ITGB3	swiss
oxymatrine	EPHX2	swiss
oxymatrine	NAAA	swiss
oxymatrine	PAOX	swiss
oxymatrine	CTSK	swiss
oxymatrine	CTSL	swiss
oxymatrine	CTSB	swiss
oxymatrine	GRM5	swiss
oxymatrine	KCNH2	stitch
oxymatrine	TLR4	stitch
oxymatrine	TLR2	stitch
oxymatrine	CBX1	SuperPred
oxymatrine	GNAS	SuperPred
oxysophocarpine	SRD5A1	swiss
oxysophocarpine	SRD5A2	swiss
oxysophocarpine	CYP2C9	swiss
oxysophocarpine	CYP2C19	swiss
oxysophocarpine	AR	swiss
oxysophocarpine	KCNH2	swiss
piscidic acid	CPA1	swiss
piscidic acid	CPA3	swiss
piscidic acid	CPB2	swiss
piscidic acid	SLC13A5	swiss
piscidic acid	HSD11B1	swiss
piscidic acid	PTGFR	swiss
piscidic acid	CYP19A1	swiss
piscidic acid	ERCC5	swiss
piscidic acid	FEN1	swiss
piscidic acid	ESR1	swiss
piscidic acid	ESR2	swiss
sophocarpine	SRD5A2	swiss
sophocarpine	SRD5A1	swiss
sophocarpine	CYP2C9	swiss
sophocarpine	AR	swiss
sophocarpine	KCNH2	swiss
sophocarpine	ACHE	swiss
sophocarpine	CHRM4	swiss
sophocarpine	CHRM5	swiss
sophocarpine	CHRM3	swiss
sophocarpine	CYP2C19	swiss
sophocarpine	PARP1	swiss
sophocarpine	DRD3	swiss
sophocarpine	CHRNA4	swiss
sophocarpine	CHRNB2	swiss
sophocarpine	HTR1A	swiss
sophocarpine	ADRA2B	swiss
sophocarpine	HTR1B	swiss
sophocarpine	HTR1D	swiss
sophocarpine	BCHE	swiss
sophocarpine	KISS1R	swiss
sophocarpine	DRD4	swiss
sophocarpine	CYP2D6	swiss
sophocarpine	HTR3A	swiss
sophocarpine	SLC6A2	swiss
sophocarpine	PRMT3	swiss
sophocarpine	CHRM1	swiss
sophocarpine	SLC6A3	swiss
sophocarpine	TNF	tcmsp
sophocarpine	IL6	tcmsp
sophoranol	CHRNA4	swiss
sophoranol	DNPEP	swiss
sophoranol	HSD17B3	swiss
sophoranol	CHRNA7	swiss
sophoranol	MME	swiss
sophoranol	FUCA1	swiss
sophoranol	CHRNB4	swiss
sophoranol	CHRNA2	swiss
sophoranol	CHRNB2	swiss
sophoranol	CHRNA5	swiss
sophoranol	PRKCA	swiss
sophoranol	ITGA2B	swiss
sophoranol	ITGB3	swiss
sophoranol	BCHE	swiss
sophoranol	UGCG	swiss
sophoranol	GBA	swiss
sophoranol	GBA2	swiss
sophoranol	CHRNA3	swiss
sophoranol	REN	swiss
sophoranol	HSD11B1	swiss
sophoranol	RNPEP	swiss
sophoranol	SCN5A	swiss
sophoranol	KCNH2	swiss
sophoranol	ABCB1	swiss
sophoranol	KCNA5	swiss
sophoranol	PLA2G2C	swiss
sophoranol	PLA2G10	swiss
sophoranol	SLC6A2	swiss
sophoranol	SLC6A4	swiss
sophoranol	GRM3	swiss
sophoranol	GRM8	swiss
sophoranol	GRM6	swiss
sophoranol	GRM2	swiss
sophoranol	DPP4	swiss
sophoranol	EPHX1	swiss
sophoranol	ADRA1A	swiss
sophoranol	PTGER4	swiss
sophoranol	PTGER2	swiss
sophoranol	PTGER3	swiss
sophoranol	UTS2R	swiss
sophoranol	AR	swiss
sophoranol	HTR1A	swiss
sophoranol	CYP51A1	swiss
sophoranol	CHRNA6	swiss
sophoranol	CHRNB3	swiss
sophoranol	PARP1	swiss
sophoranol	BACE1	swiss
sophoranol	DNM1	swiss
sophoranol	PLA2G5	swiss
sophoranol	DRD1	swiss
sophoranol	JAK1	swiss
sophoranol	DRD3	swiss
sophoranol	HTR3A	swiss
sophoranol	ROCK1	swiss
sophoranol	ROCK2	swiss
sophoranol	PDE10A	swiss
sophoranol	DRD4	swiss
sophoranol	PGC	swiss
sophoranol	ACE	swiss
sophoranol	CTSC	swiss
sophoranol	SLC18A3	swiss
sophoranol	ADRB2	swiss
sophoridine	CHRNA4	swiss
sophoridine	CHRNB2	swiss
sophoridine	CHRNA7	swiss
sophoridine	CHRNA3	swiss
sophoridine	CHRNB4	swiss
sophoridine	DNM1	swiss
sophoridine	EPHX1	swiss
sophoridine	BCHE	swiss
sophoridine	SRD5A2	swiss
sophoridine	HSD17B7	swiss
sophoridine	HSD11B1	swiss
sophoridine	NAAA	swiss
sophoridine	PAOX	swiss
sophoridine	SRD5A1	swiss
sophoridine	GRM5	swiss
sophoridine	ITGB3	swiss
sophoridine	ITGA2B	swiss
sophoridine	CTSL	swiss
sophoridine	CTSB	swiss
sophoridine	EPHX2	swiss
sophoridine	RNPEP	swiss
sophoridine	DNPEP	swiss
sophoridine	CHRM2	swiss
sophoridine	CHRM1	swiss
sophoridine	DPP7	swiss
sophoridine	PARP1	swiss
sophoridine	SIGMAR1	swiss
sophoridine	DPP4	swiss
sophoridine	HTR1B	swiss
sophoridine	HTR3A	swiss
sophoridine	HTR1D	swiss
sophoridine	SLC6A3	swiss
sophoridine	DPP8	swiss
sophoridine	FAAH	swiss
sophoridine	DPP9	swiss
sophoridine	DRD1	swiss
sophoridine	CHRM4	swiss
sophoridine	CHRM5	swiss
sophoridine	CHRM3	swiss
sophoridine	HDAC3	swiss
sophoridine	HDAC6	swiss
sophoridine	HDAC2	swiss
sophoridine	NCOR2	swiss
sophoridine	METAP1	swiss
sophoridine	HDAC8	swiss
sophoridine	HDAC11	swiss
sophoridine	HDAC10	swiss
sophoridine	CTSK	swiss
sophoridine	MMP8	swiss
sophoridine	PRMT3	swiss
sophoridine	ADH1A	swiss
sophoridine	ADH1C	swiss
sophoridine	SLC22A2	swiss
sophoridine	SLC47A1	swiss
sophoridine	HTR3B	swiss
sophoridine	MME	swiss
sophoridine	DRD2	swiss
sophoridine	TNF	tcmsp
sophoridine	IL6	tcmsp
trifolirhizin	EIF4A1	swiss
trifolirhizin	ADORA1	swiss
trifolirhizin	ALDH2	swiss
trifolirhizin	IL2	swiss
trifolirhizin	CA14	swiss
trifolirhizin	TYR	swiss
trifolirhizin	SLC29A1	swiss
trifolirhizin	PTGS2	tcmsp
