# Supplementary material for: An Advanced Systems Pharmacology Strategy Reveals AKR1B1, MMP2, PTGER3 as Key Genes in the Competing Endogenous RNA Network of Compound Kushen Injection Treating Gastric Carcinoma by Integrated Bioinformatics and Experimental Verification
Source: Front Cell Dev Biol. 2021 Sep 27;9:742421. doi: 10.3389/fcell.2021.742421 (PMC8502965; doi:10.3389/fcell.2021.742421)
Supplement: Supplementary Table 7 — Common targets. [file Table_7.xlsx]

## Sheet: Sheet1
Compounds	Gene	Source1	Source2
9α-hydroxymatrine	CHRNA4	swiss	protemoics
9α-hydroxymatrine	CHRNA7	swiss	protemoics
9α-hydroxymatrine	HSD11B1	swiss	protemoics
9α-hydroxymatrine	HSD17B3	swiss	protemoics
9α-hydroxymatrine	MME	swiss	protemoics
9α-hydroxymatrine	ITGA2B	swiss	protemoics
9α-hydroxymatrine	ITGB3	swiss	protemoics
9α-hydroxymatrine	GBA	swiss	protemoics
9α-hydroxymatrine	GBA2	swiss	protemoics
9α-hydroxymatrine	REN	swiss	protemoics
9α-hydroxymatrine	AR	swiss	protemoics
9α-hydroxymatrine	PLA2G2C	swiss	protemoics
9α-hydroxymatrine	PLA2G10	swiss	protemoics
9α-hydroxymatrine	PRKCA	swiss	protemoics
9α-hydroxymatrine	DNPEP	swiss	protemoics
9α-hydroxymatrine	GRM3	swiss	protemoics
9α-hydroxymatrine	GRM8	swiss	protemoics
9α-hydroxymatrine	GRM6	swiss	protemoics
9α-hydroxymatrine	GRM2	swiss	protemoics
9α-hydroxymatrine	PTGER4	swiss	protemoics
9α-hydroxymatrine	PTGER2	swiss	protemoics
9α-hydroxymatrine	PTGER3	swiss	protemoics
9α-hydroxymatrine	CHRNA2	swiss	protemoics
9α-hydroxymatrine	CHRNB4	swiss	protemoics
9α-hydroxymatrine	SLC6A4	swiss	protemoics
9α-hydroxymatrine	CHRNA5	swiss	protemoics
9α-hydroxymatrine	CHRNA4	swiss	protemoics
9α-hydroxymatrine	ABCB1	swiss	protemoics
9α-hydroxymatrine	HTR1A	swiss	protemoics
9α-hydroxymatrine	DRD4	swiss	protemoics
9α-hydroxymatrine	SLC6A2	swiss	protemoics
9α-hydroxymatrine	DRD3	swiss	protemoics
9α-hydroxymatrine	RNPEP	swiss	protemoics
9α-hydroxymatrine	DPP4	swiss	protemoics
9α-hydroxymatrine	ADRA1A	swiss	protemoics
9α-hydroxymatrine	PARP1	swiss	protemoics
9α-hydroxymatrine	BCHE	swiss	protemoics
9α-hydroxymatrine	KCNH2	swiss	protemoics
9α-hydroxymatrine	CYP51A1	swiss	protemoics
9α-hydroxymatrine	DNM1	swiss	protemoics
9α-hydroxymatrine	HTR3A	swiss	protemoics
9α-hydroxymatrine	HRH4	swiss	protemoics
9α-hydroxymatrine	DRD1	swiss	protemoics
9α-hydroxymatrine	PDE10A	swiss	protemoics
9α-hydroxymatrine	ADRA2B	swiss	protemoics
9α-hydroxymatrine	HRH1	swiss	protemoics
9α-hydroxymatrine	KCNA5	swiss	protemoics
9α-hydroxymatrine	SCN5A	swiss	protemoics
9α-hydroxymatrine	ROCK2	swiss	protemoics
9α-hydroxymatrine	ROCK1	swiss	protemoics
9α-hydroxymatrine	CYP2D6	swiss	protemoics
9α-hydroxymatrine	FUCA1	swiss	protemoics
9α-hydroxymatrine	FKBP1A	swiss	protemoics
9α-hydroxymatrine	JAK1	swiss	protemoics
9α-hydroxymatrine	SRD5A2	swiss	protemoics
9α-hydroxymatrine	TACR1	swiss	protemoics
9α-hydroxymatrine	HTR1D	swiss	protemoics
9α-hydroxymatrine	CHRNB3	swiss	protemoics
9α-hydroxymatrine	CHRNA6	swiss	protemoics
9α-hydroxymatrine	CHRNB2	swiss	protemoics
9α-hydroxymatrine	CHRNA3	swiss	protemoics
9α-hydroxymatrine	HTR1F	swiss	protemoics
9α-hydroxymatrine	HTR1B	swiss	protemoics
9α-hydroxymatrine	UTS2R	swiss	protemoics
9α-hydroxymatrine	PLA2G5	swiss	protemoics
9α-hydroxymatrine	ADRB2	swiss	protemoics
9α-hydroxymatrine	BACE1	swiss	protemoics
9α-hydroxymatrine	UGCG	swiss	protemoics
9α-hydroxymatrine	CTSC	swiss	protemoics
9α-hydroxymatrine	HTR2B	swiss	protemoics
9α-hydroxymatrine	ADRA1D	swiss	protemoics
9α-hydroxymatrine	HTR6	swiss	protemoics
adenine	GDA	swiss	protemoics
adenine	ADORA2A	swiss	protemoics
adenine	CDK2	swiss	protemoics
adenine	CCNE1	swiss/SuperPred	protemoics
adenine	ADORA1	swiss	protemoics
adenine	MTAP	stitch	protemoics
adenine	APRT	stitch	protemoics
adenine	HPRT1	stitch	protemoics
adenine	PECR	stitch	protemoics
adenine	ACP1	stitch	protemoics
adenine	ACACA	stitch	protemoics
adenine	MAPK8	SuperPred	protemoics
adenine	CDK1	SuperPred	protemoics
adenine	EGFR	SuperPred	protemoics
adenine	GSK3B	SuperPred	protemoics
adenine	IKBKB	SuperPred	protemoics
adenine	IGF1R	SuperPred	protemoics
adenine	MAPK14	SuperPred	protemoics
adenine	MMP1	SuperPred	protemoics
adenine	MMP3	SuperPred	protemoics
adenine	MMP8	SuperPred	protemoics
adenine	MMP9	SuperPred	protemoics
adenine	MMP2	SuperPred	protemoics
adenine	PIK3CG	SuperPred	protemoics
adenine	PRKCA	SuperPred	protemoics
adenine	ERBB2	SuperPred	protemoics
adenine	ROCK1	SuperPred	protemoics
adenine	AKT1	SuperPred	protemoics
adenine	AURKB	SuperPred	protemoics
adenine	BRAF	SuperPred	protemoics
adenine	RAF1	SuperPred	protemoics
adenine	JAK3	SuperPred	protemoics
adenine	MAPK9	SuperPred	protemoics
adenine	PRKACA	SuperPred	protemoics
adenine	MAP2K1	SuperPred	protemoics
adenine	PTK2	SuperPred	protemoics
adenine	HSP90AB1	SuperPred	protemoics
adenine	MAPK3	SuperPred	protemoics
adenine	MAPKAPK2	SuperPred	protemoics
adenine	MAPK1	SuperPred	protemoics
adenine	LMNA	SuperPred	protemoics
adenine	PDK1	SuperPred	protemoics
adenine	AKT2	SuperPred	protemoics
adenine	PAK2	SuperPred	protemoics
adenine	RIPK2	SuperPred	protemoics
adenine	TARDBP	SuperPred	protemoics
adenine	TSG101	SuperPred	protemoics
adenine	AOX1	SuperPred	protemoics
adenine	MARK3	SuperPred	protemoics
adenine	CHEK2	SuperPred	protemoics
adenine	PDPK1	SuperPred	protemoics
adenine	RPS6KA3	SuperPred	protemoics
adenine	AURKA	SuperPred	protemoics
adenine	PNP	tcmsp/stitch	protemoics
baptifoline	CHRNA7	swiss	protemoics
baptifoline	CHRNB1	swiss	protemoics
baptifoline	CHRNA1	swiss	protemoics
baptifoline	CHRNG	swiss	protemoics
baptifoline	CHRND	swiss	protemoics
baptifoline	KISS1R	swiss	protemoics
baptifoline	CHRNA2	swiss	protemoics
baptifoline	AR	swiss	protemoics
baptifoline	HTR1A	swiss	protemoics
baptifoline	HTR1D	swiss	protemoics
baptifoline	CHRNA5	swiss	protemoics
baptifoline	HTR1F	swiss	protemoics
baptifoline	ABCB1	swiss	protemoics
baptifoline	CHRNB4	swiss	protemoics
baptifoline	CHRNA4	swiss	protemoics
baptifoline	DPP7	swiss	protemoics
baptifoline	CHRNB3	swiss	protemoics
baptifoline	CHRNA6	swiss	protemoics
baptifoline	CHRNB2	swiss	protemoics
baptifoline	CHRNA3	swiss	protemoics
baptifoline	MPO	swiss	protemoics
baptifoline	UTS2R	swiss	protemoics
baptifoline	DRD1	swiss	protemoics
isomatrine	CHRNA4	swiss	protemoics
isomatrine	CHRNB2	swiss	protemoics
isomatrine	CHRNA3	swiss	protemoics
isomatrine	CHRNB4	swiss	protemoics
isomatrine	CHRNA7	swiss	protemoics
isomatrine	DNM1	swiss	protemoics
isomatrine	BCHE	swiss	protemoics
isomatrine	EPHX1	swiss	protemoics
isomatrine	SRD5A2	swiss	protemoics
isomatrine	HSD17B7	swiss	protemoics
isomatrine	NAAA	swiss	protemoics
isomatrine	HSD11B1	swiss	protemoics
isomatrine	PAOX	swiss	protemoics
isomatrine	GRM5	swiss	protemoics
isomatrine	ITGA2B	swiss	protemoics
isomatrine	ITGB3	swiss	protemoics
isomatrine	SRD5A1	swiss	protemoics
isomatrine	CTSL	swiss	protemoics
isomatrine	CTSB	swiss	protemoics
isomatrine	RNPEP	swiss	protemoics
isomatrine	DNPEP	swiss	protemoics
isomatrine	EPHX2	swiss	protemoics
isomatrine	CHRM2	swiss	protemoics
isomatrine	CHRM1	swiss	protemoics
isomatrine	PARP1	swiss	protemoics
isomatrine	DPP7	swiss	protemoics
isomatrine	DPP4	swiss	protemoics
isomatrine	SIGMAR1	swiss	protemoics
isomatrine	HTR3A	swiss	protemoics
isomatrine	DPP9	swiss	protemoics
isomatrine	SLC6A3	swiss	protemoics
isomatrine	DPP8	swiss	protemoics
isomatrine	HTR1B	swiss	protemoics
isomatrine	HTR1D	swiss	protemoics
isomatrine	FAAH	swiss	protemoics
isomatrine	HDAC6	swiss	protemoics
isomatrine	HDAC2	swiss	protemoics
isomatrine	NCOR2	swiss	protemoics
isomatrine	HDAC3	swiss	protemoics
isomatrine	METAP1	swiss	protemoics
isomatrine	REN	swiss	protemoics
isomatrine	HDAC8	swiss	protemoics
isomatrine	HDAC1	swiss	protemoics
isomatrine	HDAC11	swiss	protemoics
isomatrine	HDAC10	swiss	protemoics
isomatrine	CTSK	swiss	protemoics
isomatrine	MMP8	swiss	protemoics
isomatrine	SCARB1	swiss	protemoics
isomatrine	ADH1A	swiss	protemoics
isomatrine	ADH1C	swiss	protemoics
isomatrine	MME	swiss	protemoics
isomatrine	CHRM4	swiss	protemoics
isomatrine	CHRM5	swiss	protemoics
isomatrine	CHRM3	swiss	protemoics
lamprolobine	CHRNA4	swiss	protemoics
lamprolobine	CHRNB2	swiss	protemoics
lamprolobine	CHRNA7	swiss	protemoics
lamprolobine	CHRNA3	swiss	protemoics
lamprolobine	CHRNB4	swiss	protemoics
lamprolobine	EPHX1	swiss	protemoics
lamprolobine	BCHE	swiss	protemoics
lamprolobine	HSD11B1	swiss	protemoics
lamprolobine	DNM1	swiss	protemoics
lamprolobine	SRD5A1	swiss	protemoics
lamprolobine	HSD17B7	swiss	protemoics
lamprolobine	CHRM2	swiss	protemoics
lamprolobine	CHRM1	swiss	protemoics
lamprolobine	DPP4	swiss	protemoics
lamprolobine	NAAA	swiss	protemoics
lamprolobine	PAOX	swiss	protemoics
lamprolobine	PARP1	swiss	protemoics
lamprolobine	DRD1	swiss	protemoics
lamprolobine	DPP9	swiss	protemoics
lamprolobine	ITGA2B	swiss	protemoics
lamprolobine	ITGB3	swiss	protemoics
lamprolobine	HTR3A	swiss	protemoics
lamprolobine	CTSK	swiss	protemoics
lamprolobine	HTR1B	swiss	protemoics
lamprolobine	SIGMAR1	swiss	protemoics
lamprolobine	PARP2	swiss	protemoics
lamprolobine	DPP7	swiss	protemoics
lamprolobine	HRH4	swiss	protemoics
lamprolobine	ABCB1	swiss	protemoics
lamprolobine	EPHX2	swiss	protemoics
lamprolobine	SRD5A2	swiss	protemoics
lamprolobine	HTR1F	swiss	protemoics
lamprolobine	HTR1D	swiss	protemoics
lamprolobine	DPP8	swiss	protemoics
lamprolobine	ADORA1	swiss	protemoics
lamprolobine	DRD4	swiss	protemoics
lamprolobine	BRD4	swiss	protemoics
lamprolobine	KDM1A	swiss	protemoics
lamprolobine	TK1	swiss	protemoics
lamprolobine	NQO1	swiss	protemoics
lamprolobine	NQO2	swiss	protemoics
lamprolobine	JAK3	swiss	protemoics
lamprolobine	UTS2R	swiss	protemoics
lamprolobine	SLC22A2	swiss	protemoics
lamprolobine	SLC47A1	swiss	protemoics
lamprolobine	HTR3B	swiss	protemoics
lamprolobine	PDE4D	swiss	protemoics
lamprolobine	PDE10A	swiss	protemoics
lamprolobine	CTSL	swiss	protemoics
lamprolobine	CDK1	swiss	protemoics
lamprolobine	CCNB1	swiss	protemoics
lamprolobine	HTR2B	swiss	protemoics
lamprolobine	TACR1	swiss	protemoics
lamprolobine	CHKA	swiss	protemoics
lamprolobine	HTR6	swiss	protemoics
lamprolobine	ATAD2	swiss	protemoics
lamprolobine	CHRNB3	swiss	protemoics
lamprolobine	CHRNA6	swiss	protemoics
lamprolobine	CDK5	swiss	protemoics
lamprolobine	POLR1A	swiss	protemoics
lamprolobine	FKBP1A	swiss	protemoics
lamprolobine	ADRA1D	swiss	protemoics
lamprolobine	GRM5	swiss	protemoics
liriodendrin	ADORA1	swiss	protemoics
liriodendrin	TDP1	swiss	protemoics
liriodendrin	TYR	swiss	protemoics
liriodendrin	SRD5A1	swiss	protemoics
liriodendrin	AKR1B1	swiss	protemoics
liriodendrin	SOAT1	swiss	protemoics
liriodendrin	KCNH2	tcmsp	protemoics
liriodendrin	F10	tcmsp	protemoics
liriodendrin	PTGS2	tcmsp	protemoics
liriodendrin	TOP2A	tcmsp	protemoics
macrozamin	ADORA2A	swiss	protemoics
macrozamin	CA12	swiss	protemoics
macrozamin	CA14	swiss	protemoics
macrozamin	CA9	swiss	protemoics
matrine	CHRNA7	swiss	protemoics
matrine	CHRNA4	swiss	protemoics
matrine	CHRNB2	swiss	protemoics
matrine	CHRNA3	swiss	protemoics
matrine	CHRNB4	swiss	protemoics
matrine	DNM1	swiss	protemoics
matrine	BCHE	swiss	protemoics
matrine	EPHX1	swiss	protemoics
matrine	SRD5A2	swiss	protemoics
matrine	HSD17B7	swiss	protemoics
matrine	HSD11B1	swiss	protemoics
matrine	NAAA	swiss	protemoics
matrine	PAOX	swiss	protemoics
matrine	SRD5A1	swiss	protemoics
matrine	GRM5	swiss	protemoics
matrine	ITGA2B	swiss	protemoics
matrine	ITGB3	swiss	protemoics
matrine	CTSK	swiss	protemoics
matrine	CTSL	swiss	protemoics
matrine	CTSB	swiss	protemoics
matrine	RNPEP	swiss	protemoics
matrine	DNPEP	swiss	protemoics
matrine	CHRM2	swiss	protemoics
matrine	CHRM1	swiss	protemoics
matrine	EPHX2	swiss	protemoics
matrine	PARP1	swiss	protemoics
matrine	DPP7	swiss	protemoics
matrine	SIGMAR1	swiss	protemoics
matrine	DPP4	swiss	protemoics
matrine	HTR3A	swiss	protemoics
matrine	SLC6A3	swiss	protemoics
matrine	HTR1B	swiss	protemoics
matrine	HTR1D	swiss	protemoics
matrine	DPP8	swiss	protemoics
matrine	FAAH	swiss	protemoics
matrine	CHRM4	swiss	protemoics
matrine	CHRM5	swiss	protemoics
matrine	CHRM3	swiss	protemoics
matrine	DPP9	swiss	protemoics
matrine	HDAC3	swiss	protemoics
matrine	HDAC6	swiss	protemoics
matrine	HDAC2	swiss	protemoics
matrine	NCOR2	swiss	protemoics
matrine	METAP1	swiss	protemoics
matrine	HDAC8	swiss	protemoics
matrine	HDAC11	swiss	protemoics
matrine	HDAC10	swiss	protemoics
matrine	DRD1	swiss	protemoics
matrine	MMP8	swiss	protemoics
matrine	ADH1A	swiss	protemoics
matrine	ADH1C	swiss	protemoics
matrine	MME	swiss	protemoics
matrine	PRMT3	swiss	protemoics
matrine	PTEN	stitch	protemoics
matrine	KCNH2	stitch	protemoics
matrine	MMP9	stitch	protemoics
matrine	RELA	tcmsp	protemoics
matrine	MMP2	tcmsp	protemoics
matrine	TNF	tcmsp	protemoics
matrine	IL6	tcmsp	protemoics
matrine	CASP3	tcmsp	protemoics
matrine	ICAM1	tcmsp	protemoics
matrine	HPSE	tcmsp	protemoics
matrine	IER3IP1	tcmsp	protemoics
matrine	CD44	tcmsp	protemoics
N-methylcytisine	CHRNB2	swiss	protemoics
N-methylcytisine	CHRNB4	swiss	protemoics
N-methylcytisine	CHRNA1	swiss	protemoics
N-methylcytisine	CHRNB1	swiss	protemoics
N-methylcytisine	CHRNG	swiss	protemoics
N-methylcytisine	CHRND	swiss	protemoics
N-methylcytisine	CHRNA3	swiss	protemoics
N-methylcytisine	DRD2	swiss	protemoics
N-methylcytisine	HTR2B	swiss	protemoics
N-methylcytisine	KISS1R	swiss	protemoics
N-methylcytisine	PNP	swiss	protemoics
N-methylcytisine	DRD3	swiss	protemoics
N-methylcytisine	EGFR	swiss	protemoics
N-methylcytisine	CHRNA4	SuperPred/swiss	protemoics
N-methylcytisine	CHRNA7	SuperPred/swiss	protemoics
oxymatrine	CHRNA4	swiss	protemoics
oxymatrine	CHRNB2	swiss	protemoics
oxymatrine	CHRNA3	swiss	protemoics
oxymatrine	CHRNB4	swiss	protemoics
oxymatrine	CHRNA7	swiss	protemoics
oxymatrine	MMP8	swiss	protemoics
oxymatrine	EPHX1	swiss	protemoics
oxymatrine	HDAC6	swiss	protemoics
oxymatrine	HDAC2	swiss	protemoics
oxymatrine	NCOR2	swiss	protemoics
oxymatrine	HDAC3	swiss	protemoics
oxymatrine	HDAC8	swiss	protemoics
oxymatrine	HDAC1	swiss	protemoics
oxymatrine	HDAC11	swiss	protemoics
oxymatrine	HDAC10	swiss	protemoics
oxymatrine	DNM1	swiss	protemoics
oxymatrine	BCHE	swiss	protemoics
oxymatrine	SRD5A1	swiss	protemoics
oxymatrine	SRD5A2	swiss	protemoics
oxymatrine	HSD17B7	swiss	protemoics
oxymatrine	HSD11B1	swiss	protemoics
oxymatrine	MMP3	swiss	protemoics
oxymatrine	MMP9	swiss	protemoics
oxymatrine	MMP1	swiss	protemoics
oxymatrine	ADAM17	swiss	protemoics
oxymatrine	PDF	swiss	protemoics
oxymatrine	ITGA2B	swiss	protemoics
oxymatrine	ITGB3	swiss	protemoics
oxymatrine	EPHX2	swiss	protemoics
oxymatrine	NAAA	swiss	protemoics
oxymatrine	PAOX	swiss	protemoics
oxymatrine	CTSK	swiss	protemoics
oxymatrine	CTSL	swiss	protemoics
oxymatrine	CTSB	swiss	protemoics
oxymatrine	GRM5	swiss	protemoics
oxymatrine	KCNH2	stitch	protemoics
oxymatrine	CBX1	SuperPred	protemoics
oxymatrine	GNAS	SuperPred	protemoics
oxysophocarpine	SRD5A1	swiss	protemoics
oxysophocarpine	SRD5A2	swiss	protemoics
oxysophocarpine	CYP2C9	swiss	protemoics
oxysophocarpine	CYP2C19	swiss	protemoics
oxysophocarpine	AR	swiss	protemoics
oxysophocarpine	KCNH2	swiss	protemoics
piscidic acid	CPB2	swiss	protemoics
piscidic acid	HSD11B1	swiss	protemoics
piscidic acid	ERCC5	swiss	protemoics
piscidic acid	FEN1	swiss	protemoics
sophocarpine	SRD5A2	swiss	protemoics
sophocarpine	SRD5A1	swiss	protemoics
sophocarpine	CYP2C9	swiss	protemoics
sophocarpine	AR	swiss	protemoics
sophocarpine	KCNH2	swiss	protemoics
sophocarpine	CHRM4	swiss	protemoics
sophocarpine	CHRM5	swiss	protemoics
sophocarpine	CHRM3	swiss	protemoics
sophocarpine	CYP2C19	swiss	protemoics
sophocarpine	PARP1	swiss	protemoics
sophocarpine	DRD3	swiss	protemoics
sophocarpine	CHRNA4	swiss	protemoics
sophocarpine	CHRNB2	swiss	protemoics
sophocarpine	HTR1A	swiss	protemoics
sophocarpine	ADRA2B	swiss	protemoics
sophocarpine	HTR1B	swiss	protemoics
sophocarpine	HTR1D	swiss	protemoics
sophocarpine	BCHE	swiss	protemoics
sophocarpine	KISS1R	swiss	protemoics
sophocarpine	DRD4	swiss	protemoics
sophocarpine	CYP2D6	swiss	protemoics
sophocarpine	HTR3A	swiss	protemoics
sophocarpine	SLC6A2	swiss	protemoics
sophocarpine	PRMT3	swiss	protemoics
sophocarpine	CHRM1	swiss	protemoics
sophocarpine	SLC6A3	swiss	protemoics
sophocarpine	TNF	tcmsp	protemoics
sophocarpine	IL6	tcmsp	protemoics
sophoranol	CHRNA4	swiss	protemoics
sophoranol	DNPEP	swiss	protemoics
sophoranol	HSD17B3	swiss	protemoics
sophoranol	CHRNA7	swiss	protemoics
sophoranol	MME	swiss	protemoics
sophoranol	FUCA1	swiss	protemoics
sophoranol	CHRNB4	swiss	protemoics
sophoranol	CHRNA2	swiss	protemoics
sophoranol	CHRNB2	swiss	protemoics
sophoranol	CHRNA5	swiss	protemoics
sophoranol	PRKCA	swiss	protemoics
sophoranol	ITGA2B	swiss	protemoics
sophoranol	ITGB3	swiss	protemoics
sophoranol	BCHE	swiss	protemoics
sophoranol	UGCG	swiss	protemoics
sophoranol	GBA	swiss	protemoics
sophoranol	GBA2	swiss	protemoics
sophoranol	CHRNA3	swiss	protemoics
sophoranol	REN	swiss	protemoics
sophoranol	HSD11B1	swiss	protemoics
sophoranol	RNPEP	swiss	protemoics
sophoranol	SCN5A	swiss	protemoics
sophoranol	KCNH2	swiss	protemoics
sophoranol	ABCB1	swiss	protemoics
sophoranol	KCNA5	swiss	protemoics
sophoranol	PLA2G2C	swiss	protemoics
sophoranol	PLA2G10	swiss	protemoics
sophoranol	SLC6A2	swiss	protemoics
sophoranol	SLC6A4	swiss	protemoics
sophoranol	GRM3	swiss	protemoics
sophoranol	GRM8	swiss	protemoics
sophoranol	GRM6	swiss	protemoics
sophoranol	GRM2	swiss	protemoics
sophoranol	DPP4	swiss	protemoics
sophoranol	EPHX1	swiss	protemoics
sophoranol	ADRA1A	swiss	protemoics
sophoranol	PTGER4	swiss	protemoics
sophoranol	PTGER2	swiss	protemoics
sophoranol	PTGER3	swiss	protemoics
sophoranol	UTS2R	swiss	protemoics
sophoranol	AR	swiss	protemoics
sophoranol	HTR1A	swiss	protemoics
sophoranol	CYP51A1	swiss	protemoics
sophoranol	CHRNA6	swiss	protemoics
sophoranol	CHRNB3	swiss	protemoics
sophoranol	PARP1	swiss	protemoics
sophoranol	BACE1	swiss	protemoics
sophoranol	DNM1	swiss	protemoics
sophoranol	PLA2G5	swiss	protemoics
sophoranol	DRD1	swiss	protemoics
sophoranol	JAK1	swiss	protemoics
sophoranol	DRD3	swiss	protemoics
sophoranol	HTR3A	swiss	protemoics
sophoranol	ROCK1	swiss	protemoics
sophoranol	ROCK2	swiss	protemoics
sophoranol	PDE10A	swiss	protemoics
sophoranol	DRD4	swiss	protemoics
sophoranol	CTSC	swiss	protemoics
sophoranol	ADRB2	swiss	protemoics
sophoridine	CHRNA4	swiss	protemoics
sophoridine	CHRNB2	swiss	protemoics
sophoridine	CHRNA7	swiss	protemoics
sophoridine	CHRNA3	swiss	protemoics
sophoridine	CHRNB4	swiss	protemoics
sophoridine	DNM1	swiss	protemoics
sophoridine	EPHX1	swiss	protemoics
sophoridine	BCHE	swiss	protemoics
sophoridine	SRD5A2	swiss	protemoics
sophoridine	HSD17B7	swiss	protemoics
sophoridine	HSD11B1	swiss	protemoics
sophoridine	NAAA	swiss	protemoics
sophoridine	PAOX	swiss	protemoics
sophoridine	SRD5A1	swiss	protemoics
sophoridine	GRM5	swiss	protemoics
sophoridine	ITGB3	swiss	protemoics
sophoridine	ITGA2B	swiss	protemoics
sophoridine	CTSL	swiss	protemoics
sophoridine	CTSB	swiss	protemoics
sophoridine	EPHX2	swiss	protemoics
sophoridine	RNPEP	swiss	protemoics
sophoridine	DNPEP	swiss	protemoics
sophoridine	CHRM2	swiss	protemoics
sophoridine	CHRM1	swiss	protemoics
sophoridine	DPP7	swiss	protemoics
sophoridine	PARP1	swiss	protemoics
sophoridine	SIGMAR1	swiss	protemoics
sophoridine	DPP4	swiss	protemoics
sophoridine	HTR1B	swiss	protemoics
sophoridine	HTR3A	swiss	protemoics
sophoridine	HTR1D	swiss	protemoics
sophoridine	SLC6A3	swiss	protemoics
sophoridine	DPP8	swiss	protemoics
sophoridine	FAAH	swiss	protemoics
sophoridine	DPP9	swiss	protemoics
sophoridine	DRD1	swiss	protemoics
sophoridine	CHRM4	swiss	protemoics
sophoridine	CHRM5	swiss	protemoics
sophoridine	CHRM3	swiss	protemoics
sophoridine	HDAC3	swiss	protemoics
sophoridine	HDAC6	swiss	protemoics
sophoridine	HDAC2	swiss	protemoics
sophoridine	NCOR2	swiss	protemoics
sophoridine	METAP1	swiss	protemoics
sophoridine	HDAC8	swiss	protemoics
sophoridine	HDAC11	swiss	protemoics
sophoridine	HDAC10	swiss	protemoics
sophoridine	CTSK	swiss	protemoics
sophoridine	MMP8	swiss	protemoics
sophoridine	PRMT3	swiss	protemoics
sophoridine	ADH1A	swiss	protemoics
sophoridine	ADH1C	swiss	protemoics
sophoridine	SLC22A2	swiss	protemoics
sophoridine	SLC47A1	swiss	protemoics
sophoridine	HTR3B	swiss	protemoics
sophoridine	MME	swiss	protemoics
sophoridine	DRD2	swiss	protemoics
sophoridine	TNF	tcmsp	protemoics
sophoridine	IL6	tcmsp	protemoics
trifolirhizin	EIF4A1	swiss	protemoics
trifolirhizin	ADORA1	swiss	protemoics
trifolirhizin	ALDH2	swiss	protemoics
trifolirhizin	CA14	swiss	protemoics
trifolirhizin	TYR	swiss	protemoics
trifolirhizin	SLC29A1	swiss	protemoics
trifolirhizin	PTGS2	tcmsp	protemoics
